# Supplementary material for: Cathepsin L Regulates Metabolic Networks Controlling Rapid Cell Growth and Proliferation
Source: Mol Cell Proteomics. 2019 Apr 22;18(7):1330–44. doi: 10.1074/mcp.RA119.001392 (PMC6601214; doi:10.1074/mcp.RA119.001392)
Supplement: List of compounds [file 143752_1_supp_311680_pplfzh_Corrected.xlsx]

## Sheet: Sheet1
Compounds	Abbreviation	Venodor	# Catalog num
Cathepsin L Inhibitor II	Cts Li	MERCK	219426
Cathepsin B Inhibitor II	Cts Bi	MERCK	219385
2-Deoxyglucose	2-DG	Sigma-Aldrich	D8375
6-Aminonicotinamide	6-AN	Cayman	10009315
NCT-503	NCT-503	Cayman	19718
UK5099	UK5099	Cayman	16980
BPTES	UK5099	Cayman	19284
Methotrexate	Mtx	Sigma-Aldrich	A6770
