# Supplementary material for: Cathepsin L Regulates Metabolic Networks Controlling Rapid Cell Growth and Proliferation
Source: Mol Cell Proteomics. 2019 Apr 22;18(7):1330–44. doi: 10.1074/mcp.RA119.001392 (PMC6601214; doi:10.1074/mcp.RA119.001392)
Supplement: List of qRT-PCR primers [file 143752_1_supp_311681_pplfzh.xlsx]

## Sheet: Sheet1
Gene Name	Gene Symbol	Forward	Reverse
Lacatate dehydrogenase A	LDHA	TGTCTCCAGCAAAGACTACTGT	GACTGTACTTGACAATGTTGGGA
Hypoxia inducible factor 1 alpha	HIF-1α	ACCTTCATCGGAAACTCCAAAG	ACTGTTAGGCTCAGGTGAACT
Myc proto oncogene	c-Myc	ATGCCCCTCAACGTGAACTTC	CGCAACATAGGATGGAGAGCA
Ribosomal Protein Lateral Stalk Subunit P0	36B4/RPLP0	AGATTCGGGATATGCTGTTGGC	TCGGGTCCTAGACCAGTGTTC
