# Supplementary material for: Cathepsin L Regulates Metabolic Networks Controlling Rapid Cell Growth and Proliferation
Source: Mol Cell Proteomics. 2019 Apr 22;18(7):1330–44. doi: 10.1074/mcp.RA119.001392 (PMC6601214; doi:10.1074/mcp.RA119.001392)
Supplement: Log2 spectra for 3T3NIH complete data set [file 143752_1_supp_311683_pplfzh.xlsx]

## Sheet: Sheet 1 - Matrix_20 Log2 values
DMSO			GB111-NH2
LFQ intensity 18_1	LFQ intensity 18_2	LFQ intensity 18_3	LFQ intensity 21_1	LFQ intensity 21_2	LFQ intensity 21_3	C: Unique peptides	N: Peptides	N: Razor + unique peptides	N: Sequence coverage [%]	N: Unique + razor sequence coverage [%]	N: Unique sequence coverage [%]	N: Mol. weight [kDa]	N: Q-value	N: Score	N: Intensity	N: MS/MS Count	T: Protein IDs	T: Majority protein IDs	T: Protein names	T: Gene names
21.8578	20.6489	21.2688	22.6305	22.7089	22.4199	5	5	5	34.9	34.9	34.9	30.77	0	96.619	59154000	33	F6U7Z8;Q8BVQ0;A0MNP4;Q9ERF3	F6U7Z8;Q8BVQ0;A0MNP4;Q9ERF3	WD repeat-containing protein 61;WD repeat-containing protein 61, N-terminally processed	Wdr61
26.9224	26.9762	26.889	26.9628	26.8149	26.8223	21	39	22	49.3	31.5	29.8	102.72	0	284.19	1863100000	192	A1BN54;Q7TPR4;O88990;D3YY95	A1BN54;Q7TPR4	Alpha-actinin-1	Actn1
25.586	25.3344	25.6191	24.5064	23.9887	23.2912	12	12	12	49.5	49.5	49.5	36.539	0	112.48	531950000	109	A1L3B8;P26516	A1L3B8;P26516	26S proteasome non-ATPase regulatory subunit 7	Psmd7
24.1538	21.0039	23.8309	23.9986	23.9699	24.0131	6	6	6	40	40	40	38.113	0	42.303	196660000	34	A2A3Z8;Q05186	A2A3Z8;Q05186	Reticulocalbin-1	Rcn1
22.2321	21.8182	22.3245	22.0491	21.815	21.3302	5	5	5	53.8	53.8	53.8	18.474	0	19.979	52450000	22	A2A4Z1;A2A4Z0;Q9D1C1	A2A4Z1;A2A4Z0;Q9D1C1	Ubiquitin-conjugating enzyme E2 C	Ube2c
26.6475	26.184	26.4483	26.5833	26.5165	26.4679	11	11	11	35.6	35.6	35.6	23.247	0	49.846	1108400000	78	A2A547;Q5I0T8;P84099	A2A547;Q5I0T8;P84099	Ribosomal protein L19;60S ribosomal protein L19	Rpl19
26.9427	26.9736	27.4803	26.5508	27.1522	27.3384	9	15	9	67.1	51.2	51.2	28.086	0	231.12	2095300000	99	A2A5N2;Q9CQV8-2;Q9CQV8;A2A5N1	A2A5N2;Q9CQV8-2;Q9CQV8;A2A5N1	14-3-3 protein beta/alpha;14-3-3 protein beta/alpha, N-terminally processed	Ywhab
22.443	22.8818	20.9913	23.2745	23.6103	24.3635	7	8	7	49.7	49.7	49.7	21.418	0	23.545	119130000	56	A2A6C8;P83917;Q7TPM0;Q9CYJ8	A2A6C8;P83917;Q7TPM0;Q9CYJ8	Chromobox protein homolog 1	Cbx1
27.0664	26.9593	26.9786	27.5502	27.6928	27.3908	32	32	32	56.6	56.6	56.6	63.001	0	113.2	2337800000	244	A2A7S7;Q91WQ3;F6VXZ2	A2A7S7;Q91WQ3	Tyrosine--tRNA ligase, cytoplasmic;Tyrosine--tRNA ligase, cytoplasmic, N-terminally processed	Yars
24.4736	24.9767	25.3462	25.4115	25.4977	25.5964	5	5	5	54.1	54.1	54.1	19.048	0	50.29	542380000	66	A2A7Z2;Q9CQU0	A2A7Z2;Q9CQU0	Thioredoxin domain-containing protein 12	Txndc12
25.7202	26.1715	26.0936	25.9712	26.3208	26.2426	13	13	13	85.6	85.6	85.6	22.906	0	72.262	846840000	164	A2A882;Q9R1P3	A2A882;Q9R1P3	Proteasome subunit beta type-2	Psmb2
23.1901	23.2166	23.0833	23.8436	23.6886	23.3442	6	6	6	7.2	7.2	7.2	101.16	0	22.209	150130000	35	E9QKA4;A2A8V8;A2A8V9;E9PUK6;Q52KI8-2;Q52KI8;F6T4M4;A2A983;F7BWM1	E9QKA4;A2A8V8;A2A8V9;E9PUK6;Q52KI8-2;Q52KI8	Serine/arginine repetitive matrix protein 1	Srrm1
23.3307	23.2503	23.3035	22.801	21.8258	20.0864	8	8	8	35.2	35.2	35.2	38.358	0	49.156	108870000	41	A2A9F5;O35685	A2A9F5;O35685	Nuclear migration protein nudC	Nudc
24.564	24.7639	24.9728	24.9447	24.8945	24.9563	15	15	15	21.2	21.2	21.2	127.77	0	158.54	433230000	108	A6PWC3;A2A9Q1;A2A9Q2;Q8BHG1;Q3V3G9	A6PWC3;A2A9Q1;A2A9Q2;Q8BHG1	Nardilysin	Nrd1
24.3668	24.3067	24.4153	24.2418	24.2549	24.203	3	3	3	37.7	37.7	37.7	16.08	0	47.009	304820000	42	A2A9X3;P97825	A2A9X3;P97825	Hematological and neurological expressed 1 protein;Hematological and neurological expressed 1 protein, N-terminally processed	Hn1
25.9242	25.9415	25.9666	26.4335	26.4556	26.4842	13	13	13	38.5	38.5	38.5	25.476	0	69.713	1050600000	92	A2AA29;E9Q975;Q62093;F7CZ20	A2AA29;E9Q975;Q62093	Serine/arginine-rich splicing factor 2	Srsf2
27.6943	27.9314	27.8669	27.7204	27.7446	27.8351	8	8	8	65.1	65.1	65.1	9.1413	0	49.773	3307400000	125	A2ABW8;Q9CQR2	A2ABW8;Q9CQR2	40S ribosomal protein S21	Rps21
24.4711	24.644	24.4841	23.7668	23.9949	23.9802	11	11	11	50.2	50.2	50.2	36.46	0	52.876	277000000	78	A2AE04;Q9QZD9;A2AE03	A2AE04;Q9QZD9	Eukaryotic translation initiation factor 3 subunit I	Eif3i
23.3621	22.9617	23.201	23.6706	23.3966	23.2594	3	8	8	22.7	22.7	7.9	58.571	0	86.42	141760000	49	A2AEK1;E9PZ33;Q8BIQ5-2;Q8BIQ5;A2AEJ8;F6ZKC7	A2AEK1;E9PZ33;Q8BIQ5-2;Q8BIQ5;A2AEJ8	Cleavage stimulation factor subunit 2	Cstf2
23.1926	23.0645	23.1095	24.4683	24.2959	23.9145	12	12	12	22	22	22	106.25	0	59.839	202110000	72	A2AFL4;P70699;A2AFL5;A2AFL3;F6VEG4;F6R5R5	A2AFL4;P70699	Lysosomal alpha-glucosidase	Gaa
26.9606	27.0276	26.8713	27.389	27.312	27.3169	21	21	21	65.4	65.4	65.4	53.247	0	120.75	1975700000	179	A2AH73;Q9DCD0	A2AH73;Q9DCD0	6-phosphogluconate dehydrogenase, decarboxylating	Pgd
23.3928	22.9786	22.8528	22.2283	21.9412	22.1554	11	13	11	20	18.8	18.8	108.34	0	28.389	80664000	50	G3UZ34;Q543F1;A2AH85;O08810	G3UZ34;Q543F1;A2AH85;O08810	116 kDa U5 small nuclear ribonucleoprotein component	Eftud2
21.671	21.1258	21.954	21.6529	21.4759	21.9259	5	5	5	20.1	20.1	20.1	44.97	0	10.404	38208000	35	A2AI35;Q3THG9;A2A4P3;A2A4P4	A2AI35;Q3THG9;A2A4P3;A2A4P4	Alanyl-tRNA editing protein Aarsd1	Aarsd1;Gm27029
22.7293	22.3742	22.4684	22.7857	22.9915	22.8555	5	5	5	53.2	53.2	53.2	13.996	0	15.458	86046000	36	A2AJA8;Q9DAK9	A2AJA8;Q9DAK9	14 kDa phosphohistidine phosphatase	Phpt1
22.7495	23.9182	22.812	23.7298	24.1752	23.8927	14	14	14	20.2	20.2	20.2	108.18	0	49.004	227910000	64	A2AJI4;Q569Z6;Q8BZN7;F6YSQ2;F6YH92;F7AB07	A2AJI4;Q569Z6;Q8BZN7	Thyroid hormone receptor-associated protein 3	Thrap3
27.2374	27.2744	27.5091	27.8577	27.8823	27.6699	2	21	21	66	66	10.1	34.476	0	142.92	2939700000	223	A2AL12;Q5FB19;Q8BG05	A2AL12;Q5FB19;Q8BG05	Heterogeneous nuclear ribonucleoprotein A3	Hnrnpa3
23.7661	24.2227	23.6841	24.7035	24.6138	24.7814	9	9	9	41.1	41.1	41.1	29.812	0	26.152	302060000	68	A2ALF2;Q6NZB0;A2ALF3;F6TQL3;A2ALF0;D3Z4I5;F6QIL6;F7CXJ2;E9PZT4	A2ALF2;Q6NZB0;A2ALF3;F6TQL3;A2ALF0	DnaJ homolog subfamily C member 8	Dnajc8
25.2247	25.1928	25.1722	25.595	25.6841	25.7817	13	13	13	44.1	44.1	44.1	35.56	0	101.37	628100000	108	A2ALW3;Q91YR9;REV__Q3TVC7;REV__Q3TVC7-3	A2ALW3;Q91YR9	Prostaglandin reductase 1	Ptgr1
21.6604	22.2836	21.8429	22.5661	21.4739	22.0795	2	2	2	10.2	10.2	10.2	40.02	0	5.2232	45448000	25	A2AMC3;Q3UXG7;A2AMC4;Q91ZW2	A2AMC3;Q3UXG7;A2AMC4;Q91ZW2	GDP-fucose protein O-fucosyltransferase 1	Pofut1
21.0335	22.5698	22.6857	22.883	23.3633	22.9908	13	13	13	15.8	15.8	15.8	117.83	0	26.047	105390000	60	A2AMY5;Q91VX2;A2AMY7;F6WTC8;F6PYV5	A2AMY5;Q91VX2	Ubiquitin-associated protein 2	Ubap2
29.393	29.3477	29.5337	29.6615	29.6568	29.7064	21	21	21	92.2	92.2	92.2	31.062	0	161.03	11470000000	342	A2ANM4;Q9CQ65	A2ANM4;Q9CQ65	S-methyl-5-thioadenosine phosphorylase	Mtap
23.6862	23.2079	23.0155	22.8863	22.6511	22.5309	8	8	8	21	21	21	64.464	0	23.649	124180000	39	A2APD6;Q9D6Z1;E0CXZ0;F7CHQ7;F7CHP9;A2APD7;F6USW7;F6U250;F6V095	A2APD6;Q9D6Z1;E0CXZ0	Nucleolar protein 56	Nop56
24.1178	24.2922	23.897	24.5029	24.7458	24.6675	13	13	13	23	23	23	86.754	0	77.458	286270000	70	F8WH21;A2APJ2;A2API8;F7AA26;O54931-3;O54931-2;O54931;O54931-5;O54931-4;A2APJ1;A2API9	F8WH21;A2APJ2;A2API8;F7AA26;O54931-3;O54931-2;O54931;O54931-5;O54931-4	A-kinase anchor protein 2	Akap2;Palm2Akap2
25.8799	26.3139	26.6216	27.2033	26.743	26.7594	9	9	9	57.8	57.8	57.8	29.891	0	132.52	1437000000	119	A2AQL6;P70195	A2AQL6;P70195	Proteasome subunit beta type-7	Psmb7
24.0176	23.7861	24.1455	22.6221	22.552	21.4454	6	6	6	37.7	37.7	37.7	34.577	0	18.602	164170000	56	A2AR77;O35593;F6SAH4	A2AR77;O35593;F6SAH4	26S proteasome non-ATPase regulatory subunit 14	Psmd14
21.4002	21.4627	23.6826	24.3691	24.3731	24.5659	5	5	5	42.6	42.6	42.6	14.679	0	11.878	237910000	26	A2ARQ7;Q9CR41;Q9CR41-2	A2ARQ7;Q9CR41	Huntingtin-interacting protein K	Hypk
26.1598	25.8486	25.7061	26.1992	26.6468	26.1368	7	7	7	59.3	59.3	59.3	11.922	0	45.293	1208000000	91	A2AT05;P26883;Q3UKJ3;F6X9I3;Q1JUQ8;Q1JUQ6	A2AT05;P26883	Peptidyl-prolyl cis-trans isomerase FKBP1A	Fkbp1a
29.945	30.0299	30.0532	30.3662	30.3422	30.3937	50	52	50	60.2	60.2	60.2	72.421	0	323.31	16992000000	654	A2AUF6;P20029	A2AUF6;P20029	78 kDa glucose-regulated protein	Hspa5
23.2611	22.8283	23.1023	23.4687	23.4025	23.6348	3	3	3	32.7	32.7	32.7	12.51	0	67.343	110410000	27	A2AUM5;P16254;A2AUM6	A2AUM5;P16254;A2AUM6	Signal recognition particle 14 kDa protein;Signal recognition particle 14 kDa protein, N-terminally processed	Srp14
29.8565	29.7136	29.6464	30.3349	30.333	30.2036	9	9	9	89.5	89.5	89.5	11.675	0	105.3	16131000000	211	A2AV97;P10639	A2AV97;P10639	Thioredoxin	Txn
24.4427	24.6258	24.8643	26.5118	26.8856	26.5631	32	32	32	29.4	29.4	29.4	158.39	0	157.91	737380000	174	A2AVJ7;Q99PL5;E9PUZ4;Q99PL5-8;Q99PL5-7;Q99PL5-6;Q99PL5-5;Q99PL5-4;Q99PL5-3;Q99PL5-2;Q99PL5-10;Q99PL5-9;Q99PL5-12;Q99PL5-11	A2AVJ7;Q99PL5	Ribosome-binding protein 1	Rrbp1
23.9971	23.8772	21.1508	23.6957	23.6881	23.7188	4	4	4	56.7	56.7	56.7	11.928	0	11.28	186940000	32	A2AVR9;P62627	A2AVR9;P62627	Dynein light chain roadblock-type 1	Dynlrb1
21.6542	21.8446	22.0017	20.9054	20.7784	21.4198	3	3	3	6.9	6.9	6.9	71.527	0	13.434	45379000	25	A2AW05;A2AW06;F8WGL8;Q08943;Q08943-2	A2AW05;A2AW06;F8WGL8;Q08943;Q08943-2	FACT complex subunit SSRP1	Ssrp1
22.3441	21.5006	21.3853	21.746	22.6908	22.1311	6	6	6	38.2	38.2	38.2	26.949	0	32.254	55775000	34	A2AWH9;Q9WVQ5	A2AWH9;Q9WVQ5	Methylthioribulose-1-phosphate dehydratase	Apip
22.9851	23.5216	22.8702	24.4615	24.3006	24.149	18	18	18	26.5	26.5	26.5	96.729	0	44.889	187940000	65	A2AWQ5;Q8CI94;E9PUM3;Q9WUB3;Q3UEJ6;Q9ET01	A2AWQ5;Q8CI94	Glycogen phosphorylase, brain form	Pygb
28.0725	28.2284	28.2944	28.2793	28.3985	28.2035	4	13	13	72.1	72.1	15.8	24.923	0	78.364	4550500000	186	A2BE93;Q3T9S3;Q9EQU5;A2BE92;Q9EQU5-3	A2BE93;Q3T9S3;Q9EQU5;A2BE92;Q9EQU5-3	Protein SET	Set
21.3924	21.3063	22.2646	22.9549	22.5178	22.3788	4	4	4	25.4	25.4	25.4	19.208	0	9.1716	85469000	29	Q4G0C5;A2BGJ0;Q9D868-2;Q9D868;A2BGI8;A2BGI9	Q4G0C5;A2BGJ0;Q9D868-2;Q9D868;A2BGI8;A2BGI9	Peptidyl-prolyl cis-trans isomerase;Peptidyl-prolyl cis-trans isomerase H	Ppih
23.7186	24.0255	24.0032	21.0711	22.8069	19.7918	12	12	12	29.8	29.8	29.8	70.568	0	111.5	191590000	50	A2BH28;Q9Z1F9;H3BLR3;H3BLM2;H3BJQ2	A2BH28;Q9Z1F9	SUMO-activating enzyme subunit 2	Uba2
26.8064	26.9754	26.5835	27.3514	27.1801	27.1071	11	11	11	64.7	64.7	64.7	25.378	0	39.7	1910800000	118	A2CFA7;Q60692	A2CFA7;Q60692	Proteasome subunit beta type-6	Psmb6
24.1354	24.4149	24.207	24.5363	24.6698	24.5772	13	13	13	33.3	33.3	33.3	55.028	0	53.636	332020000	76	A2RS23;Q11136;G3UXC5	A2RS23;Q11136	Xaa-Pro dipeptidase	Pepd
21.8592	21.7386	22.3816	22.0937	22.5633	22.8494	5	5	5	30	30	30	33.83	0	21.935	58103000	20	A2RS58;P47941	A2RS58;P47941	Crk-like protein	Crkl
23.9042	23.9409	22.8897	24.489	23.9372	23.6187	8	9	8	43.7	40.8	40.8	42.679	0	85.118	265870000	75	A2RSB1;B7ZNL2;E9Q6R0;Q78ZA7	A2RSB1;B7ZNL2;E9Q6R0;Q78ZA7	Nucleosome assembly protein 1-like 4	Nap1l4
24.1755	24.3344	24.461	23.8724	23.5991	23.5993	8	8	8	54.6	54.6	54.6	17.138	0	23.057	277970000	47	A2RTT4;P61089;G5E8Z0	A2RTT4;P61089;G5E8Z0	Ubiquitin-conjugating enzyme E2 N	Ube2n
24.3432	24.3728	24.0892	23.708	24.0946	23.7007	11	18	12	32.8	19.5	18	67.852	0	14.763	249580000	50	Q91YZ8;D3Z5M2;A3KFU5;A3KFU8;Q6PHQ9;E9PW32;E9PVY5	Q91YZ8;D3Z5M2;A3KFU5;A3KFU8;Q6PHQ9;E9PW32		Pabpc4;Gm10110
22.3563	23.1127	22.4735	21.8943	20.8428	21.7867	4	4	4	25.8	25.8	25.8	29.227	0	14.016	68557000	31	A3KFW0;Q8BFY6	A3KFW0;Q8BFY6	Peflin	Pef1
22.4908	21.559	23.1082	22.8427	23.3376	23.6771	7	7	7	40.3	40.3	40.3	22.435	0	36.765	131190000	46	A3KGB1;P61759;Q3TIR6	A3KGB1;P61759;Q3TIR6	Prefoldin subunit 3	Vbp1
23.3693	23.1447	23.5315	23.3953	23.2518	23.7688	8	8	8	28.3	28.3	28.3	46.325	0	33.747	145000000	57	A3KGG9;Q9JHI5	A3KGG9;Q9JHI5	Isovaleryl-CoA dehydrogenase, mitochondrial	Ivd
24.7935	24.6135	24.597	23.6779	24.1972	23.6405	10	11	11	28.4	28.4	26.7	58.886	0	68.033	319180000	104	A3KGK6;Q8C166;B7ZCP4;E9Q806;A3KGK7;B7ZCP7;B7ZCP6;F6R587;B7ZCP5;B7ZCP8	A3KGK6;Q8C166;B7ZCP4	Copine-1	Cpne1
28.0447	27.9801	28.0695	27.9614	28.0506	28.2338	12	16	13	65.3	57.6	54.7	27.778	0	205.59	4285700000	155	A3KML3;F6YY69;F6VW30;P68254-2;P68254	A3KML3;F6YY69;F6VW30;P68254-2;P68254	14-3-3 protein theta	Ywhaq
24.9485	25.1969	24.9651	21.2292	23.6152	23.7649	7	7	7	48.6	48.6	48.6	16.445	0	11.767	332060000	50	A4FUS1;P14131	A4FUS1;P14131	40S ribosomal protein S16	Rps16
25.4663	25.2635	25.4951	25.6087	25.5892	25.4134	8	8	8	57.6	57.6	57.6	20.809	0	31.124	594170000	86	A5GZX3;Q9CPU0	A5GZX3;Q9CPU0	Lactoylglutathione lyase	Glo1
23.8808	23.9956	23.7963	23.7846	24.1393	23.8746	4	4	4	23.5	23.5	23.5	31.794	0	17.171	214930000	38	A6H6N4;F2Z455;Q9R059	A6H6N4;F2Z455;Q9R059	Four and a half LIM domains protein 3	Fhl3
19.9851	20.3152	22.4575	23.8012	23.5403	23.3211	15	15	15	14.7	14.7	14.7	161.66	0	58.479	124180000	57	A6MDD3;Q8R422	A6MDD3;Q8R422	CD109 antigen	Cd109
28.1502	28.14	28.2173	28.4017	29.0141	28.1979	11	16	13	77.3	70.4	66.4	28.302	0	200.63	5209900000	156	A8IP69;P61982	A8IP69;P61982	14-3-3 protein gamma;14-3-3 protein gamma, N-terminally processed	Ywhag
22.5893	22.5749	23.208	22.3913	22.5581	22.8488	7	7	7	47	47	47	20.472	0	44.193	91742000	40	B1AQF3;B1AQF4;Q9D7X3;Q3V2Y9;H3BKL8;H3BKD1	B1AQF3;B1AQF4;Q9D7X3;Q3V2Y9;H3BKL8	Dual specificity protein phosphatase 3	Dusp3
21.8319	21.3521	21.911	21.3892	21.3182	21.5842	5	5	5	15	15	15	68.55	0	24.043	43891000	41	B1AR28;B1AR27;P50544	B1AR28;B1AR27;P50544	Very long-chain specific acyl-CoA dehydrogenase, mitochondrial	Acadvl
25.475	25.0067	25.3884	21.9746	22.4122	22.5242	21	21	21	60.1	60.1	60.1	45.626	0	157.48	345540000	108	B1ARK2;P62196;E9Q0L5	B1ARK2;P62196;E9Q0L5	26S protease regulatory subunit 8	Psmc5
26.1352	25.5842	25.4285	21.9953	21.9711	20.6083	19	19	19	47.4	47.4	47.4	66.682	0	98.586	446500000	93	B1AS53;P70698;A2AEQ6;A2AEQ8;A2AEQ7;P70303-3;P70303-2;P70303	B1AS53;P70698	CTP synthase 1	Ctps1
23.1019	23.5232	23.1545	23.3511	23.7734	23.9758	7	8	8	31.2	31.2	27.5	42.467	0	34.295	149880000	49	B1AT82;Q9D0M1;B1AT84;B1AT83	B1AT82;Q9D0M1;B1AT84	Phosphoribosyl pyrophosphate synthase-associated protein 1	Prpsap1
23.0986	23.2689	23.0558	23.219	23.8232	23.5439	7	7	7	38.9	38.9	38.9	23.587	0	24.504	148670000	52	B1AT92;Q3U5I5;Q60631;B1AT94;Q60631-2;B1AT95	B1AT92;Q3U5I5;Q60631;B1AT94;Q60631-2	Growth factor receptor-bound protein 2	Grb2
23.3998	23.2412	23.3295	23.8268	23.9765	24.0115	12	12	12	24.4	24.4	24.4	91.946	0	63.074	181960000	83	B1ATP7;Q3U0M8;Q80Y81-2;Q80Y81;B1ATP9	B1ATP7;Q3U0M8;Q80Y81-2;Q80Y81	Zinc phosphodiesterase ELAC protein 2	Elac2
26.6273	26.7376	26.7163	26.8931	26.4977	26.7469	27	27	27	54.5	54.5	54.5	84.012	0	184.38	1661700000	270	B1AU75;Q99MD9;B1AU76;B1AU77;Q99MD9-2	B1AU75;Q99MD9;B1AU76;B1AU77;Q99MD9-2	Nuclear autoantigenic sperm protein	Nasp
23.7234	24.1568	23.7498	24.026	23.7911	23.9742	12	12	12	24.2	24.2	24.2	68.819	0	52.889	235970000	72	B1AVE8;Q8R550-3;Q3TA88;Q8R550-2;A2AG61;Q8R550;E9QND4;Q8R550-5;Q8R550-4;E9Q0C1;Q8R550-6;B0R0Y8;Q8R550-8;B1AZ85;Q8R550-7	B1AVE8;Q8R550-3;Q3TA88;Q8R550-2;A2AG61;Q8R550;E9QND4;Q8R550-5;Q8R550-4;E9Q0C1;Q8R550-6	SH3 domain-containing kinase-binding protein 1	Sh3kbp1
20.7067	21.3153	21.7512	20.112	21.4939	21.071	7	7	7	5.4	5.4	5.4	183.67	0	11.753	25653000	25	B1AWB9;O88207;A3KGE7;Q61245-2;Q61245	B1AWB9;O88207;A3KGE7	Collagen alpha-1(V) chain	Col5a1
21.2179	22.7464	22.265	23.3613	23.5527	23.383	6	6	6	33.8	33.8	33.8	23.478	0	37.366	134120000	38	B1AWE0;Q6PFA2;B1AWE1;E9QM56;B1AWD8;B1AWD9;O08585	B1AWE0;Q6PFA2;B1AWE1;E9QM56;B1AWD8;B1AWD9;O08585	Clathrin light chain A	Clta
26.0014	25.7932	25.6585	24.044	23.8489	23.6598	20	24	24	49.9	49.9	45.2	71.745	0	214.49	589980000	156	B1AX58;Q99K51;Q3V0K9	B1AX58;Q99K51	Plastin-3	Pls3
24.5761	24.3436	24.3564	25.0077	24.7319	24.7726	2	8	8	68.8	68.8	29.2	16.46	0	29.528	343640000	62	B1AXP1;Q8BMJ3	B1AXP1;Q8BMJ3	Eukaryotic translation initiation factor 1A, X-chromosomal	Eif1ax
30.9889	30.8348	31.1174	31.4177	31.3785	31.471	23	24	24	75.9	75.9	75.9	22.176	0	74.76	36210000000	313	B1AXW7;P35700;B1AXW5;B1AXW6;B1AXW4;G3UW54	B1AXW7;P35700;B1AXW5;B1AXW6;B1AXW4;G3UW54	Peroxiredoxin-1	Prdx1
24.3985	24.0901	24.6113	23.9715	23.8829	24.3175	11	11	11	34.7	34.7	34.7	46.852	0	38.859	285430000	86	B1AY76;Q9D1Q6	B1AY76;Q9D1Q6	Endoplasmic reticulum resident protein 44	Erp44
22.3256	20.7645	21.8439	21.2933	21.5848	21.6672	8	8	8	10	10	10	129.45	0	12.778	54867000	41	B1AZ11;B1AZ10;D3Z6S2;B1AZ15;B1AZ14;E9QPU9;Q3UMF0-3;Q3UMF0-4;Q3UMF0-2;Q3UMF0;B1AZ26	B1AZ11;B1AZ10;D3Z6S2;B1AZ15;B1AZ14;E9QPU9;Q3UMF0-3;Q3UMF0-4;Q3UMF0-2;Q3UMF0	Cordon-bleu protein-like 1	Cobll1
27.0929	26.7303	27.4349	27.1355	27.6461	27.53	7	7	7	78.6	78.6	78.6	13.777	0	20.576	2587600000	72	B1AZK3;P70349;B0R1E3	B1AZK3;P70349	Histidine triad nucleotide-binding protein 1	Hint1
26.4895	26.5505	26.5476	26.3372	26.3531	26.5033	13	13	13	72.5	72.5	72.5	24.57	0	72.07	1289400000	122	B1B0W8;P00493	B1B0W8;P00493	Hypoxanthine-guanine phosphoribosyltransferase	Hprt1
26.1964	26.2479	26.3745	26.367	26.352	26.2588	15	15	15	62.5	62.5	62.5	35.009	0	92.862	1239300000	134	B1B1B4;Q99LC5	B1B1B4;Q99LC5	Electron transfer flavoprotein subunit alpha, mitochondrial	Etfa
23.7414	23.4863	24.4487	24.1984	23.717	23.702	5	5	5	46	46	46	14.203	0	10.076	209740000	52	Q3U781;B2KF41;P84104-2;P84104;A2A4X6	Q3U781;B2KF41;P84104-2;P84104;A2A4X6	Serine/arginine-rich splicing factor 3	Srsf3;Gm12355
22.4192	22.1604	21.6948	23.4434	23.5785	23.0635	4	4	4	19.5	19.5	19.5	20.165	0	16.84	104290000	31	B2KGE6;P28667	B2KGE6;P28667	MARCKS-related protein	Marcksl1
21.4622	22.0122	21.5514	21.9232	22.4869	21.9308	3	3	3	17.5	17.5	17.5	24.945	0	31.376	50155000	23	B2KGE9;B2KGF0;Q8VEE0	B2KGE9;B2KGF0;Q8VEE0	Ribulose-phosphate 3-epimerase	Rpe
29.3749	29.3364	29.2188	29.4908	29.6708	29.4368	24	24	24	61.5	61.5	61.5	47.994	0	234.1	11005000000	385	B2MWM9;P14211	B2MWM9;P14211	Calreticulin	Calr
24.1441	24.0244	23.8073	23.6656	23.2874	23.2301	3	3	3	25.5	25.5	25.5	19.28	0	12.888	189820000	25	D3Z5B1;B2RPU8;Q9D1L0	D3Z5B1;B2RPU8;Q9D1L0	Coiled-coil-helix-coiled-coil-helix domain-containing protein 2, mitochondrial	Zbed5;Chchd2
23.4114	23.3983	23.7582	23.3542	23.5088	23.0372	13	13	13	11.5	11.5	11.5	180.69	0	65.164	151480000	60	B2RRE0;Q9WTQ5-2;Q9WTQ5;F8WI21	B2RRE0;Q9WTQ5-2;Q9WTQ5	A-kinase anchor protein 12	Akap12
25.0334	24.812	25.4767	22.9005	22.5805	21.0193	18	18	18	41.3	41.3	41.3	76.723	0	76.24	268960000	82	B2RRH9;Q3THK7	B2RRH9;Q3THK7	GMP synthase [glutamine-hydrolyzing]	Gmps
23.0074	22.409	23.386	23.2002	23.4059	23.3899	6	6	6	21.5	21.5	21.5	37.294	0	122.51	140680000	63	D3Z4U0;B2RRT9;D3Z4T9;Q9R020;E9PUD0;Q9R020-2	D3Z4U0;B2RRT9;D3Z4T9;Q9R020;E9PUD0;Q9R020-2	Zinc finger Ran-binding domain-containing protein 2	Zranb2
23.6238	23.854	24.013	23.6571	23.8113	23.7555	9	14	14	48.9	48.9	34.5	58.643	0	28.763	198480000	55	B2RRX2;P63328-2;P63328;Q4V9X0	B2RRX2;P63328-2;P63328	Serine/threonine-protein phosphatase;Serine/threonine-protein phosphatase 2B catalytic subunit alpha isoform	Ppp3ca
24.7275	24.6585	25.0596	25.0034	25.096	25.3309	4	24	6	76	23.1	18.7	49.953	0	29.922	407450000	71	B2RSN3;Q9CWF2;Q7TMM9	B2RSN3;Q9CWF2;Q7TMM9	Tubulin beta-2B chain;Tubulin beta-2A chain	Tubb2b;Tubb2a
26.3011	26.3499	26.3503	26.1411	26.1227	26.075	33	33	33	35.7	35.7	35.7	135.55	0	208	1107400000	233	B2RSV4;Q921M3;F8WHW1;Q921M3-2	B2RSV4;Q921M3;F8WHW1;Q921M3-2	Splicing factor 3B subunit 3	Sf3b3
25.7246	25.6477	25.7934	21.2457	21.0293	19.8977	13	13	13	47.6	47.6	47.6	42.809	0	63.892	381730000	74	B2RT97;Q9WVJ2;E9Q5I9;F6ZQQ3;E9Q0U1;F6PXS6;E9PY93	B2RT97;Q9WVJ2;E9Q5I9	26S proteasome non-ATPase regulatory subunit 13	Psmd13
25.5148	24.9392	24.5905	25.2668	25.5275	25.1618	9	9	9	59.7	59.7	59.7	20.605	0	31.164	538750000	66	B2RTB0;Q3UHX2	B2RTB0;Q3UHX2	28 kDa heat- and acid-stable phosphoprotein	Pdap1
28.5111	28.3987	29.6921	30.2599	30.2048	30.6765	8	8	8	54	54	54	13.936	0	63.467	13724000000	115	B2RTK3;Q6ZWY9;Q64525;Q64478;P10854;B2RVD5;Q8CBB6;Q921L4;Q8CGP2;Q8CGP1;Q64475;P10853;Q8CGP2-2;G3X9D5;A2AB77;Q9D2U9;Q8CGP0;Q64524;P70696	B2RTK3;Q6ZWY9;Q64525;Q64478;P10854;B2RVD5;Q8CBB6;Q921L4;Q8CGP2;Q8CGP1;Q64475;P10853;Q8CGP2-2;G3X9D5;A2AB77;Q9D2U9;Q8CGP0;Q64524;P70696	Histone H2B;Histone H2B type 1-C/E/G;Histone H2B type 2-B;Histone H2B type 1-H;Histone H2B type 1-M;Histone H2B type 1-P;Histone H2B type 1-K;Histone H2B type 1-B;Histone H2B type 1-F/J/L;Histone H2B type 3-A;Histone H2B type 3-B;Histone H2B type 2-E;Histone H2B type 1-A	Hist1h2bm;Hist1h2bc;Hist2h2bb;Hist1h2bh;Hist1h2bk;Hist1h2br;LOC665622;Hist1h2bp;Hist1h2bb;Hist1h2bf;Hist3h2ba;Hist3h2bb;Hist2h2be;Hist1h2ba
28.0723	27.9124	28.3583	28.8378	28.8637	29.1263	15	15	15	68.9	68.9	68.9	11.367	0	64.065	4840900000	162	B2RTM0;P62806	B2RTM0;P62806	Histone H4	Hist2h4;Hist1h4a
25.721	25.8148	25.6495	25.8802	25.8885	25.7364	16	16	16	59.4	59.4	59.4	38.442	0	139.26	856710000	131	B2RUC7;Q9Z1Z2	B2RUC7;Q9Z1Z2	Serine-threonine kinase receptor-associated protein	Strap
25.7902	20.8474	25.2391	26.9544	27.1014	26.6592	3	5	3	53.9	46.9	46.9	13.509	0	39.968	1242800000	63	B2RVP5;Q3THW5;P0C0S6;Q8R029;Q5NC91;G3UWL7;Q3UA95	B2RVP5;Q3THW5;P0C0S6;Q8R029;Q5NC91	Histone H2A;Histone H2A.V;Histone H2A.Z	H2afv;H2afz
22.5371	24.047	24.4877	24.766	24.8263	25.1615	6	6	6	34.8	34.8	34.8	23.532	0	28.457	369790000	53	B2RXM7;Q9D1J3	B2RXM7;Q9D1J3	SAP domain-containing ribonucleoprotein	1110005A23Rik;Sarnp
24.5641	24.8135	25.0451	25.1374	25.0942	25.1444	13	13	13	67.1	67.1	67.1	30.641	0	61.318	450970000	106	B2RXY7;P48758	B2RXY7;P48758	Carbonyl reductase [NADPH] 1	Cbr1
30.2196	30.218	30.2349	29.9666	29.9296	29.9047	64	65	65	75.9	75.9	75.9	74.237	0	323.31	16978000000	667	P48678;B3RH23;P48678-2;B3RH24;P48678-3;D3YUF7	P48678;B3RH23;P48678-2;B3RH24;P48678-3	Prelamin-A/C;Lamin-A/C	Lmna
29.1272	29.2815	29.3708	28.0947	28.0808	27.9655	90	98	92	52.4	51.1	50.6	280.5	0	323.31	6654700000	785	B7FAU9;Q8BTM8;B7FAV1;F6XC15;Q8BTM8-2;F6Z2C0;F7AVL7	B7FAU9;Q8BTM8;B7FAV1	Filamin-A	Flna
22.8861	22.2232	22.735	22.2029	21.8791	22.0522	10	10	10	19.2	19.2	19.2	96.772	0	54.957	63089000	34	B8JJL8;Q9WU78;Q9WU78-3;E9QQ36;Q9WU78-2	B8JJL8;Q9WU78;Q9WU78-3	Programmed cell death 6-interacting protein	Pdcd6ip
27.7912	27.8367	27.9753	25.228	25.5857	25.3008	33	33	33	48.5	48.5	48.5	117.81	0	302.17	2374100000	293	B9EHN0;Q02053;P31254	B9EHN0;Q02053	Ubiquitin-like modifier-activating enzyme 1	Uba1
25.4864	25.1889	25.3116	25.2371	25.4121	25.0592	17	17	17	44.5	44.5	44.5	50.02	0	77.831	588080000	118	B9EIE9;P46664;Q3UBP0;P28650;P28650-2	B9EIE9;P46664	Adenylosuccinate synthetase isozyme 2	Adss
31.1108	31.1622	30.9761	31.495	31.4024	31.2852	27	32	32	82	82	81.7	35.81	0	183.91	36527000000	672	D2KHZ9;P16858;E9PX42;E9Q9E5;E9PX72;F8WJL5;F6ZQM8;E9Q5U3;E9PZH9;E9Q1S8;E9PXL6;E9QAC7;E9Q0E3;E9PZL2;D3YYI5;D3YUV0;D3YV03;D3Z1B7;D3YU05;E9Q1F8;D3Z0Z9;E9PYX4;E9PZP4;F6QXU4;E9PX99;E9QP42;Q64467;F6T0W6;F7D6E8	D2KHZ9;P16858;E9PX42;E9Q9E5;E9PX72;F8WJL5;F6ZQM8;E9Q5U3;E9PZH9;E9Q1S8;E9PXL6;E9QAC7;E9Q0E3;E9PZL2;D3YYI5;D3YUV0	Glyceraldehyde-3-phosphate dehydrogenase	GAPDH;Gapdh;Gm7293
25.3573	24.6756	24.3221	23.7668	22.3419	19.79	5	5	5	65.2	65.2	65.2	7.8644	0	6.2826	287460000	28	D3Z712;D3YVB4;F8WJ41;Q5M9M4;P62245;D3YXU0;D3Z7W9	D3Z712;D3YVB4;F8WJ41;Q5M9M4;P62245;D3YXU0;D3Z7W9	40S ribosomal protein S15a	Rps15a
23.2771	23.1926	23.0082	22.1226	21.4675	21.9116	4	4	4	22.4	22.4	22.4	28.036	0	76.633	93050000	36	D3YWF6;Q7TQI3;D3Z7K0	D3YWF6;Q7TQI3;D3Z7K0	Ubiquitin thioesterase OTUB1	Otub1
26.6803	26.3344	26.6319	26.0255	26.2114	26.1102	11	11	11	51.9	51.9	51.9	17.695	0	28.608	1183400000	91	Q5M9M5;D3YWP3;P62751;F8WH61;D3Z5J9;D3Z5J8;D3Z1D6;D3YU45;D3YU46;D3YTY6;D3YW72;D3YW68;D3Z2I1;D3YTY5	Q5M9M5;D3YWP3;P62751;F8WH61;D3Z5J9;D3Z5J8;D3Z1D6;D3YU45;D3YU46	60S ribosomal protein L23a	Rpl23a
23.9271	23.7896	24.4091	25.1525	20.9321	24.0552	8	8	8	68.8	68.8	68.8	20.008	0	29.971	273520000	49	D3YWR7;Q8BVI4;D3Z1A1;D3Z099	D3YWR7;Q8BVI4;D3Z1A1	Dihydropteridine reductase	Qdpr
23.1394	22.9629	23.4192	24.3581	24.2707	24.1536	5	5	5	54	54	54	13.723	0	9.3234	203320000	34	D3YYD5;D3Z645;Q9QZ88;Q9QZ88-2;D3YW98	D3YYD5;D3Z645;Q9QZ88;Q9QZ88-2	Vacuolar protein sorting-associated protein 29	Vps29
22.172	23.5443	22.772	22.6191	23.0846	22.9004	5	6	6	27.2	27.2	23.4	55.074	0	42.062	109440000	46	Q58E49;D3YYI8;O09106	Q58E49;D3YYI8;O09106	Histone deacetylase;Histone deacetylase 1	Hdac1;Gm10093
27.009	26.3107	26.669	24.6761	24.0389	24.7954	9	9	9	52.7	52.7	52.7	20.413	0	132.64	1002400000	77	D3YYM6;Q91V55;P97461	D3YYM6;Q91V55;P97461	40S ribosomal protein S5;40S ribosomal protein S5, N-terminally processed	Rps5
24.2703	23.8513	24.2656	25.2593	25.2903	25.1549	13	13	13	28.5	28.5	28.5	59.698	0	39.864	423000000	119	E9Q4Q2;D3YZC9;D3YZD0;Q3UI45;Q64213-2;Q64213-3;Q64213;D3YVH4;F8WHF9;D6RDB7	E9Q4Q2;D3YZC9;D3YZD0;Q3UI45;Q64213-2;Q64213-3;Q64213;D3YVH4	Splicing factor 1	Sf1
21.4382	22.5158	23.1783	23.8929	24.8416	24.067	6	6	6	55.5	55.5	55.5	12.554	0	11.361	252410000	35	Q6ZWX1;D3Z2T7;O55142;E9PXU5;F8VQL4	Q6ZWX1;D3Z2T7;O55142;E9PXU5;F8VQL4	60S ribosomal protein L35a	Rpl35a
22.1722	22.224	21.5575	22.2504	22.4655	22.015	7	8	8	8	8	7	148	0	23.13	49451000	30	D3Z3M7;D3Z2Z1;F8WIA1;Q922J3-2;Q922J3;Q8C0S5;F6RCU2;E9Q4F5;F7CB97	D3Z3M7;D3Z2Z1;F8WIA1;Q922J3-2;Q922J3;Q8C0S5;F6RCU2	CAP-Gly domain-containing linker protein 1	Clip1
22.2909	22.1535	21.807	22.3564	23.3288	23.3199	4	4	4	29.2	29.2	29.2	21.919	0	6.8423	91959000	35	D3Z3A0;Q9DCL8	D3Z3A0;Q9DCL8	Protein phosphatase inhibitor 2	Ppp1r2
27.2966	27.1556	27.1239	26.6371	27.1182	26.9556	13	13	13	42.1	42.1	42.1	29.976	0	115.07	1863800000	117	Q58ET1;D3Z3R0;F6TJZ4;P12970;D3YXT4;D3YVE6;D3YU93;F6U2H0;F6YI27;F6ZVW4;F6TIC7;F6VBB8;F6SSI5;F7AMA9	Q58ET1;D3Z3R0;F6TJZ4;P12970;D3YXT4;D3YVE6;D3YU93;F6U2H0;F6YI27;F6ZVW4	60S ribosomal protein L7a	Rpl7a
26.7094	26.9307	26.8193	25.9572	26.0959	26.1076	9	9	9	50.5	50.5	50.5	21.397	0	48.935	1243400000	105	Q6ZWZ7;D3Z3R2;Q9CPR4;F8VQL2;F6VWT4;B2RY53;F8VQM6;F6YKV1	Q6ZWZ7;D3Z3R2;Q9CPR4;F8VQL2;F6VWT4	60S ribosomal protein L17	Rpl17
22.7302	23.0378	23.1739	23.2544	23.5054	23.5235	15	15	15	8.9	8.9	8.9	300.87	0	32.867	125400000	78	D3Z7M2;D3Z3U3;E9QKG5;Q3TLH4-5;Q3TLH4;Q3TLH4-2;Q3TLH4-3;Q3TLH4-4	D3Z7M2;D3Z3U3;E9QKG5;Q3TLH4-5;Q3TLH4;Q3TLH4-2;Q3TLH4-3	Protein PRRC2C	Prrc2c
21.8862	21.7033	21.8308	22.5241	21.9067	22.4453	3	3	3	52.6	52.6	52.6	9.731	0	10.587	59432000	32	D3Z4W3;D3Z4R0;Q9D1F4;D3YWZ1;F6R8S6;E9QKI5;E9QKI4	D3Z4W3;D3Z4R0;Q9D1F4	Proline-rich AKT1 substrate 1	Akt1s1
27.1336	26.9091	27.0824	25.2538	25.1189	25.3755	12	12	12	56.6	56.6	56.6	24.2	0	53.409	1333300000	115	D3Z659;Q58EU3;E9PV46;P25444;D3YVC1;D3YWA0;D3YWJ3;E9Q1N8;F6YTZ4;F8VQ36;D3Z536	D3Z659;Q58EU3;E9PV46;P25444;D3YVC1;D3YWA0;D3YWJ3;E9Q1N8;F6YTZ4;F8VQ36	40S ribosomal protein S2	Rps2;Gm18025;Gm6576
27.9686	28.0634	27.9807	26.6823	26.5799	26.7167	18	18	18	63.6	63.6	63.6	29.885	0	104.44	2714600000	182	Q564F3;D3Z6C3;P97351;D3Z7W7	Q564F3;D3Z6C3;P97351;D3Z7W7	40S ribosomal protein S3a	Rps3a1;Rps3a
20.9193	22.1521	22.0548	20.966	21.4424	21.8725	4	4	4	16.5	16.5	16.5	54.711	0	9.6245	56664000	31	D3Z6W1;Q7TSJ2-3;Q7TSJ2-2;Q7TSJ2	D3Z6W1;Q7TSJ2-3;Q7TSJ2-2;Q7TSJ2	Microtubule-associated protein 6	Map6
26.0601	25.7537	25.9909	26.2677	26.1109	26.8802	4	4	4	60.4	60.4	60.4	6.0139	0	70.317	1193900000	49	H7BWX9;D3Z794;P61957;G3UZX6;G3UZ60;G3UWI9;G3UWX9;G3UZA7;Q9Z172-2;Q9Z172	H7BWX9;D3Z794;P61957	Small ubiquitin-related modifier 2	Sumo2
23.1647	23.6178	22.9363	22.4264	22.1688	22.3399	7	7	7	38.8	38.8	38.8	30.54	0	28.744	91335000	53	D3Z795;Q9JK23;D6RG59	D3Z795;Q9JK23	Proteasome assembly chaperone 1	Psmg1
23.2667	23.2456	23.7254	23.5588	23.5492	23.3309	7	7	7	24.5	24.5	24.5	57.619	0	23.863	180020000	60	E0CZE0;Q3UK27;Q8VBW6;Q3TS59	E0CZE0;Q3UK27;Q8VBW6	NEDD8-activating enzyme E1 regulatory subunit	Nae1
22.0117	24.1566	24.1339	24.2715	19.8285	24.3874	2	2	2	13.5	13.5	13.5	8.7887	0.00054585	2.5224	193290000	17	E9PV44;Q9D879;O35143	E9PV44;Q9D879;O35143	ATPase inhibitor, mitochondrial	Atpif1
22.9737	23.3977	23.6308	22.8887	23.0795	22.7831	16	16	16	14	14	14	171.28	0	27.494	84427000	38	E9PVC6;E9Q9E1;E9PVC5;Q6NZJ6;Q6NZJ6-2;E9Q298;E9Q770;D3YWY7;D3YWM1;D3Z439	E9PVC6;E9Q9E1;E9PVC5;Q6NZJ6;Q6NZJ6-2;E9Q298	Eukaryotic translation initiation factor 4 gamma 1	Eif4g1
21.4368	21.13	21.1562	21.0809	21.2225	21.2541	5	5	5	2.8	2.8	2.8	350.86	0	13.084	30200000	37	E9PVX6	E9PVX6		Mki67
24.3196	24.1339	24.0252	24.6862	24.3541	24.3688	3	20	17	42.2	38.2	4.8	73.884	0	112.84	279700000	95	E9PWE8	E9PWE8		Dpysl3
23.9163	23.766	24.0432	24.1005	24.2468	24.1463	8	8	8	38.2	38.2	38.2	24.146	0	12.163	250750000	45	Q5M8Q0;E9QAZ2;E9PWH9;Q9CZM2;F8WI79;D3Z0H4;E9Q1X1;B8JKK2	Q5M8Q0;E9QAZ2;E9PWH9;Q9CZM2;F8WI79;D3Z0H4;E9Q1X1	Ribosomal protein L15;60S ribosomal protein L15	Rpl15;Gm10020
25.7555	25.7392	25.8064	25.5777	25.485	25.37	10	12	12	62.6	62.6	56.6	32.953	0	67.916	751280000	88	Q5RKN9;E9PWZ5;P47753	Q5RKN9;E9PWZ5;P47753	F-actin-capping protein subunit alpha-1	Capza1
25.4081	25.3781	25.1897	24.7315	24.7609	24.7394	19	19	19	23	23	23	108.83	0	45.094	470780000	139	E9PX78;Q8JZQ9	E9PX78;Q8JZQ9	Eukaryotic translation initiation factor 3 subunit B	Eif3b
27.6326	27.8176	27.2592	27.3526	27.5662	27.5044	9	9	9	49.3	49.3	49.3	16.542	0	77.324	2747000000	102	E9PXA6;Q9R0Q7;D3Z7C6	E9PXA6;Q9R0Q7;D3Z7C6	Prostaglandin E synthase 3	Ptges3
25.5109	25.4359	25.562	23.9554	23.7316	23.7762	13	13	13	65.8	65.8	65.8	18.431	0	18.361	460080000	55	Q3UC02;E9PXE7;P62281;D3Z3M6	Q3UC02;E9PXE7;P62281	40S ribosomal protein S11	Rps11
27.0753	27.1073	27.0918	27.1942	27.184	26.9602	20	20	20	78.5	78.5	78.5	38.532	0	142.19	2034700000	211	E9PXX7;Q3TEE8;Q91W90	E9PXX7;Q3TEE8;Q91W90	Thioredoxin domain-containing protein 5	Txndc5
25.9158	25.6977	25.4565	22.4029	23.2833	23.4298	57	57	57	18.9	18.9	18.9	499.1	0	183.94	455360000	187	E9Q3W4;E9QK01;E9Q153;E9QKX4;E9QLJ5;E9QMZ5;E9PY96;E9QL05;E9QQ00;E9QK43;E9QPE8;Q9QXS1-15;Q9QXS1-10;Q9QXS1-9;Q9QXS1-12;Q9QXS1-11;Q9QXS1-13;Q9QXS1-5;Q9QXS1-3;Q9QXS1-16;Q9QXS1-4;Q9QXS1-14;Q9QXS1-6;Q9QXS1-7;Q9QXS1-8;Q9QXS1-2;Q9QXS1;E9QN87;F6R059;E9PW24;E9Q9J6	E9Q3W4;E9QK01;E9Q153;E9QKX4;E9QLJ5;E9QMZ5;E9PY96;E9QL05;E9QQ00;E9QK43;E9QPE8;Q9QXS1-15;Q9QXS1-10;Q9QXS1-9;Q9QXS1-12;Q9QXS1-11;Q9QXS1-13;Q9QXS1-5;Q9QXS1-3;Q9QXS1-16;Q9QXS1-4;Q9QXS1-14;Q9QXS1-6;Q9QXS1-7;Q9QXS1-8;Q9QXS1-2;Q9QXS1;E9QN87	Plectin	Plec
21.9527	21.0603	19.345	22.251	22.2302	22.2777	3	3	3	18.1	18.1	18.1	26	0	6.8789	38878000	20	E9PYA3;G5E8T9;Q99KB8-2;Q99KB8;E9Q2H8;D3YUX8;D3YWI0	E9PYA3;G5E8T9;Q99KB8-2;Q99KB8;E9Q2H8	Hydroxyacylglutathione hydrolase, mitochondrial	Hagh
25.2264	25.6861	25.2766	26.0046	26.0199	26.0549	3	11	11	31.2	31.2	3.6	182.7	0	88.509	811940000	74	E9PYB0;F7CVJ5	E9PYB0;F7CVJ5		Ahnak2
21.8378	24.1546	23.8187	23.9781	24.2777	24.2358	5	9	5	38.8	30.8	30.8	51.771	0	9.0216	190540000	29	E9PYH8;Q60972	E9PYH8;Q60972	Histone-binding protein RBBP4	Rbbp4
26.7074	26.4989	27.0583	27.1998	27.3317	27.0163	14	14	14	32.5	32.5	32.5	60.672	0	152.53	2105900000	187	E9PZ00;Q8BFQ1;Q3UFE8;Q61207	E9PZ00;Q8BFQ1;Q3UFE8;Q61207	Sulfated glycoprotein 1	Psap
24.6284	24.742	24.8946	24.8405	25.2723	24.9728	12	14	14	39.4	39.4	33.5	38.611	0	103.96	411390000	74	E9PZ93;Q7TNC4-2;Q7TNC4-3;Q7TNC4;E9QNA0;E9Q715;E9PX54;E9PXU4;Q05CX5	E9PZ93;Q7TNC4-2;Q7TNC4-3;Q7TNC4;E9QNA0;E9Q715;E9PX54;E9PXU4;Q05CX5	Putative RNA-binding protein Luc7-like 2	Luc7l2
22.8384	22.9841	23.2097	23.3073	23.3613	23.4841	5	5	5	51.4	51.4	51.4	20.493	0	74.607	151860000	37	E9Q0G1;Q9CQJ6	E9Q0G1;Q9CQJ6	Density-regulated protein	Denr
22.0083	21.8439	21.393	20.5679	20.2205	21.1932	7	7	7	16	16	16	106.42	0	38.662	34374000	28	E9Q120;Q8CGK3	E9Q120;Q8CGK3	Lon protease homolog, mitochondrial	Lonp1
24.753	25.3864	25.4768	23.7667	23.8272	24.4079	2	2	2	15	15	15	15.347	0	8.3835	391530000	34	E9Q132;E9QNJ0;Q8BP67;F6RSK3	E9Q132;E9QNJ0;Q8BP67;F6RSK3	60S ribosomal protein L24	Rpl24;Gm17430
22.7143	21.9893	22.8829	22.8257	22.6771	22.7733	7	7	7	34.4	34.4	34.4	35.457	0	53.776	97111000	49	E9Q155;Q99L13	E9Q155;Q99L13	3-hydroxyisobutyrate dehydrogenase, mitochondrial	Hibadh
23.8958	23.8953	23.685	20.7045	23.2347	22.8696	6	6	6	40.6	40.6	40.6	23.581	0	21.454	168130000	53	F6ZTG3;E9Q197;Q9CPV4-3;Q9CPV4-2;Q9CPV4;F7BB55;E9Q055;E9Q2R6	F6ZTG3;E9Q197;Q9CPV4-3;Q9CPV4-2;Q9CPV4	Glyoxalase domain-containing protein 4	Glod4
19.578	19.3955	18.9872	22.7592	21.0044	19.3727	2	2	2	7	7	7	59.291	0	7.5135	5057200	13	E9Q1P8	E9Q1P8	Interferon regulatory factor 2-binding protein 2	Irf2bp2
24.0327	23.7041	24.0864	24.5162	24.3372	24.5922	11	11	11	40.8	40.8	40.8	44.797	0	58.043	272120000	90	E9Q2W0;Q9Z2I8;Q9Z2I8-2	E9Q2W0;Q9Z2I8;Q9Z2I8-2	Succinyl-CoA ligase [GDP-forming] subunit beta, mitochondrial	Suclg2
23.8252	20.7722	23.4294	20.5762	23.6626	23.8127	4	4	4	28.2	28.2	28.2	16.924	0	9.4374	160830000	30	G3UY29;E9Q3P9;F8WGS1;Q0PD45;Q78ZJ8;P62492;P46638;G3UZD3;E9Q6B3;G3UZL4	G3UY29;E9Q3P9;F8WGS1;Q0PD45;Q78ZJ8;P62492;P46638;G3UZD3	Ras-related protein Rab-11A;Ras-related protein Rab-11B	Rab11b;Rab11a
25.5288	25.3801	25.2864	23.7182	23.9047	24.2442	11	11	11	41.1	41.1	41.1	36.978	0	60.777	445060000	72	E9Q3V6;P42208;F6WYM0;D3YYB1;D3Z3C0;F6UKN5;D3Z1S1;D3YV76;D3YZU7;G3UYQ0	E9Q3V6;P42208;F6WYM0;D3YYB1;D3Z3C0	Septin-2	Sept2
25.1558	22.3867	23.4549	24.2343	21.3113	24.0346	2	2	2	20.6	20.6	20.6	15.168	0	15.141	346670000	26	E9Q3V8;Q9D7P1;Q5M9M7;P62849-2;P62849-3;P62849	E9Q3V8;Q9D7P1;Q5M9M7;P62849-2;P62849-3;P62849	40S ribosomal protein S24	Rps24
23.609	23.7185	21.835	23.9031	21.5297	22.444	2	2	2	35.2	35.2	35.2	7.6566	0	14.564	141690000	26	E9Q4B9;P56212;E9Q827;P56212-2;P60840-2;P60840	E9Q4B9;P56212;E9Q827;P56212-2;P60840-2;P60840	cAMP-regulated phosphoprotein 19;Alpha-endosulfine	Arpp19;Ensa
25.0195	24.9196	25.0067	25.0303	24.9649	24.878	10	10	10	28.8	28.8	28.8	42.791	0	29.813	438440000	68	Q3TJN1;E9Q4K3;P24288;Q8CBC8;F8WIH8;B2KFA8;B2KFA9;B2KFA6;B2KFA7	Q3TJN1;E9Q4K3;P24288;Q8CBC8;F8WIH8;B2KFA8	Branched-chain-amino-acid aminotransferase;Branched-chain-amino-acid aminotransferase, cytosolic	Bcat1
24.8492	24.7788	24.7963	26.4425	26.2773	26.4451	2	16	16	25.1	25.1	5.7	73.697	0	100.17	752360000	120	E9Q5C9	E9Q5C9		Nolc1
31.7693	31.7039	31.7466	32.1027	32.0877	32.1089	298	298	298	81.7	81.7	81.7	604.25	0	323.31	58312000000	2919	E9Q616;F7BRM2;E9Q1H8;G5E8K8;Q8R2L7;G5E8I9	E9Q616;F7BRM2		Ahnak
20.0718	21.1152	20.9474	20.8168	21.2997	21.2622	4	4	4	4.5	4.5	4.5	136.02	0	20.929	21832000	28	E9Q8K8;Q6ZPZ3-2;Q6ZPZ3	E9Q8K8;Q6ZPZ3-2;Q6ZPZ3	Zinc finger CCCH domain-containing protein 4	Zc3h4
24.7992	24.5524	24.7397	23.0649	23.1332	22.5414	14	14	14	39.5	39.5	39.5	64.062	0	53.654	219410000	81	E9Q8W8;G5E924;Q8R081;G3UY38;G3UY56;G3UYY3	E9Q8W8;G5E924;Q8R081;G3UY38	Heterogeneous nuclear ribonucleoprotein L	Hnrnpl
23.8917	23.1207	23.4129	21.9356	20.3767	22.1009	15	15	15	40.5	40.5	40.5	66.076	0	147.97	131930000	73	E9Q912;E9Q6Q4	E9Q912;E9Q6Q4		Rap1gds1
24.9099	25.0433	25.0956	24.4291	23.9163	23.7563	13	14	14	40.3	40.3	38.2	50.648	0	54.379	479230000	83	E9Q9F5;E9Q1G8;O55131;E9Q7K8;Q9DA97;E9QMM2	E9Q9F5;E9Q1G8;O55131	Septin-7	Sept7
24.468	24.8819	24.5521	24.7431	25.3172	24.7373	13	13	13	21.2	21.2	21.2	114.65	0	100.53	363230000	85	E9Q9Q3;Q80X50-2;Q80X50-3;Q80X50-4;Q80X50;Q80X50-5;E9PZA1	E9Q9Q3;Q80X50-2;Q80X50-3;Q80X50-4;Q80X50;Q80X50-5	Ubiquitin-associated protein 2-like	Ubap2l
24.3427	25.0359	24.1593	24.5649	25.5698	24.8877	2	48	3	60.3	5	2.8	61.836	0	86.656	435030000	38	E9QA16;E9Q0M9;Q8VCQ8;D3Z6I7;E9Q9F3	E9QA16;E9Q0M9;Q8VCQ8;D3Z6I7		Cald1
26.2674	26.3734	26.2505	26.1784	26.4925	26.2166	7	9	9	21.9	21.9	21.9	35.796	0	46.514	1134700000	65	E9QKP8;Q9EST5;Q9EST5-2;E9Q148	E9QKP8;Q9EST5;Q9EST5-2	Acidic leucine-rich nuclear phosphoprotein 32 family member B	Anp32b
21.2433	21.5585	23.837	23.7767	23.8599	24.1771	4	5	4	27.6	24.3	24.3	30.833	0	31.892	187770000	25	E9QKW3;Q9D8S5;Q640L9;O35326	E9QKW3;Q9D8S5;Q640L9;O35326	Serine/arginine-rich splicing factor 5	Srsf5
22.4557	22.894	22.8261	21.4806	22.1615	20.548	5	5	5	8.7	8.7	8.7	79.992	0	8.1458	81200000	32	E9QL31;P98078-2;P98078;E9PX84;Q3TRE6;F6TQN9;P98078-3;Q9DCE6;E0CXT5	E9QL31;P98078-2;P98078;E9PX84;Q3TRE6;F6TQN9;P98078-3	Disabled homolog 2	Dab2
21.1616	21.2955	21.2396	20.7367	21.0007	21.1101	4	4	4	15.6	15.6	15.6	42.904	0	15.105	35498000	30	Q05CN2;E9QL52;P56183-2;P56183;F8WI83;P56183-3	Q05CN2;E9QL52;P56183-2;P56183;F8WI83;P56183-3	Ribosomal RNA processing protein 1 homolog A	Rrp1
21.5094	22.8311	21.8212	21.6777	20.7805	21.318	4	4	4	9.3	9.3	9.3	71.684	0	51.012	24254000	16	E9QMQ3;Q99KW3-1;Q99KW3-4;Q99KW3;Q99KW3-2;G5E8W1	E9QMQ3;Q99KW3-1;Q99KW3-4;Q99KW3;Q99KW3-2;G5E8W1	TRIO and F-actin-binding protein	Triobp
25.4114	23.8354	23.5718	24.7868	25.8377	25.5504	3	3	3	46.9	46.9	46.9	9.0583	0	29.311	699070000	38	E9QMV2;Q4KML4	E9QMV2;Q4KML4	Costars family protein ABRACL	Abracl
24.9	24.5433	24.7965	24.646	24.5892	24.4936	23	23	23	17.1	17.1	17.1	202.44	0	112.22	371610000	124	E9QN70;P02469;E9PZF8;E9PYT5;Q3TNZ8	E9QN70;P02469	Laminin subunit beta-1	Lamb1
26.372	26.2615	26.4808	24.4223	24.4761	24.204	9	9	9	44.1	44.1	44.1	17.718	0	45.435	774460000	71	Q561N5;F5H8M6;P62270;G3UZW2;F6YVP7;D3YWV7	Q561N5;F5H8M6;P62270;G3UZW2	40S ribosomal protein S18	Rps18
23.5404	23.942	23.7004	24.0338	24.3149	24.2963	10	10	10	38.4	38.4	38.4	32.318	0	44.036	197530000	64	F6QA74;Q544Z7;P28352;D3Z124;D3Z6R9	F6QA74;Q544Z7;P28352;D3Z124	DNA-(apurinic or apyrimidinic site) lyase;DNA-(apurinic or apyrimidinic site) lyase, mitochondrial	Apex1
24.8583	25.5216	25.6476	25.6869	26.1229	25.9923	5	5	5	31.2	31.2	31.2	16.966	0	10.245	896670000	45	F6QL70;Q5M8M8;P47915;F6WZ54;D3YU65;G3UWG9;D3Z1N9;D3YTZ1;F6YH22	F6QL70;Q5M8M8;P47915;F6WZ54;D3YU65;G3UWG9;D3Z1N9;D3YTZ1	60S ribosomal protein L29	Gm17669;Rpl29;Gm10709
25.7861	25.7885	25.5999	26.1336	26.0265	26.1229	22	22	22	27.3	27.3	27.3	114.15	0	75.785	876650000	172	F6RPJ9;Q9JHR7	F6RPJ9;Q9JHR7	Insulin-degrading enzyme	Ide
26.4833	26.107	26.8656	25.5212	24.7923	25.223	10	10	10	65.1	65.1	65.1	21.882	0	28.342	1010700000	78	F6SVV1;Q4FZE6;P62082	F6SVV1;Q4FZE6;P62082	40S ribosomal protein S7	Gm9493;Rps7
24.0914	23.7854	25.0571	24.4081	24.3086	24.5928	9	9	9	34.2	34.2	34.2	42.215	0	27.673	321400000	74	Q52KI7;F6SY09;P55302;F6WMD1	Q52KI7;F6SY09;P55302	Alpha-2-macroglobulin receptor-associated protein	Lrpap1
22.8391	23.0214	23.2095	23.2595	23.5735	23.2073	5	8	5	37	24.9	24.9	29.022	0	82.404	134730000	39	F6TIF5;Q9JKB3-2;Q9JKB3	F6TIF5;Q9JKB3-2;Q9JKB3	Y-box-binding protein 3	Ybx3
28.4595	28.6635	28.9676	27.5343	27.61	27.5861	9	9	9	59.9	59.9	59.9	19.209	0	53.121	4944700000	132	F6TS28;Q8C253;P16110	F6TS28;Q8C253;P16110	Galectin;Galectin-3	Lgals3
27.3184	26.9743	27.1072	27.6087	27.4307	27.4143	23	23	23	69	69	69	37.27	0	98.309	2347100000	199	F6U106;O88569;O88569-3;O88569-2	F6U106;O88569;O88569-3;O88569-2	Heterogeneous nuclear ribonucleoproteins A2/B1	Hnrnpa2b1
24.4723	24.6135	24.6257	23.1627	23.7026	23.3504	11	12	11	42.3	42.3	42.3	54.54	0	44.866	192030000	50	Q4FK11;F6XLC7;Q99K48;Q99K48-2;B1AXT0	Q4FK11;F6XLC7;Q99K48;Q99K48-2	Non-POU domain-containing octamer-binding protein	Nono
23.6637	23.9546	22.6455	23.4142	22.981	22.9787	2	2	2	51.6	51.6	51.6	9.612	0	7.5444	133220000	41	F6XUP5;P61961;H7BWZ1;D3YW97	F6XUP5;P61961;H7BWZ1;D3YW97	Ubiquitin-fold modifier 1	Ufm1
24.1053	24.0714	23.9635	24.9234	24.8883	24.9145	12	12	12	33.4	33.4	33.4	52.394	0	32.415	338030000	76	F6ZDD7;P47791-2;P47791	F6ZDD7;P47791-2;P47791	Glutathione reductase, mitochondrial	Gsr
21.4072	24.4172	24.5713	24.3691	20.366	23.9553	4	4	4	29.1	29.1	29.1	14.309	0	6.4579	252230000	31	F6ZFT1;F8WJ64;Q569N0;Q9CR21	F6ZFT1;F8WJ64;Q569N0;Q9CR21	Acyl carrier protein;Acyl carrier protein, mitochondrial	Ndufab1
26.3933	26.205	26.2585	25.1556	25.059	25.2862	21	22	22	48.6	48.6	46.1	56.89	0	60.201	1087600000	194	F7AWB4;Q3TW96;Q3TW96-2	F7AWB4;Q3TW96;Q3TW96-2	UDP-N-acetylhexosamine pyrophosphorylase-like protein 1	Uap1l1
27.3577	27.2963	27.0955	27.077	26.8569	27.0041	11	11	11	75.6	75.6	75.6	15.524	0	37.976	1971400000	155	Q5M9L7;F7BBI3;P63276;D3Z173	Q5M9L7;F7BBI3;P63276	40S ribosomal protein S17	Rps17
23.6162	23.9032	24.6283	24.0066	24.2266	24.1003	8	10	8	27.1	24.1	24.1	60.863	0	27.463	262340000	57	F7DEU6;P50096;E0CYE2;E0CXK0;F6XXH9	F7DEU6;P50096;E0CYE2;E0CXK0	Inosine-5-monophosphate dehydrogenase;Inosine-5-monophosphate dehydrogenase 1	Impdh1
23.5626	23.3207	23.4232	23.2795	23.1415	23.0703	16	16	16	13.4	13.4	13.4	177.19	0	48.779	142080000	78	F8VQJ3;P02468;F6SFQ3	F8VQJ3;P02468	Laminin subunit gamma-1	Lamc1
25.2619	25.4023	25.2913	22.2572	22.5997	22.763	37	37	37	25.9	25.9	25.9	272.1	0	275.63	371770000	182	F8WGT0;P26039;F6S1V7;E9PUM4;Q71LX4;F6SX70;Q8CDM9;E9Q3S3	F8WGT0;P26039	Talin-1	Tln1
24.3784	24.2479	24.4829	22.2945	22.4508	23.267	19	19	19	23.3	23.3	23.3	134.19	0	67.411	191510000	96	Q7TSZ3;F8WH45;Q8BMJ2	Q7TSZ3;F8WH45;Q8BMJ2	Leucine--tRNA ligase, cytoplasmic	Lars
24.7694	24.6213	23.9383	25.3251	25.4695	25.0086	5	5	5	29.4	29.4	29.4	27.377	0	8.8727	450090000	48	Q3THA6;F8WH59;Q8BL97-3;Q8BL97-4;Q8BL97-2;Q8BL97	Q3THA6;F8WH59;Q8BL97-3;Q8BL97-4;Q8BL97-2;Q8BL97	Serine/arginine-rich splicing factor 7	Srsf7
23.2545	22.6857	23.0001	24.6956	24.6348	24.5347	15	15	15	24.3	24.3	24.3	100.28	0	22.68	216150000	56	F8WI22;Q8K019-2;Q8K019;H7BX81;Q8K019-3;E9Q5V0	F8WI22;Q8K019-2;Q8K019;H7BX81;Q8K019-3	Bcl-2-associated transcription factor 1	Bclaf1
24.0641	24.149	23.7451	22.8445	22.5493	22.1214	10	11	11	16.7	16.7	15.5	111.16	0	39.517	175630000	55	F8WIE8;Q9WTI7-4;Q9WTI7-2;Q9WTI7-3;Q9WTI7;E9PVB9;E9PWM9;Q9D6A1	F8WIE8;Q9WTI7-4;Q9WTI7-2;Q9WTI7-3;Q9WTI7	Unconventional myosin-Ic	Myo1c
22.8387	22.0011	21.9189	23.3793	22.9229	22.4952	12	13	13	21.9	21.9	21	102.3	0	103.49	114310000	65	Q6GQU1;F8WIP2;P17710-3;G3UVV4;P17710-4;P17710-2;P17710;D3YYR4;D3Z365;B4YB29;D3Z105;Q91W97	Q6GQU1;F8WIP2;P17710-3;G3UVV4;P17710-4;P17710-2;P17710	Hexokinase-1	Hk1
26.8555	26.5859	26.4951	26.882	26.8893	27.0531	19	20	19	66.5	64.4	64.4	47.474	0	177.25	1567000000	216	F8WIY0;O88844;D3YVY3	F8WIY0;O88844	Isocitrate dehydrogenase [NADP] cytoplasmic	Idh1
25.3499	25.4988	25.4114	26.086	25.6534	26.0186	7	7	7	42.1	42.1	42.1	23.478	0	66.107	909710000	81	F8WJD9;P19157;P46425	F8WJD9;P19157	Glutathione S-transferase P 1	Gstp1
23.1008	23.3321	23.0512	23.3155	23.3063	23.4043	8	8	8	43.1	43.1	43.1	21.935	0	18.423	121100000	43	F8WJG3;P62996	F8WJG3;P62996	Transformer-2 protein homolog beta	Tra2b
26.9269	27.0624	26.9191	26.9736	27.1968	27.3763	18	18	18	39.2	39.2	39.2	40.538	0	62.443	1959300000	122	F8WJK8;Q99L47;E9Q1X9;E9Q1V0	F8WJK8;Q99L47	Hsc70-interacting protein	St13
28.2877	28.36	28.1709	28.8232	29.0433	28.7736	22	22	22	63.9	63.9	63.9	35.745	0	114.9	5787800000	196	G3UW73;Q3UDY1;P45376;D3YVJ7;F8WJG5	G3UW73;Q3UDY1;P45376	Aldose reductase	Akr1b3;Akr1b1
24.8802	24.4167	24.6469	24.794	24.8756	24.905	15	15	15	39.1	39.1	39.1	66.876	0	49.19	373290000	103	G3UWB1;Q9JMH6-2;Q9JMH6;D3Z0K8;D3Z6K1;Q9JLT4-3;Q9JLT4-2;Q9JLT4-4;Q9JLT4	G3UWB1;Q9JMH6-2;Q9JMH6	Thioredoxin reductase 1, cytoplasmic	Txnrd1
26.6581	26.1501	26.2643	25.7915	26.0167	25.8185	6	6	6	33.1	33.1	33.1	15.798	0	12.676	869420000	58	Q5BLJ9;G3UWF4;P61358;A2A4Q0;E9PV49	Q5BLJ9;G3UWF4;P61358;A2A4Q0	60S ribosomal protein L27	Rpl27
23.2598	22.9389	22.5738	23.1626	23.0055	23.033	4	4	4	48.6	48.6	48.6	11.605	0	38.553	120530000	49	Q56A15;G3UWG1;P62897;G3UW49;CON__P62894	Q56A15;G3UWG1;P62897;G3UW49	Cytochrome c, somatic	Cycs;Gm10108
25.6836	25.7428	25.7301	26.2428	26.1944	26.1907	3	12	12	50.3	50.3	15.4	34.824	0	106.37	883840000	110	G3UXL2;Q9D7G0	G3UXL2;Q9D7G0	Ribose-phosphate pyrophosphokinase 1	Prps1l3;Prps1
23.3457	23.3479	23.6013	22.8343	23.083	23.2008	8	9	9	50	50	45.4	27.411	0	50.22	131170000	47	G3UXZ5;Q5HZK3;P97371;G3UXY0;G3X9K9;G3UWN9;G3UXR1	G3UXZ5;Q5HZK3;P97371;G3UXY0;G3X9K9;G3UWN9	Proteasome activator complex subunit 1	Psme1
20.3349	22.9483	22.0968	22.7892	23.0106	23.0626	5	5	5	19.1	19.1	19.1	34.003	0	12.289	82207000	35	G3UY42;Q8CCS6-2;Q8CCS6;D3YUB9;D3Z5F7;D3Z055;G3UWS5;G3UX74	G3UY42;Q8CCS6-2;Q8CCS6;D3YUB9;D3Z5F7;D3Z055;G3UWS5	Polyadenylate-binding protein 2	Pabpn1;Gm20521
24.9192	24.8446	25.0228	22.0411	21.5302	22.3442	16	16	16	20.3	20.3	20.3	140.21	0	81.818	263590000	89	Q790I0;G3UY93;Q9Z1Q9;G3UZ22;G3UYW2;G3UX02	Q790I0;G3UY93;Q9Z1Q9	Valine--tRNA ligase	Vars
24.0038	23.7445	24.6324	23.7867	23.962	23.9604	7	7	7	72.3	72.3	72.3	11.409	0	29.444	261430000	46	G3UYF9;Q792E4;Q03958	G3UYF9;Q792E4;Q03958	Prefoldin subunit 6	Pfdn6
25.5996	25.1199	25.2318	25.8288	25.5976	25.7977	14	15	14	40.8	37.6	37.6	48.334	0	105.59	641010000	102	G3UZ26;P50431;G3UYY1;G3UZZ9	G3UZ26;P50431;G3UYY1	Serine hydroxymethyltransferase;Serine hydroxymethyltransferase, cytosolic	Shmt1
26.0719	25.9433	25.8195	26.0885	26.003	25.8157	16	22	22	44	44	34.3	58.751	0	134.88	851100000	160	G3UZI2;Q7TMK9-2;G3V018;Q7TMK9;G3UXJ6;G3UZ48;G3UWM1;G3XA76;G3UXU5;G3UY67;G3UYK7	G3UZI2;Q7TMK9-2;G3V018;Q7TMK9;G3UXJ6;G3UZ48;G3UWM1	Heterogeneous nuclear ribonucleoprotein Q	Syncrip
24.3981	24.6837	24.5076	24.1556	24.2839	24.4466	8	8	8	21.5	21.5	21.5	53.844	0	42.729	355500000	72	Q544R6;G3X8T3;P16675;A2A5J8;A2A5J6	Q544R6;G3X8T3;P16675	Carboxypeptidase;Lysosomal protective protein;Lysosomal protective protein 32 kDa chain;Lysosomal protective protein 20 kDa chain	Ctsa
21.4019	20.1755	21.074	23.4619	23.1476	22.8359	8	8	8	23.2	23.2	23.2	81.521	0	21.031	63869000	27	Q8R146;G3X9I2;Q8R146-2	Q8R146;G3X9I2;Q8R146-2	Acylamino-acid-releasing enzyme	Apeh
23.9792	23.9583	23.7979	24.0531	23.9411	24.3251	4	4	4	22.9	22.9	22.9	23.785	0	37.425	232670000	48	G3X9I4;Q9JJW6-2;Q9JJW6;O08583;O08583-2	G3X9I4;Q9JJW6-2;Q9JJW6;O08583;O08583-2	Aly/REF export factor 2;THO complex subunit 4	Alyref2;Alyref
21.1545	21.9999	21.1988	22.9973	22.7818	23.0794	5	5	5	55.6	55.6	55.6	18.621	0	19.584	62254000	32	G3X9L6;Q9DCX2;B1ASE2	G3X9L6;Q9DCX2;B1ASE2	ATP synthase subunit d, mitochondrial	Gm10250;Atp5h
23.3026	21.9038	23.2849	23.2823	23.1408	23.4079	4	4	4	10.2	10.2	10.2	40.894	0	8.699	122290000	24	G3X9Q0;Q9JKP5;F8WIF1;Q8CHF5;Q8C181-3;Q8C181-2;Q8C181;Q8C181-4;Q3U570;Q3U581;Q542D8;Q8R003	G3X9Q0;Q9JKP5;F8WIF1;Q8CHF5;Q8C181-3;Q8C181-2;Q8C181;Q8C181-4	Muscleblind-like protein 1;Muscleblind-like protein 2	Mbnl1;Mbnl2
26.7529	26.8135	27.124	27.2342	27.3117	27.4455	14	14	14	55.1	55.1	55.1	32.477	0	130.48	2026000000	151	G3XA48;P58044;H3BLF8;H3BLP1;H3BKD7	G3XA48;P58044	Isopentenyl-diphosphate Delta-isomerase 1	Idi1
24.6904	24.2819	24.4662	22.7884	21.1876	20.7058	12	12	12	17.4	17.4	17.4	126.5	0	60.457	197430000	55	Q3TGL4;P37889-2;P37889;G5E8B3	Q3TGL4;P37889-2;P37889;G5E8B3	Fibulin-2	Fbln2
24.6528	24.708	24.8545	25.2107	25.4523	25.3066	27	27	27	18.9	18.9	18.9	262.84	0	191.09	426670000	182	G5E8M2;G5E8B8;G3X9J7;P11276	G5E8M2;G5E8B8;G3X9J7;P11276	Fibronectin;Anastellin	Fn1
22.0418	22.1562	21.6168	22.2883	22.1344	22.1763	2	10	4	30.4	12.9	5.6	48.918	0	12.881	44930000	21	G5E8E1	G5E8E1		Lrrfip1
23.1607	23.0512	23.1816	23.2648	23.4018	23.3296	6	6	6	16.7	16.7	16.7	59.308	0	35.041	144100000	35	H3BJ30;H3BJW3;Q6NVF9;H3BKW0;H3BLM9	H3BJ30;H3BJW3;Q6NVF9;H3BKW0	Cleavage and polyadenylation specificity factor subunit 6	Cpsf6
27.8491	27.9193	27.9444	28.7386	28.6416	28.6567	18	18	18	80.7	80.7	80.7	32.829	0	104.26	4605500000	231	H3BKH6;Q9R0P3;H3BJP2;H3BLJ9;H3BJL6;H3BK43;H3BJC6;H3BL99	H3BKH6;Q9R0P3;H3BJP2;H3BLJ9;H3BJL6;H3BK43	S-formylglutathione hydrolase	Esd
23.5403	23.747	23.6624	24.7512	24.5493	24.4906	18	18	18	17	17	17	138.55	0	60.423	239630000	88	H3BL37;O08784;F8WIZ3;Q05CS0;H3BIX0;E9PYV2;H3BK88	H3BL37;O08784;F8WIZ3;Q05CS0;H3BIX0;E9PYV2	Treacle protein	Tcof1
25.1787	25.0141	24.9307	25.5021	25.3987	25.7745	6	7	7	34.4	34.4	31.6	28.329	0	13.764	607670000	61	H7BX95;Q6PDM2;Q6PDM2-3;Q6PDM2-2	H7BX95;Q6PDM2;Q6PDM2-3;Q6PDM2-2	Serine/arginine-rich splicing factor 1	Srsf1
27.3976	27.432	27.388	26.111	26.354	26.1742	19	19	19	59.1	59.1	59.1	51.028	0	151.76	1649600000	182	Q5FWJ5;H7BXB7;P61979;P61979-2;B2M1R6;E9Q8D6;E9PVM4;P61979-3;H3BLL4;D3YWG1;H3BK96;H3BKD0;D3Z5X4;H3BKI8;H3BLP7;H3BJS9;Q8BT23;H3BJ43	Q5FWJ5;H7BXB7;P61979;P61979-2;B2M1R6;E9Q8D6;E9PVM4;P61979-3;H3BLL4;D3YWG1;H3BK96;H3BKD0;D3Z5X4;H3BKI8	Heterogeneous nuclear ribonucleoprotein K	Hnrnpk;Gm7964
23.7709	24.7235	23.3979	24.0362	23.7827	23.7145	9	9	9	32.9	32.9	32.9	52.763	0	52.236	223240000	67	Q6P1B9;O08539-2;O08539	Q6P1B9;O08539-2;O08539	Myc box-dependent-interacting protein 1	Bin1
27.1952	27.0106	27.2113	27.3947	27.4701	27.4622	21	25	25	68.2	68.2	61.9	62.277	0	233.36	2270300000	254	O08553	O08553	Dihydropyrimidinase-related protein 2	Dpysl2
26.4317	26.1316	25.9588	26.0886	26.3713	26.1365	20	20	20	50.1	50.1	50.1	54.272	0	138.97	1076600000	115	O08749;Q3TIE8	O08749;Q3TIE8	Dihydrolipoyl dehydrogenase, mitochondrial;Dihydrolipoyl dehydrogenase	Dld
25.7132	25.5654	25.7513	25.8865	25.8398	25.8131	15	15	15	39.4	39.4	39.4	59.559	0	59.92	803960000	128	O08795-2;Q3U518;O08795	O08795-2;Q3U518;O08795	Glucosidase 2 subunit beta	Prkcsh
23.4387	23.668	23.8207	24.0719	24.239	24.2867	8	9	8	40.1	40.1	40.1	31.052	0	30.189	257790000	50	O08807;B1AZS9	O08807;B1AZS9	Peroxiredoxin-4	Prdx4
26.3458	26.4422	26.8145	26.9641	26.8078	27.0704	6	6	6	88.2	88.2	88.2	7.3384	0	81.212	1711400000	66	O08997	O08997	Copper transport protein ATOX1	Atox1
26.1921	26.5258	26.0247	26.4557	26.3643	26.628	11	11	11	59.6	59.6	59.6	26.372	0	152.92	1253400000	161	Q6RI64;O09061	Q6RI64;O09061	Proteasome subunit beta type;Proteasome subunit beta type-1	Psmb1
28.1536	28.1249	28.2581	28.7467	28.7924	28.8294	18	18	18	80.8	80.8	80.8	27.497	0	87.538	5693000000	256	O09131;D3Z1Q9;E9Q299;Q8K2Q2	O09131	Glutathione S-transferase omega-1	Gsto1
22.6957	22.6569	23.0956	22.9771	22.8141	23.2138	5	5	5	63.5	63.5	63.5	13.194	0	49.68	108860000	65	O35127	O35127	Protein C10	Grcc10
22.9598	23.1932	23.6135	22.4994	22.8783	22.1506	16	16	16	24.4	24.4	24.4	91.006	0	43.175	114000000	47	Q3UKJ6;O35286;Q05BH3;G3X8X0;A2A4N9;F6ZF21;A2A4P0	Q3UKJ6;O35286	Putative pre-mRNA-splicing factor ATP-dependent RNA helicase DHX15	Dhx15
25.4667	25.0685	25.1806	21.5396	25.9496	25.83	7	9	7	30	26.7	26.7	28.537	0	10.281	636420000	39	O35381;F6UFG6;D3YYE1;D3Z7M9;Q64G17	O35381;F6UFG6;D3YYE1;D3Z7M9	Acidic leucine-rich nuclear phosphoprotein 32 family member A	Anp32a
21.6415	22.9876	22.1793	23.0421	22.5138	21.469	7	7	7	36.4	36.4	36.4	36.118	0	36.574	67913000	51	O35459;F7B227	O35459;F7B227	Delta(3,5)-Delta(2,4)-dienoyl-CoA isomerase, mitochondrial	Ech1
28.7784	28.7384	28.7305	29.2723	29.3676	29.3781	30	30	30	83.6	83.6	83.6	36.384	0	255.26	7878700000	332	O35639	O35639	Annexin A3	Anxa3
24.8957	24.4422	24.5345	23.593	23.7834	23.7491	9	9	9	39.1	39.1	39.1	36.724	0	60.256	303060000	65	O35640;Q921D0	O35640;Q921D0	Annexin A8;Annexin	Anxa8
25.4216	25.2871	25.408	25.6537	25.689	25.4874	7	14	11	41.9	39.6	27.6	49.199	0	125.61	751850000	92	Q811L7;Q8C2Q7;O35737;D3Z6Y3;D3YWT1;D3Z3N4	Q811L7;Q8C2Q7;O35737	Heterogeneous nuclear ribonucleoprotein H;Heterogeneous nuclear ribonucleoprotein H, N-terminally processed	Hnrnph1
24.286	24.2686	24.4547	23.3865	23.545	20.7372	10	10	10	39.5	39.5	39.5	37.548	0	51.239	239490000	65	O35864	O35864	COP9 signalosome complex subunit 5	Cops5
27.7148	28.1611	28.0005	28.3981	28.3863	28.2429	5	24	24	73.7	73.7	14	37.063	0	124.01	4381200000	289	Q3TUF3;O35887;G3UWR0;G3UWV3;G3V004;G3UY49;G3UXA8;G3UXA3	Q3TUF3;O35887;G3UWR0;G3UWV3;G3V004	Calumenin	Calu
24.7038	24.7014	24.7727	25.1083	25.011	24.8723	6	6	6	69.5	69.5	69.5	10.834	0	10.1	384470000	39	Q3U9X2;O35900;O35901;Q9EP83	Q3U9X2;O35900;O35901;Q9EP83	U6 snRNA-associated Sm-like protein LSm2	Lsm2
26.7948	26.7438	27.108	26.5082	26.6486	26.7077	15	15	15	47.7	47.7	47.7	43.953	0	91.954	1421000000	140	O54724;Q3U4N4;Q3TER0	O54724;Q3U4N4	Polymerase I and transcript release factor	Ptrf
20.9724	21.5588	23.9366	25.4733	25.4965	25.8035	7	7	7	70.8	70.8	70.8	10.102	0	23.955	352770000	41	O54962	O54962	Barrier-to-autointegration factor;Barrier-to-autointegration factor, N-terminally processed	Banf1
21.3655	23.4424	23.1818	22.9921	23.0469	22.8699	7	7	7	46.7	46.7	46.7	20.302	0	42.527	134800000	33	Q3U9K9;O55013	Q3U9K9;O55013	Trafficking protein particle complex subunit 3	Trappc3
25.4518	25.0573	25.1162	25.12	25.6804	25.1851	9	9	9	59.2	59.2	59.2	26.511	0	41.192	576990000	64	Q545K4;O55135;A6PWZ2	Q545K4;O55135	Eukaryotic translation initiation factor 6	Eif6
25.2006	24.9333	25.1139	25.6957	25.7605	25.8331	11	11	11	42.8	42.8	42.8	28.532	0	57.828	618660000	77	O55234;D3Z2T2	O55234;D3Z2T2	Proteasome subunit beta type-5	Psmb5
25.2126	24.6954	24.8435	24.7436	24.6113	24.7512	11	11	11	32.3	32.3	32.3	63.988	0	115.75	404970000	88	O70194	O70194	Eukaryotic translation initiation factor 3 subunit D	Eif3d
28.331	28.2665	27.9488	28.0882	28.1262	28.2867	11	13	11	61.8	56.9	56.9	24.693	0	87.88	4215000000	129	O70251;G3UX43;G3UZ47	O70251	Elongation factor 1-beta	Eef1b
24.0936	24.2698	24.508	24.3255	24.257	24.74	11	13	13	38.3	38.3	33.3	56.888	0	116.7	304660000	89	Q3UJC3;O70310	Q3UJC3;O70310	Glycylpeptide N-tetradecanoyltransferase;Glycylpeptide N-tetradecanoyltransferase 1	Nmt1
26.4627	26.7576	26.6753	26.8742	26.6436	26.7445	18	18	18	78	78	78	35.774	0	75.879	1516300000	206	O70400	O70400	PDZ and LIM domain protein 1	Pdlim1
27.1974	27.2329	27.3525	27.7698	27.9398	27.6037	15	15	15	61.2	61.2	61.2	28.405	0	57.732	2892500000	142	Q58EV4;O70435;E0CZ34;F8WH02;E0CYL6;F7BWF9	Q58EV4;O70435	Proteasome subunit alpha type;Proteasome subunit alpha type-3	Psma3
26.8917	27.1149	27.0957	27.1831	27.1872	27.2434	30	30	30	68.6	68.6	68.6	54.831	0	158.95	2165600000	304	Q3TS38;O70475;D3Z3F7;D3YXP9;F6ZQT4	Q3TS38;O70475;D3Z3F7	UDP-glucose 6-dehydrogenase	Ugdh
24.6905	24.4189	24.5876	23.8143	23.5783	21.5409	4	5	5	42	42	37.7	18.762	0	10.217	271630000	34	Q78ZM0;O70492;D3Z789;D3Z6Z0	Q78ZM0;O70492;D3Z789;D3Z6Z0	Sorting nexin-3	Snx3
21.7948	22.0638	22.3716	21.6585	21.7134	21.436	4	5	4	43.2	38.9	38.9	18.884	0	5.8359	49201000	21	Q6ZWQ5;Q3TGS7;Q3V2H3;O70493	Q6ZWQ5;Q3TGS7;Q3V2H3;O70493	Sorting nexin-12	Snx12
25.4549	25.0151	24.8524	24.6951	24.003	24.2539	7	7	7	53.9	53.9	53.9	16.534	0	58.264	381340000	41	O70591;F8WJ30	O70591;F8WJ30	Prefoldin subunit 2	Pfdn2
25.0909	24.654	25.1613	24.7893	25.0605	24.9875	8	8	8	38.3	38.3	38.3	32.921	0	90.728	468790000	84	O88271	O88271	Craniofacial development protein 1	Cfdp1
26.5083	26.5277	26.6694	26.8184	26.8143	27.1014	29	29	29	67.3	67.3	67.3	66.406	0	103.03	1575600000	234	Q3TJY2;O88342	Q3TJY2;O88342	WD repeat-containing protein 1	Wdr1
25.1932	25.2835	24.9945	24.7521	24.2809	24.1899	12	12	12	41.1	41.1	41.1	46.284	0	135.67	410040000	107	Q14AI7;O88544;D3YV99;F6QTS1;D3Z1R9;D6RG47	Q14AI7;O88544;D3YV99;F6QTS1;D3Z1R9	COP9 signalosome complex subunit 4	Cops4
21.2028	21.7273	21.9393	20.9476	22.5173	22.9871	2	2	2	13.2	13.2	13.2	24.452	0	5.4326	45664000	18	O88668	O88668	Protein CREG1	Creg1
26.4776	26.1642	26.3121	25.8596	26.0742	25.9256	24	24	24	67.4	67.4	67.4	49.548	0	192.22	1148000000	196	O88685;A2AGN7;B7ZCF1;F6Q2E3	O88685;A2AGN7;B7ZCF1	26S protease regulatory subunit 6A	Psmc3
20.6736	20.4883	21.4482	22.7793	22.3842	22.036	7	7	7	28.1	28.1	28.1	44.93	0	72.517	48808000	43	O88986;E9PWY6	O88986;E9PWY6	2-amino-3-ketobutyrate coenzyme A ligase, mitochondrial	Gcat
23.3543	23.8032	23.7502	21.8441	20.5367	21.395	8	8	8	44.5	44.5	44.5	34.567	0	30.966	101650000	48	O89079;D3Z315;F6YFR7;F6XIG5;E9Q6I5	O89079;D3Z315;F6YFR7	Coatomer subunit epsilon	Cope
27.5307	27.3103	27.419	27.2783	27.4601	27.4983	2	8	8	66	66	16.3	16.604	0	93.324	2358000000	151	Q545K5;O89086;Q5RJV3	Q545K5;O89086;Q5RJV3	Putative RNA-binding protein 3	Rbm3
24.2342	24.0188	24.4061	23.67	23.5311	23.2648	8	8	8	64.2	64.2	64.2	21.606	0	33.475	242390000	49	Q544T5;P00375	Q544T5;P00375	Dihydrofolate reductase	Dhfr
26.0152	25.2619	25.6888	26.601	26.7136	26.3683	3	3	3	57.4	57.4	57.4	6.0181	0	50.518	1037200000	29	P02802;Q8R074	P02802	Metallothionein-1	Mt1
30.317	30.397	30.1964	30.6837	30.7421	30.691	22	26	26	87.9	87.9	73.6	39.355	0	151.82	22203000000	429	Q5FWB7;P05064;A6ZI44;D3YWI1;Q9CPQ9;D3Z510;D3YV98;A6ZI47	Q5FWB7;P05064;A6ZI44;D3YWI1;Q9CPQ9	Fructose-bisphosphate aldolase A	Aldoa;Aldoart1
27.2775	27.1435	27.3359	27.798	27.7028	28.0409	18	18	18	62.7	62.7	62.7	46.247	0	131.18	2657500000	207	P05201;F7ALS6	P05201	Aspartate aminotransferase, cytoplasmic	Got1
25.8855	26.0172	26.1219	26.9897	26.9187	26.6732	19	19	19	56.7	56.7	56.7	47.411	0	154.79	1365400000	155	P05202	P05202	Aspartate aminotransferase, mitochondrial	Got2
29.947	30.1055	30.0735	30.5037	30.4062	30.2608	2	26	26	72.5	72.5	3.1	50.151	0	323.31	16829000000	441	P05213;P68368;Q3UX10	P05213;P68368	Tubulin alpha-1B chain;Tubulin alpha-4A chain	Tuba1b;Tuba4a
30.4338	30.2642	30.4341	30.7324	30.785	30.7877	30	32	32	89.2	89.2	85.2	36.498	0	323.31	22678000000	526	Q564E2;P06151;G5E8N5;D3Z736;D3YZQ9;Q6NXW3;D3YVR7;D3YZE4;Q548Z6;P00342	Q564E2;P06151;G5E8N5;D3Z736;D3YZQ9	L-lactate dehydrogenase;L-lactate dehydrogenase A chain	Ldha
28.6004	28.5084	28.2344	28.7829	28.9408	28.8415	29	29	29	57.7	57.7	57.7	62.766	0	323.31	6216000000	346	P06745;F6SAC3;CON__Q3ZBD7	P06745;F6SAC3	Glucose-6-phosphate isomerase	Gpi;Gm1840
23.9852	23.6105	24.0761	25.1543	24.712	25.2277	7	7	7	35.9	35.9	35.9	37.547	0	77	330490000	36	Q543M3;P06797;E9Q6H1	Q543M3;P06797;E9Q6H1	Cathepsin L1;Cathepsin L1 heavy chain;Cathepsin L1 light chain	Ctsl
24.8136	24.6946	24.8598	25.1963	25.2785	25.131	20	20	20	56.5	56.5	56.5	61.48	0	95.799	468260000	121	Q3TQP6;P06801	Q3TQP6;P06801	Malic enzyme;NADP-dependent malic enzyme	Me1
30.2571	30.8106	30.4983	31.4508	30.8981	30.6396	9	9	9	56.4	56.4	56.4	11.721	0	75.776	25562000000	103	Q545V2;P07091;D3YUT9	Q545V2;P07091;D3YUT9	Protein S100;Protein S100-A4	S100a4
30.3077	30.1131	30.2499	30.5195	30.4324	30.5867	34	34	34	81.1	81.1	81.1	38.676	0	323.31	21528000000	467	Q542G9;P07356;B0V2N5;B0V2N7;B0V2N8	Q542G9;P07356;B0V2N5;B0V2N7;B0V2N8	Annexin;Annexin A2	Anxa2
26.752	26.6752	26.5409	21.4696	21.7502	21.1587	26	26	26	59	59	59	90.209	0	192.17	943410000	191	P07742	P07742	Ribonucleoside-diphosphate reductase large subunit	Rrm1
28.3787	28.5884	28.5128	26.5277	25.9762	26.4043	31	44	31	53.1	37.5	37.5	84.787	0	244.25	3537000000	335	Q80Y52;P07901;B7ZC50;A2A6A2;B7ZC49	Q80Y52;P07901	Heat shock protein HSP 90-alpha	Hsp90aa1
26.7694	26.552	26.775	27.1682	27.0466	27.0296	30	30	30	52.5	52.5	52.5	71.982	0	252.24	1844500000	296	P08003	P08003	Protein disulfide-isomerase A4	Pdia4
29.6357	29.676	29.5305	27.5128	27.661	27.8145	40	42	40	57.9	57.9	57.9	92.475	0	323.31	7432400000	436	Q3UAD6;P08113;F7C312	Q3UAD6;P08113;F7C312	Endoplasmin	Hsp90b1
26.8038	26.7766	26.7657	27.595	27.5725	27.6716	9	9	9	64.9	64.9	64.9	11.186	0	121.39	2515900000	129	Q3TC45;P08207	Q3TC45;P08207	Protein S100-A10	S100a10
26.6598	26.5955	26.8355	27.4062	27.2109	27.5672	10	10	10	56.5	56.5	56.5	15.942	0	41.385	1896200000	99	P08228	P08228	Superoxide dismutase [Cu-Zn]	Sod1
30.269	30.2914	30.3143	30.6814	30.7157	30.7242	26	26	26	72.2	72.2	72.2	35.611	0	215.76	20740000000	309	P08249	P08249	Malate dehydrogenase, mitochondrial	Mdh2
22.3694	21.1018	22.4675	23.203	23.6733	23.1829	9	9	9	19	19	19	88.231	0	39.142	115670000	49	P09055;F8WH76	P09055	Integrin beta-1	Itgb1
30.0567	30.0219	29.9443	30.249	30.3312	30.3543	39	39	39	74.9	74.9	74.9	57.058	0	316.81	17355000000	590	P09103;E9Q8G8	P09103	Protein disulfide-isomerase	P4hb
29.8929	29.7507	29.8741	30.3047	30.3483	30.2414	37	37	37	40.6	40.6	40.6	76.722	0	298.32	15480000000	410	P09405	P09405	Nucleolin	Ncl
30.706	30.7175	30.7626	31.2059	31.2836	31.285	36	36	36	87.1	87.1	87.1	44.55	0	323.31	30461000000	631	P09411;P09041	P09411	Phosphoglycerate kinase 1	Pgk1
24.1027	21.0878	23.6838	23.9191	21.6675	24.0954	4	4	4	39.6	39.6	39.6	21.066	0	8.0128	106880000	16	P09528	P09528	Ferritin heavy chain;Ferritin heavy chain, N-terminally processed	Fth1
24.5312	23.9422	24.292	24.7341	24.4286	24.4771	8	8	8	59	59	59	24.603	0	37.716	313380000	39	Q4FJX9;P09671	Q4FJX9;P09671	Superoxide dismutase;Superoxide dismutase [Mn], mitochondrial	Sod2
30.5279	30.5612	30.5302	29.7606	29.6269	29.5905	34	34	34	82.7	82.7	82.7	38.734	0	323.31	19221000000	430	Q4FJV4;P10107;E9QA30;E9QAQ7;A2BH40-4;A2BH40-2;A2BH40-3;A2BH40	Q4FJV4;P10107;E9QA30	Annexin;Annexin A1	Anxa1
31.6726	31.7739	31.6477	29.3737	29.4019	29.484	24	24	24	72.5	72.5	72.5	50.113	0	177.32	36717000000	524	Q58E64;P10126;D3YZ68;D3Z3I8;B7ZBW3;P62631	Q58E64;P10126;D3YZ68	Elongation factor 1-alpha;Elongation factor 1-alpha 1	Eef1a1
25.2938	25.3248	25.3233	25.6367	25.5651	25.1374	15	15	15	64.8	64.8	64.8	36.023	0	40.098	514940000	112	P10518	P10518	Delta-aminolevulinic acid dehydratase	Alad
25.3529	25.26	25.0876	26.9379	26.49	26.2277	9	9	9	34.2	34.2	34.2	37.279	0	111.47	1000800000	120	P10605	P10605	Cathepsin B;Cathepsin B light chain;Cathepsin B heavy chain	Ctsb
21.9549	21.5924	22.028	23.3391	23.5827	22.0453	3	8	4	43.6	27.1	19.7	25.97	0	35.499	94436000	34	P10649;A2AE89;E9QA33;F6WHQ7	P10649;A2AE89	Glutathione S-transferase Mu 1	Gstm1
25.6542	25.9439	25.8121	26.1291	26.2124	26.2838	16	16	16	63.8	63.8	63.8	33.88	0	97.341	964280000	124	Q3UWX7;P10711;E9PYD5;P10711-2;E9Q5I5;B7ZCS4;F6XMY4;Q810R3;Q9QVN7	Q3UWX7;P10711;E9PYD5;P10711-2	Transcription elongation factor A protein 1	Tcea1
24.6389	24.3717	24.6042	24.2182	24.7975	25.0433	7	7	7	30.4	30.4	30.4	20.861	0	31.414	374670000	49	P10922	P10922	Histone H1.0;Histone H1.0, N-terminally processed	H1f0
21.5079	21.351	25.1952	25.7033	25.6093	25.7531	6	6	6	44.9	44.9	44.9	14.427	0	39.442	608030000	37	P11031	P11031	Activated RNA polymerase II transcriptional coactivator p15	Sub1
26.7053	26.5843	26.7648	25.7647	25.5828	25.2549	36	36	36	41.7	41.7	41.7	138.03	0	207.82	1087700000	226	P11087;F8WGB7;P11087-2;CON__Q862S4	P11087;F8WGB7;P11087-2	Collagen alpha-1(I) chain	Col1a1
30.8833	30.9143	31.0542	28.7036	28.6731	28.8143	39	54	54	64.5	64.5	48.1	83.28	0	323.31	18028000000	594	Q71LX8;P11499;E9Q3D6;E9Q0C3;E9PX27;D3Z1R1	Q71LX8;P11499	Heat shock protein HSP 90-beta	Hsp90ab1
26.9848	26.8342	27.1641	25.3142	25.5343	25.2763	27	27	27	63.8	63.8	63.8	60.448	0	173.1	1371900000	227	P11983;P11983-2;F2Z483	P11983;P11983-2	T-complex protein 1 subunit alpha	Tcp1
23.1106	23.3214	23.0384	24.0077	24.0992	23.9688	4	4	4	48.6	48.6	48.6	16.101	0	11.303	168850000	39	P12787	P12787	Cytochrome c oxidase subunit 5A, mitochondrial	Cox5a
28.2316	28.1004	28.3723	28.4464	28.5385	28.5273	33	33	33	58	58	58	80.762	0	196.34	4747300000	357	Q6PAC1;P13020-2;A2AL35;P13020;A6PWS5;CON__Q3SX14	Q6PAC1;P13020-2;A2AL35;P13020	Gelsolin	Gsn
22.5357	22.4758	22.3658	22.5621	22.4741	22.2657	15	15	15	13.9	13.9	13.9	183.19	0	36.276	80157000	45	P13864;P13864-2	P13864;P13864-2	DNA (cytosine-5)-methyltransferase 1	Dnmt1
29.2826	29.3256	29.4793	31.0678	30.9608	30.6692	7	7	7	60.7	60.7	60.7	10.051	0	63.412	21550000000	89	Q545I9;P14069	Q545I9;P14069	Protein S100;Protein S100-A6	S100a6
25.7868	25.7958	26.0566	25.109	25.3288	25.105	5	5	5	39.9	39.9	39.9	16.605	0	13.002	713020000	49	P14115;E9QP28;D3Z6J9;D3YZN6	P14115;E9QP28;D3Z6J9;D3YZN6	60S ribosomal protein L27a	Rpl27a
26.5317	26.8612	26.812	26.9498	26.6594	26.4008	15	15	15	45.2	45.2	45.2	31.419	0	36.375	1498700000	109	Q5M9N8;P14148;F6XI62;D3Z6N4;F6ZA13	Q5M9N8;P14148;F6XI62;D3Z6N4	60S ribosomal protein L7	Rpl7
26.9809	27.1577	27.3684	27.7374	27.8423	27.7135	12	12	12	46.4	46.4	46.4	36.511	0	110.76	2678500000	138	P14152;B1ATQ3	P14152	Malate dehydrogenase, cytoplasmic	Mdh1
29.8818	30.008	29.8787	29.4735	29.6263	29.479	16	16	16	63.7	63.7	63.7	32.838	0	158.46	12453000000	292	P14206;D3YTT7	P14206;D3YTT7	40S ribosomal protein SA	Rpsa
24.0901	24.5505	24.6826	24.2562	24.3817	24.263	17	18	17	44.7	44.7	44.7	66.785	0	72.262	298470000	92	P14733;Q3V159;P21619-2;P21619	P14733	Lamin-B1	Lmnb1
22.8961	22.5918	22.4061	21.6207	22.5867	22.1736	14	14	14	11.4	11.4	11.4	270.25	0	57.847	75282000	51	P14873;Q3UPV4	P14873	Microtubule-associated protein 1B;MAP1B heavy chain;MAP1 light chain LC1	Map1b
26.8756	26.5648	26.52	27.3345	27.123	27.0983	3	17	3	88.8	22.4	22.4	17.208	0	52.814	1776400000	53	Q5NC81;P15532;Q5NC80;Q5NC79	Q5NC81;P15532;Q5NC80	Nucleoside diphosphate kinase;Nucleoside diphosphate kinase A	Nme1
23.5855	23.8582	23.3901	24.5905	24.028	24.1638	4	9	9	45.9	45.9	24.3	25.716	0	46.736	225140000	71	P15626;D3YX76;D3YVP6;Q80W21;E9QAC8;D3YVP5;D3YZ29;Q8R5I6;O35660;F6Y363;A2AE91;D3YVP9;G5E8M7;D3YVP8	P15626;D3YX76;D3YVP6;Q80W21;E9QAC8;D3YVP5	Glutathione S-transferase Mu 2;Glutathione S-transferase Mu 7	Gstm2;Gstm7
27.3748	27.2645	27.2587	28.0998	28.4973	28.5343	2	8	8	28.3	28.3	10.8	21.266	0	21.758	3646800000	70	Q5SZA3;P15864	Q5SZA3;P15864	Histone H1.2	Hist1h1c
31.666	31.7461	31.6123	31.5813	31.6676	31.5914	11	11	11	67.4	67.4	67.4	14.866	0	216.73	45320000000	296	P16045	P16045	Galectin-1	Lgals1
26.8775	27.1216	27.1167	27.4698	27.7254	27.5571	18	20	18	70.7	68.9	68.9	36.572	0	150.75	2389800000	218	P16125;D3Z7F0	P16125;D3Z7F0	L-lactate dehydrogenase B chain;L-lactate dehydrogenase	Ldhb
27.3702	27.2083	27.2394	27.5192	27.6771	27.4795	83	83	83	46.9	46.9	46.9	282.34	0	323.31	2593700000	609	P16546-2;P16546;A3KGU5;A3KGU7;E9Q447;A3KGU9;A3KGU4	P16546-2;P16546;A3KGU5;A3KGU7;E9Q447	Spectrin alpha chain, non-erythrocytic 1	Sptan1
23.4793	23.2532	23.2145	24.0956	24.1588	24.1534	3	3	3	7.9	7.9	7.9	45.797	0	19.069	192690000	32	Q8C5K0;P17047-3;P17047;P17047-2	Q8C5K0;P17047-3;P17047;P17047-2	Lysosome-associated membrane glycoprotein 2	Lamp2
31.7149	31.6777	31.8099	32.2471	32.3089	32.2235	32	37	37	77.4	77.4	65.2	47.14	0	323.31	60656000000	936	Q5FW97;P17182;Q6PHC1;B0QZL1;B1ARR7;B1ARR6	Q5FW97;P17182;Q6PHC1	Alpha-enolase	EG433182;Eno1
31.6987	31.6325	31.6373	31.8975	31.9957	31.8535	16	16	16	79.3	79.3	79.3	17.971	0	206.75	51263000000	372	Q5SVY2;P17742;E9Q1E3;F8VPN3	Q5SVY2;P17742;E9Q1E3	Peptidyl-prolyl cis-trans isomerase;Peptidyl-prolyl cis-trans isomerase A;Peptidyl-prolyl cis-trans isomerase A, N-terminally processed	Ppia
29.7328	29.8177	29.7187	30.2755	30.4189	30.3433	19	19	19	71.6	71.6	71.6	32.191	0	183.99	15390000000	316	P17751;H7BXC3	P17751;H7BXC3	Triosephosphate isomerase	Tpi1
28.0051	27.8931	27.9357	28.4733	28.2587	28.2352	22	22	22	95.4	95.4	95.4	28.785	0	123.46	4285600000	257	Q542J9;P17918;E9Q7Z3	Q542J9;P17918;E9Q7Z3	Proliferating cell nuclear antigen	Pcna
25.7254	25.9868	25.8516	26.4158	26.2713	26.7662	10	10	10	39	39	39	44.953	0	45.966	1320900000	118	Q3UCD9;Q8C243;P18242;F6Y6L6;F8WIR1;Q05BF3	Q3UCD9;Q8C243;P18242;F6Y6L6;F8WIR1	Cathepsin D	Ctsd
22.7421	21.4164	21.5261	24.668	23.7302	23.3173	3	3	3	29.2	29.2	29.2	10.152	0	11.869	126890000	22	P18608	P18608	Non-histone chromosomal protein HMG-14	Hmgn1
30.8628	30.8118	30.7482	31.1432	31.2299	30.9025	22	24	24	89.2	89.2	84.9	18.559	0	275.36	29153000000	373	P18760;F8WGL3;E9Q1T2	P18760;F8WGL3;E9Q1T2	Cofilin-1	Cfl1
28.182	28.2742	28.3562	25.3824	25.3744	24.7374	75	75	75	44.5	44.5	44.5	272.43	0	323.31	2340600000	460	P19096	P19096	Fatty acid synthase;[Acyl-carrier-protein] S-acetyltransferase;[Acyl-carrier-protein] S-malonyltransferase;3-oxoacyl-[acyl-carrier-protein] synthase;3-oxoacyl-[acyl-carrier-protein] reductase;3-hydroxyacyl-[acyl-carrier-protein] dehydratase;Enoyl-[acyl-carrier-protein] reductase;Oleoyl-[acyl-carrier-protein] hydrolase	Fasn
25.2921	24.9958	20.5971	24.7361	24.9974	21.0595	10	10	10	40.9	40.9	40.9	23.464	0	8.5265	414460000	36	Q5M9M0;P19253;E9Q5A0;Q3TDS9;D3YY61	Q5M9M0;P19253;E9Q5A0;Q3TDS9	60S ribosomal protein L13a	Rpl13a
29.16	29.0421	28.9734	27.8024	27.9454	27.9838	22	22	22	62.6	62.6	62.6	46.533	0	169.88	6106700000	313	P19324	P19324	Serpin H1	Serpinh1
24.6327	24.895	25.1702	25.3401	25.4665	25.6269	3	4	4	61.4	61.4	61.4	5.0526	0	21.292	573520000	47	Q6ZWX2;P20065-2;A2AHI6;P20065	Q6ZWX2;P20065-2;A2AHI6;P20065	Thymosin beta-4;Hematopoietic system regulatory peptide	Tmsb4x
25.6061	25.8626	25.6655	26.0213	26.393	26.1283	8	8	8	42.8	42.8	42.8	28.127	0	57.012	905170000	71	P20108	P20108	Thioredoxin-dependent peroxide reductase, mitochondrial	Prdx3
32.4015	32.1816	32.195	31.413	31.4098	31.257	60	63	63	82	82	80	53.687	0	323.31	50257000000	946	Q5FWJ3;P20152;E9PZV5;A2AKJ2;Q3V1K9;P31001;G5E846;G3X981;P15331-3;P15331;P15331-2;D3YZ35;P03995-2;P03995;P46660;P08553;P08551	Q5FWJ3;P20152;E9PZV5	Vimentin	Vim
24.9376	24.6355	24.8084	21.0989	22.0984	20.4625	21	21	21	18.2	18.2	18.2	161.93	0	61.017	164400000	64	P23116;Q3UM46	P23116;Q3UM46	Eukaryotic translation initiation factor 3 subunit A	Eif3a
24.3409	24.4831	24.389	25.0432	25.0023	25.2521	8	8	8	47.8	47.8	47.8	32.263	0	38.309	397310000	75	Q543K9;P23492;Q9D8C9	Q543K9;P23492;Q9D8C9	Purine nucleoside phosphorylase	Pnp;Pnp2
24.1212	24.402	23.9535	25.0124	24.7993	24.6017	12	12	12	58.6	58.6	58.6	35.877	0	98.005	357600000	83	Q5HZI6;P23591	Q5HZI6;P23591	GDP-L-fucose synthase	Tsta3
24.1705	24.4286	24.3395	24.4411	24.3901	24.1781	15	15	15	42.9	42.9	42.9	59.795	0	74.159	275510000	104	P24270;A2AL20	P24270	Catalase	Cat
25.4764	25.8333	25.7761	25.7082	25.6591	25.9117	9	9	9	56	56	56	23.713	0	48.679	723050000	70	Q9DCY1;P24369	Q9DCY1;P24369	Peptidyl-prolyl cis-trans isomerase;Peptidyl-prolyl cis-trans isomerase B	Ppib
22.5758	22.2559	22.4382	24.0612	23.5543	23.4765	5	5	5	30.6	30.6	30.6	25.564	0	61.571	194440000	57	P24472	P24472	Glutathione S-transferase A4	Gsta4
25.0337	23.8207	25.328	25.7764	25.7291	25.6143	20	20	20	43.9	43.9	43.9	69.05	0	177.43	593690000	157	P24527	P24527	Leukotriene A-4 hydrolase	Lta4h
28.0792	27.9416	28.113	28.0946	27.9933	28.0025	24	26	26	62.1	62.1	58.8	55.814	0	119.04	3939000000	238	Q3UAT9;P24547	Q3UAT9;P24547	Inosine-5-monophosphate dehydrogenase;Inosine-5-monophosphate dehydrogenase 2	Impdh2
24.5037	24.3249	24.726	24.5381	22.21	21.7228	16	16	16	30	30	30	91.545	0	85.156	248330000	89	Q3UI57;P25206	Q3UI57;P25206	DNA replication licensing factor MCM3	Mcm3
23.1544	23.2451	23.5167	23.3492	23.8462	23.4314	5	16	5	24.1	11.3	11.3	69.406	0	45.763	142430000	52	Q4KML7;P26040	Q4KML7;P26040	Ezrin	Ezr
30.2315	30.0493	30.232	30.3875	30.572	30.3544	45	60	60	78.5	78.5	61	67.766	0	323.31	18620000000	784	P26041	P26041	Moesin	Msn
25.3016	25.5289	25.5306	25.9736	25.8766	26.1802	17	32	17	48.5	34	34	77.462	0	112.04	712420000	157	Q3U111;P26043;Q7TSG6	Q3U111;P26043;Q7TSG6	Radixin	Rdx
23.0788	22.6452	23.3231	21.4725	22.5371	23.1966	10	11	11	23	23	22	100.11	0	36.753	70408000	35	Q545R0;P26231	Q545R0;P26231	Catenin alpha-1	Ctnna1
28.9068	28.9171	29.4612	30.0069	30.0164	29.8324	8	8	8	41.4	41.4	41.4	12.254	0	252.96	12100000000	143	Q0VGU2;P26350	Q0VGU2;P26350	Prothymosin alpha;Prothymosin alpha, N-terminally processed;Thymosin alpha	Ptma
24.7312	24.7228	24.8831	24.3482	24.2516	23.973	12	12	12	48	48	48	53.516	0	36.165	381130000	71	P26369;Q3KQM4	P26369;Q3KQM4	Splicing factor U2AF 65 kDa subunit	U2af2
25.5743	25.4025	25.5064	26.2264	26.0144	26.1774	18	18	18	40.7	40.7	40.7	61.336	0	98.914	823160000	157	P26443;F7CFA5	P26443	Glutamate dehydrogenase 1, mitochondrial	Glud1
27.0697	26.8646	26.9472	26.676	26.5764	26.8066	26	26	26	50.6	50.6	50.6	61.166	0	171.38	1687400000	216	Q8C483;P26638;A2AFS0;A2AFS1	Q8C483;P26638;A2AFS0	Serine--tRNA ligase, cytoplasmic	Sars
24.1868	24.0068	24.221	24.4895	24.9393	25.0272	9	9	9	35.9	35.9	35.9	29.661	0	60.915	370760000	81	P26645	P26645	Myristoylated alanine-rich C-kinase substrate	Marcks
26.155	26.1868	26.185	26.5432	26.7231	26.4531	40	40	40	48.6	48.6	48.6	117.34	0	169.06	1251600000	319	P27546-2;P27546;E9QPW8;P27546-3;E9PZ43;F7CK47;E9PWC0;E9QKJ8;P27546-4;Q78TF3;F6XPV7;F6V4Z1	P27546-2;P27546;E9QPW8;P27546-3	Microtubule-associated protein 4	Map4
27.3201	27.5159	27.3799	26.8726	26.7003	26.7848	20	20	20	45.9	45.9	45.9	46.109	0	66.054	2158500000	176	P27659;D3YZ47;Q9CQ09;E9PWZ3	P27659;D3YZ47	60S ribosomal protein L3	Rpl3
27.8783	28.0652	28.6007	29.7619	30.0048	29.611	2	7	7	49.7	49.7	11.2	15.142	0	56.051	8015800000	62	P27661	P27661	Histone H2AX	H2afx
30.1816	30.1787	30.368	30.3809	30.4877	30.495	44	44	44	75.2	75.2	75.2	56.678	0	323.31	19267000000	561	P27773;F6Q404	P27773	Protein disulfide-isomerase A3	Pdia3
23.2092	22.9703	23.1829	22.9883	23.0426	23.3758	15	15	15	23.8	23.8	23.8	99.102	0	44.282	113210000	80	Q8VDC3;P28271	Q8VDC3;P28271	Cytoplasmic aconitate hydratase	aco1;Aco1
25.4433	25.1497	25.3032	25.9829	25.8141	25.8997	11	12	12	54.8	54.8	52.7	39.547	0	126.86	690910000	145	Q6P5I3;P28474	Q6P5I3;P28474	Alcohol dehydrogenase class-3	Adh5
28.1684	28.3989	28.1182	27.5917	27.8043	27.7204	13	14	14	59.5	59.5	56.7	44.597	0	183.63	4139800000	216	Q8BSH9;P28656;E9PW66	Q8BSH9;P28656;E9PW66	Nucleosome assembly protein 1-like 1	Nap1l1
23.452	23.0672	23.7027	24.0188	23.9937	23.9732	9	9	9	24.1	24.1	24.1	65.018	0	37.757	215990000	56	Q3U9N4;P28798;H3BJE0;H3BLC9;H3BJ90	Q3U9N4;P28798	Granulins;Acrogranin;Granulin-1;Granulin-2;Granulin-3;Granulin-4;Granulin-5;Granulin-6;Granulin-7	Grn
26.7917	26.9453	26.9552	26.6603	26.6587	26.7786	15	25	25	43.4	43.4	28.8	70.67	0	210.97	1650900000	198	P29341;Q9D4E6;F6ZAX1;A2A5N3	P29341	Polyadenylate-binding protein 1	Pabpc1
25.9465	26.0471	26.177	26.3595	26.4985	26.2992	18	18	18	58.3	58.3	58.3	48.354	0	105.03	1009100000	199	Q3TG75;P29758	Q3TG75;P29758	Ornithine aminotransferase, mitochondrial	Oat
23.5165	23.3533	20.749	23.3875	23.2876	23.2838	5	5	5	24.1	24.1	24.1	22.794	0	14.91	138460000	36	Q3UC73;P30412	Q3UC73;P30412	Peptidyl-prolyl cis-trans isomerase;Peptidyl-prolyl cis-trans isomerase C	Ppic
27.3044	27.2432	27.4414	27.3721	27.3676	27.2497	30	30	30	71.6	71.6	71.6	51.572	0	195.36	2463700000	262	P30416;D6RDE2;F6S2D5;F7CAT1	P30416	Peptidyl-prolyl cis-trans isomerase FKBP4;Peptidyl-prolyl cis-trans isomerase FKBP4, N-terminally processed	Fkbp4
25.7268	25.6339	25.8314	26.5662	26.9016	26.9903	7	10	7	43.8	35.7	35.7	24.162	0	12.929	1339600000	55	P30681	P30681	High mobility group protein B2	Hmgb2
24.9728	24.7031	25.0325	25.1698	24.6114	25.5261	9	9	9	40.4	40.4	40.4	35.166	0	39.895	464350000	74	Q3UZG4;P31230	Q3UZG4;P31230	Aminoacyl tRNA synthase complex-interacting multifunctional protein 1;Endothelial monocyte-activating polypeptide 2	Aimp1
25.8576	25.9256	25.9336	26.8827	26.3635	26.1291	4	4	4	56.3	56.3	56.3	10	0	16.584	1132900000	49	Q548W7;P31786;F6WUQ1;Q4VWZ5;F6ZM12;D3Z563	Q548W7;P31786;F6WUQ1;Q4VWZ5;F6ZM12;D3Z563	Acyl-CoA-binding protein	Dbi
25.0489	24.9997	25.2245	25.0143	25.0445	25.1935	10	10	10	23.4	23.4	23.4	59.125	0	39.123	515330000	82	P32020;P32020-2;A2APS4	P32020;P32020-2	Non-specific lipid-transfer protein	Scp2
26.8154	27.0764	27.0658	27.5097	27.3779	27.4364	25	25	25	51.6	51.6	51.6	47.756	0	220.34	2176600000	236	Q564E6;P32067;F8WHY1;A2AR07;D6RI87;F6SXM5	Q564E6;P32067;F8WHY1;A2AR07	Lupus La protein homolog	Ssb
27.0523	27.1543	27.0862	27.4666	27.4242	27.1595	12	12	12	70	70	70	23.596	0	93.143	2195400000	129	P34022;H7BX22	P34022;H7BX22	Ran-specific GTPase-activating protein	Ranbp1
27.844	28.1394	27.877	27.904	28.0193	27.99	8	8	8	99.1	99.1	99.1	12.504	0	78.163	3407700000	126	Q545F0;P34884	Q545F0;P34884	Macrophage migration inhibitory factor	Mif
21.7177	21.83	21.8636	21.7888	22.0777	21.3694	3	3	3	15.8	15.8	15.8	24.106	0	11.544	42990000	24	Q0PD35;P35282;Q6A0C7	Q0PD35;P35282;Q6A0C7	Ras-related protein Rab-21	Rab21
23.4439	23.7817	23.5497	24.0586	23.5393	23.2281	10	10	10	38.5	38.5	38.5	43.231	0	20.722	167390000	48	Q3UFJ3;P35486	Q3UFJ3;P35486	Pyruvate dehydrogenase E1 component subunit alpha;Pyruvate dehydrogenase E1 component subunit alpha, somatic form, mitochondrial	Pdha1
20.693	21.5917	20.2576	22.1676	21.3821	21.9003	4	4	4	16.9	16.9	16.9	46.175	0	15.431	34921000	28	P35505;D3Z2R9	P35505	Fumarylacetoacetase	Fah
25.4272	25.549	25.3176	24.7191	24.7066	24.7712	8	8	8	60	60	60	17.804	0	46.5	672890000	55	Q5BLK0;P35979;D3YX33;F8VQK7	Q5BLK0;P35979	60S ribosomal protein L12	Rpl12
25.7954	25.8688	25.7882	25.6483	25.9325	25.8368	8	8	8	46.8	46.8	46.8	21.644	0	15.487	857370000	51	Q58EW0;P35980;G3UZK4;G3UZJ6;G3UYV6;G3UX28	Q58EW0;P35980;G3UZK4;G3UZJ6;G3UYV6;G3UX28	60S ribosomal protein L18	Rpl18
27.125	27.2806	27.3993	25.9217	25.7968	25.4115	22	22	22	59.5	59.5	59.5	51.564	0	161.97	1625500000	186	P40124;B1ARS0	P40124	Adenylyl cyclase-associated protein 1	Cap1
28.1519	28.1728	28.2575	28.841	28.7775	28.7215	33	33	33	76.9	76.9	76.9	67.63	0	310.21	5195300000	361	P40142;E0CY51	P40142	Transketolase	Tkt
24.489	24.5479	24.4408	25.0689	24.7427	24.7488	10	11	11	48.3	48.3	46.2	38.113	0	35.989	396810000	89	P40336;P40336-2;Q6PE78;Q8C0E2-2	P40336;P40336-2	Vacuolar protein sorting-associated protein 26A	Vps26a
25.5982	25.1532	25.3202	20.5088	20.7607	24.2592	6	6	6	43.1	43.1	43.1	15.733	0	12.114	422570000	36	Q5M9J8;P41105;F6Z0X0	Q5M9J8;P41105	60S ribosomal protein L28	Rpl28
28.2279	28.3526	28.4295	27.007	27.0872	26.9023	33	33	33	67.5	67.5	67.5	59.555	0	174.81	3434000000	295	Q3UL22;P42932;H3BL49;H3BJB6;H3BKG2;H3BLL1;H3BKR8	Q3UL22;P42932;H3BL49	T-complex protein 1 subunit theta	Cct8
25.3396	24.8809	24.7315	26.3536	26.5456	25.0621	3	7	3	24.2	13.7	13.7	21.977	0	10.717	714600000	44	P43274;Q07133	P43274	Histone H1.4	Hist1h1e
25.856	25.7889	25.5756	26.711	26.9023	27.035	7	7	7	23.8	23.8	23.8	22.576	0	16.92	1230600000	60	Q5T003;P43276	Q5T003;P43276	Histone H1.5	Hist1h1b
24.9886	24.7479	24.8143	25.1795	25.5463	25.6485	7	12	12	60.8	60.8	42.7	36.12	0	60.213	593540000	100	P45377	P45377	Aldose reductase-related protein 2	Akr1b8
24.4257	24.5429	24.6929	24.8235	25.0407	24.6143	11	13	11	66.9	62.7	62.7	18.709	0	25.574	388970000	67	Q3UHW9;P45591	Q3UHW9;P45591	Cofilin-2	Cfl2
23.3081	23.8752	23.9759	24.3719	24.3337	24.1389	6	6	6	40	40	40	15.344	0	15.759	203120000	26	Q3TND1;P45878	Q3TND1;P45878	Peptidyl-prolyl cis-trans isomerase;Peptidyl-prolyl cis-trans isomerase FKBP2	Fkbp2
22.6117	21.811	22.5323	24.0619	23.3226	23.1549	8	8	8	25.2	25.2	25.2	46.481	0	24.057	85195000	35	P45952;D6RFD7	P45952	Medium-chain specific acyl-CoA dehydrogenase, mitochondrial	Acadm
24.9847	25.285	24.8263	23.4299	23.7126	23.5117	16	16	16	49	49	49	48.647	0	50.628	359600000	84	P46471;Q8BVQ9	P46471;Q8BVQ9	26S protease regulatory subunit 7	Psmc2
24.6958	25.0556	24.3694	25.0663	24.8997	24.9554	14	14	14	45.5	45.5	45.5	56.537	0	77.053	423320000	105	Q544B1;P47738;D3YYF3;G3UWP3;B2RTL5;Q3UIA4;B1AWX7;P24549;O35945;Q9JHW9;Q62148;Q9CZS1	Q544B1;P47738	Aldehyde dehydrogenase, mitochondrial	Aldh2
25.3909	25.2034	25.4202	25.1794	24.9909	25.3356	9	11	9	62.6	56.6	56.6	32.967	0	97.01	578100000	79	Q5DQJ3;P47754;D6RCW7	Q5DQJ3;P47754;D6RCW7	F-actin-capping protein subunit alpha-2	Capza2
26.345	26.4295	26.2518	26.3735	26.377	26.2634	15	15	15	66.9	66.9	66.9	30.628	0	82.484	1329700000	142	Q923G3;P47757-2;A2AMW0;A2AMV7;A2AMV5;P47757;F7CAZ6;A2AMV9;F6QJN8;A2AMV8;F6YHZ8;A2AMV4	Q923G3;P47757-2;A2AMW0;A2AMV7;A2AMV5;P47757;F7CAZ6;A2AMV9	F-actin-capping protein subunit beta	Capzb
26.3485	26.6291	26.5471	26.1904	26.3654	26.5683	14	14	14	40.2	40.2	40.2	33.509	0	85.554	1184900000	106	Q3UCH0;P47911;E9PUX4;D3Z4I7	Q3UCH0;P47911;E9PUX4;D3Z4I7	60S ribosomal protein L6	Rpl6;Gm5428
21.1326	28.3327	29.0061	27.1712	28.782	28.451	5	5	5	94.7	94.7	94.7	11.475	0	34.16	4752700000	52	Q58E35;P47955;E9Q3T0	Q58E35;P47955	60S acidic ribosomal protein P1	Rplp1
28.2097	28.4784	28.4407	28.3508	28.3842	28.2807	17	17	17	62.6	62.6	62.6	34.4	0	100.77	4807300000	220	Q58EU6;P47962;D3YYV8	Q58EU6;P47962;D3YYV8	60S ribosomal protein L5	Rpl5
25.5266	26.157	25.8838	25.7053	25.5096	25.4683	13	13	13	54	54	54	24.305	0	34.242	711910000	66	P47963;E9PZ94;D3YX54	P47963;E9PZ94;D3YX54	60S ribosomal protein L13	Rpl13
26.3845	26.1618	26.243	26.5091	26.0768	26.2304	4	8	8	81.4	81.4	45.1	12.746	0	41.229	1151900000	85	Q4V9T8;P48024;G3UW42;D3YXK8	Q4V9T8;P48024;G3UW42	Eukaryotic translation initiation factor 1	Eif1
29.9559	29.8247	29.9792	30.2472	30.3146	30.243	31	31	31	69.3	69.3	69.3	35.752	0	176.9	16334000000	356	P48036	P48036	Annexin A5	Anxa5
26.7023	26.6164	26.7601	27.481	26.6587	27.0129	12	12	12	55.6	55.6	55.6	12.758	0	146.66	1771600000	110	Q5I0U7;P48428	Q5I0U7;P48428	Tubulin-specific chaperone A	Tbca
23.9862	23.9009	23.951	23.4529	23.59	23.6007	18	21	18	34.1	31.4	31.4	94.381	0	53.693	255450000	91	P48722;P48722-2;E0CY23;F6SMW7;F6TFH3	P48722;P48722-2;E0CY23	Heat shock 70 kDa protein 4L	Hspa4l
23.1394	23.0626	23.3015	22.2022	21.7194	22.1276	6	7	6	33.9	29.9	29.9	26.635	0	30.137	101190000	31	P48774;E9PVM7;E9PV63;E9Q5L9;E9Q024	P48774;E9PVM7;E9PV63	Glutathione S-transferase Mu 5	Gstm5
26.9317	27.0813	26.9061	26.8697	26.7797	26.9356	19	20	19	47.5	46.1	46.1	38.833	0	83.183	1773900000	192	Q5EBP8;P49312;P49312-2	Q5EBP8;P49312;P49312-2	Heterogeneous nuclear ribonucleoprotein A1;Heterogeneous nuclear ribonucleoprotein A1, N-terminally processed	Hnrnpa1
29.1573	29.4272	29.6644	29.5782	29.6464	29.617	33	33	33	74.3	74.3	74.3	47.688	0	205.52	10771000000	393	Q3TF14;P50247;A2ALT5	Q3TF14;P50247	Adenosylhomocysteinase	Ahcy
20.9711	23.9438	24.1238	23.6103	23.2647	24.388	8	14	8	43.4	28.2	28.2	50.521	0	43.927	211850000	38	P50396;B7FAU8	P50396	Rab GDP dissociation inhibitor alpha	Gdi1
20.6877	21.4847	21.2817	22.1649	21.7824	21.9244	2	2	2	9.7	9.7	9.7	53.748	0	7.2811	44587000	37	P50428;F6QGM0	P50428;F6QGM0	Arylsulfatase A	Arsa
25.278	25.807	25.7532	25.4469	25.5441	25.4939	19	19	19	40.7	40.7	40.7	68.325	0	155.65	651980000	172	P50516;P50516-2;D3Z1B9;D3YWH3;D3YZ23	P50516;P50516-2	V-type proton ATPase catalytic subunit A	Atp6v1a
22.7567	22.8901	22.8796	22.6197	22.8632	22.2876	4	4	4	24.3	24.3	24.3	26.157	0	16.486	98358000	30	P50518	P50518	V-type proton ATPase subunit E 1	Atp6v1e1
28.9159	28.4491	28.2419	29.614	29.3554	29.3519	12	12	12	94.9	94.9	94.9	11.083	0	237.45	8536800000	159	P50543;G5E8Y7;F6SJ35	P50543;G5E8Y7	Protein S100-A11	S100a11
27.9348	27.9832	28.0539	27.7478	27.767	27.8851	32	32	32	73.4	73.4	73.4	43.698	0	211.23	3591700000	345	Q3TGU7;P50580;D3YVH7	Q3TGU7;P50580;D3YVH7	Proliferation-associated protein 2G4	Pa2g4
24.2324	24.3301	24.2553	24.4723	24.3138	24.3697	7	7	7	45.9	45.9	45.9	23.489	0	56.679	281540000	59	Q4FJQ0;P51150	Q4FJQ0;P51150	Ras-related protein Rab-7a	Rab7;Rab7a
22.7677	23.0666	22.9074	23.6716	24.0257	23.655	7	7	7	20.9	20.9	20.9	47.907	0	13.089	146200000	40	P51174	P51174	Long-chain specific acyl-CoA dehydrogenase, mitochondrial	Acadl
26.205	25.9386	26.1546	24.1767	25.0483	24.5792	7	7	7	52.1	52.1	52.1	21.881	0	39.848	644040000	69	Q5EBQ6;P51410;D3YYQ0;G3UW34;D3Z629;D3YZT0	Q5EBQ6;P51410;D3YYQ0;G3UW34;D3Z629	60S ribosomal protein L9	Rpl9
20.8304	21.005	20.9956	22.8631	21.9934	22.1392	9	9	9	36.1	36.1	36.1	47.844	0	22.093	43954000	28	Q8BGZ6;P51569;A2BDV6	Q8BGZ6;P51569	Alpha-galactosidase A	Gla
26.411	26.5362	26.53	26.7272	27.013	26.8129	14	14	14	69.6	69.6	69.6	26.268	0	110.83	1582700000	153	P51859;E0CXA0;E0CYW7	P51859;E0CXA0	Hepatoma-derived growth factor	Hdgf
31.1621	31.408	31.1108	30.1091	30.1123	30.2529	5	43	43	80.6	80.6	9.4	57.844	0	323.31	23399000000	696	P52480	P52480	Pyruvate kinase PKM	Pkm
23.7923	23	23.443	23.6501	23.603	24.021	3	41	3	78.5	7.3	7.3	57.984	0	5.987	163410000	27	P52480-2;E9Q509;G3X925;P53657	P52480-2	Pyruvate kinase PKM	Pkm
23.3968	23.7182	23.2088	25.2712	25.476	25.5946	9	9	9	45.7	45.7	45.7	14.055	0	31.105	409780000	72	Q6NSP9;P52927	Q6NSP9;P52927	High mobility group protein HMGI-C	Hmga2
25.1008	24.8414	24.8125	24.9917	25.0149	25.0385	2	9	9	53.1	53.1	11.3	19.463	0	166.63	466460000	59	Q3ULK8;P53996-2;P53996-3;D3YYF6	Q3ULK8;P53996-2;P53996-3;D3YYF6	Cellular nucleic acid-binding protein	Cnbp
27.2389	27.534	27.4371	27.6649	27.786	27.62	23	24	24	65.3	65.3	65.3	50.906	0	180.81	2645800000	245	P54071;D6RIL6	P54071	Isocitrate dehydrogenase [NADP], mitochondrial	Idh2
21.1452	20.3424	21.9478	21.3214	21.2275	20.972	4	4	4	12.7	12.7	12.7	71.721	0	13.43	32403000	22	P54103;E9Q9H2;E9Q9H3;Q3TRX6	P54103;E9Q9H2;E9Q9H3;Q3TRX6	DnaJ homolog subfamily C member 2;DnaJ homolog subfamily C member 2, N-terminally processed	Dnajc2
24.2917	24.8719	23.9444	25.59	25.2621	25.3481	6	7	7	41.6	41.6	35.6	17.274	0	55.514	496950000	60	Q545B6;P54227;D3Z5N2;D3Z1Z8	Q545B6;P54227;D3Z5N2	Stathmin	Stmn1
26.1976	26.2459	26.5841	26.8768	26.9474	26.8455	8	10	10	22.4	22.4	22.4	43.512	0	83.672	1453200000	130	P54728;Q3TJ52	P54728;Q3TJ52	UV excision repair protein RAD23 homolog B	Rad23b
24.9924	24.7711	24.8609	23.9631	23.7543	24.1923	14	14	14	50	50	50	47.408	0	92.056	384370000	78	P54775	P54775	26S protease regulatory subunit 6B	Psmc4
24.9696	25.5293	25.2931	25.4587	25.3828	26.0535	12	12	12	40.1	40.1	40.1	54.866	0	97.184	611680000	115	P54822;E9Q242;E9Q3T7;E9Q0A0	P54822;E9Q242;E9Q3T7	Adenylosuccinate lyase	Adsl
24.3414	24.3763	24.5258	24.5964	24.779	24.4646	3	16	16	58.2	58.2	10.8	40.148	0	69.83	394250000	99	P55264	P55264	Adenosine kinase	Adk
22.6055	22.8972	21.9986	22.9853	21.4965	22.7336	6	6	6	54.4	54.4	54.4	16.989	0	18.176	95377000	29	P56380	P56380	Bis(5-nucleosyl)-tetraphosphatase [asymmetrical]	Nudt2
22.5143	22.3196	22.0284	22.6146	22.5182	22.8185	5	5	5	82.5	82.5	82.5	6.784	0	22.664	84636000	30	Q54AC6;P56394	Q54AC6;P56394	Cytochrome c oxidase copper chaperone	COX17;Cox17
24.6043	25.6641	25.4306	22.3457	21.5433	20.7914	22	22	22	45.9	45.9	45.9	93.354	0	91.358	345940000	109	Q3U4W8;P56399;D3YYA5;D3Z4K7	Q3U4W8;P56399	Ubiquitin carboxyl-terminal hydrolase;Ubiquitin carboxyl-terminal hydrolase 5	Usp5
29.4758	29.7864	29.6255	29.6967	29.7468	29.6252	29	29	29	68.1	68.1	68.1	56.3	0	323.31	11142000000	547	P56480	P56480	ATP synthase subunit beta, mitochondrial	Atp5b
25.5395	25.3235	25.8112	26.1212	25.7186	26.323	7	7	7	57.1	57.1	57.1	14.275	0	91.394	800820000	67	Q564F6;P56812;D3Z7Q5	Q564F6;P56812;D3Z7Q5	Programmed cell death protein 5	Pdcd5
23.9596	24.0885	23.7186	24.0742	23.8311	24.1347	6	6	6	64.3	64.3	64.3	21.336	0	106.18	214700000	58	Q545N1;P56873;E0CYU9	Q545N1;P56873	Sjoegren syndrome/scleroderma autoantigen 1 homolog	Sssca1
24.8928	25.2926	24.9417	24.8737	24.9725	24.9729	8	8	8	44.3	44.3	44.3	28.823	0	30.656	481890000	74	P57759;F8WJI4;F8WIM7;D6RG87	P57759	Endoplasmic reticulum resident protein 29	Erp29
28.3226	28.3999	28.2899	28.1589	28.1752	28.1133	32	51	51	69	69	47.9	104.98	0	267.22	4326500000	430	Q3ULT2;P57780;E9Q2W9;D3Z0L8;D3Z761	Q3ULT2;P57780	Alpha-actinin-4	Actn4
31.2811	31.1828	31.3524	31.6307	31.6787	31.4776	74	76	76	77.7	77.7	76.6	95.313	0	323.31	42249000000	1144	P58252;G3UXK8	P58252	Elongation factor 2	Eef2
23.018	24.0338	23.1383	23.3106	23.0011	22.6244	11	11	11	65	65	65	36.71	0	40.749	166940000	58	Q543N6;P58389;A2AWE9;A2AWF0;B7ZDE0;F6Z6I0;D6RFC2	Q543N6;P58389;A2AWE9	Serine/threonine-protein phosphatase 2A activator	Ppp2r4
23.5394	23.4443	21.2161	23.3972	23.5234	24.2068	3	26	5	61.6	19	11.6	32.957	0	18.289	198770000	39	Q6PJ18;P58774-2	Q6PJ18;P58774-2	Tropomyosin beta chain	Tpm2
23.545	23.2014	23.4989	23.0916	23.3163	23.3955	17	17	17	15.2	15.2	15.2	181.82	0	51.243	150420000	69	P58871	P58871	182 kDa tankyrase-1-binding protein	Tnks1bp1
25.0808	24.7141	24.666	24.9739	24.3996	24.4437	12	12	12	35.2	35.2	35.2	48.968	0	39.677	389140000	84	Q3TQR3;P59325;Q8BVV6;Q05CM5;Q05CH7	Q3TQR3;P59325;Q8BVV6;Q05CM5;Q05CH7	Eukaryotic translation initiation factor 5	Eif5
25.3523	25.3129	24.8915	24.9735	25.0671	24.8448	8	8	8	38.1	38.1	38.1	19.667	0	16.825	480140000	60	P59999;E9PWA7	P59999	Actin-related protein 2/3 complex subunit 4	Arpc4
24.9612	23.9099	24.8801	22.6762	22.1182	22.5611	13	13	13	39.9	39.9	39.9	50.213	0	107.35	230340000	66	Q3U1C2;P60122;D3YW60;Q05CB6	Q3U1C2;P60122	RuvB-like 1	Ruvbl1
25.8571	25.9172	26.1273	25.2661	24.8934	25.2391	9	12	12	53.9	53.9	47.5	37.497	0	57.434	745380000	81	P60335	P60335	Poly(rC)-binding protein 1	Pcbp1
24.5443	24.9962	25.3216	23.9211	23.8262	24.248	5	5	5	31.4	31.4	31.4	21.258	0	31.103	397560000	59	P60766;Q3UL78;P60766-1	P60766;Q3UL78	Cell division control protein 42 homolog	Cdc42
27.6674	27.9423	27.8855	24.9757	25.041	25.2478	21	22	22	62.1	62.1	58.1	46.153	0	133.23	1890100000	147	Q5F2A7;P60843;Q3TSJ4;Q8BTU6;Q52KC1;P10630;P10630-2;E9Q561	Q5F2A7;P60843;Q3TSJ4	Eukaryotic initiation factor 4A-I	Eif4a1
26.1573	25.6015	26.0051	25.222	24.9325	24.6258	7	7	7	45.4	45.4	45.4	13.373	0	21.088	752280000	56	Q5BLK2;P60867	Q5BLK2;P60867	40S ribosomal protein S20	Rps20
22.1606	22.5915	22.6649	22.4187	21.7833	22.5038	2	3	2	17.5	12	12	22.541	0.005102	1.7919	58292000	18	Q4FJL0;P61027	Q4FJL0;P61027	Ras-related protein Rab-10	Rab10
22.4409	22.8156	22.5262	21.6543	22.1771	21.8692	7	7	7	54	54	54	22.406	0	22.664	81809000	41	Q6ZWQ6;P61087;E9Q6W9;D3Z4U3;F8WIC2	Q6ZWQ6;P61087;E9Q6W9;D3Z4U3	Ubiquitin-conjugating enzyme E2 K	Ube2k
25.5262	25.3048	25.4971	25.6088	25.7985	25.5816	12	12	12	36	36	36	44.76	0	47.642	663980000	92	Q5SW83;P61161	Q5SW83;P61161	Actin-related protein 2	Actr2
23.8701	23.9557	23.8162	24.2922	23.851	24.4854	4	12	12	51.6	51.6	21.8	42.613	0	52.384	288710000	79	P61164	P61164	Alpha-centractin	Actr1a
23.8998	23.9668	23.4844	21.2696	20.7794	22.2408	13	13	13	31.9	31.9	31.9	67.314	0	35.469	195950000	45	Q3UHY8;P61222	Q3UHY8;P61222	ATP-binding cassette sub-family E member 1	Abce1
26.4674	25.861	26.4171	24.9872	25.3755	25.4653	10	10	10	43.4	43.4	43.4	17.258	0	14.886	813510000	78	Q4FZH2;P61255;B1ARA5;B1ARA3;D3Z3Q9;G3UW96	Q4FZH2;P61255;B1ARA5;B1ARA3;D3Z3Q9	60S ribosomal protein L26	Rpl26
23.2509	23.313	22.9409	20.7952	22.0719	21.8959	9	9	9	40.2	40.2	40.2	29.506	0	45.73	89100000	45	Q4FK54;P61290;A2A4J1;A2A4J3	Q4FK54;P61290;A2A4J1	Proteasome activator complex subunit 3	Psme3
22.7263	23.8582	23.6134	23.7463	23.2485	23.5215	9	9	9	61.6	61.6	61.6	17.163	0	20.976	171760000	44	P61327;Q9CQL1;G3UYI5;G3UZW7	P61327;Q9CQL1;G3UYI5;G3UZW7	Protein mago nashi homolog;Protein mago nashi homolog 2	Magoh;Magohb
24.775	24.6439	25.5032	24.7998	24.8538	24.9812	4	4	4	51.1	51.1	51.1	10.275	0	42.434	433230000	49	Q4VAF2;P61514;E9Q2Z2	Q4VAF2;P61514;E9Q2Z2	60S ribosomal protein L37a	Rpl37a
26.039	25.6821	26.1469	26.2581	26.17	26.2347	5	5	5	56.7	56.7	56.7	14.478	0	46.708	1010600000	73	P61971	P61971	Nuclear transport factor 2	Nutf2
22.4174	20.1711	21.5023	23.1657	22.4905	22.4288	5	5	5	65.1	65.1	65.1	9.2864	0	20.188	93890000	29	P62077	P62077	Mitochondrial import inner membrane translocase subunit Tim8 B	Timm8b
26.5632	26.3209	26.6615	26.3702	26.5911	26.3163	4	15	15	64.2	64.2	14.5	37.54	0	101.74	1218600000	148	P62137;Q3TYF5	P62137;Q3TYF5	Serine/threonine-protein phosphatase PP1-alpha catalytic subunit;Serine/threonine-protein phosphatase	Ppp1ca
23.4599	23.1626	23.5393	23.4907	23.2656	23.1321	5	14	6	59.9	28.4	25.1	37.186	0	15.403	145090000	40	P62141	P62141	Serine/threonine-protein phosphatase PP1-beta catalytic subunit	Ppp1cb
25.5192	25.51	25.5493	24.3817	24.3305	24.0808	14	14	14	41.1	41.1	41.1	49.184	0	127.8	511390000	98	Q542I9;P62192	Q542I9;P62192	26S protease regulatory subunit 4	Psmc1
27.7007	27.6949	28.0364	28.1196	28.2499	28.1966	12	12	12	66.4	66.4	66.4	16.837	0	113.61	3493600000	123	P62204;Q3UKW2;Q9D6P8	P62204;Q3UKW2;Q9D6P8	Calmodulin;Calmodulin-like protein 3	Calm1;Calml3
27.1715	27.2941	27.2135	26.3679	26.2906	26.1682	15	15	15	67.8	67.8	67.8	24.205	0	88.841	1648800000	132	Q497E9;P62242;Q5SZV3;G3XA55;D3YW44	Q497E9;P62242;Q5SZV3;G3XA55;D3YW44	40S ribosomal protein S8	Rps8
30.0636	29.6439	29.7717	30.0133	29.9262	29.8898	20	22	20	78.8	78.8	78.8	29.174	0	251.64	14117000000	318	Q5SS40;P62259;D6REF3;F6WA09	Q5SS40;P62259;D6REF3;F6WA09	14-3-3 protein epsilon	Ywhae
27.061	26.8611	26.8673	25.4893	25.3112	25.3413	6	6	6	67.5	67.5	67.5	16.273	0	27.243	1296600000	80	P62264;D3YVF4;D3Z7I1;D3Z1P6	P62264;D3YVF4;D3Z7I1;D3Z1P6	40S ribosomal protein S14	Rps14
25.3228	25.2921	25.6737	24.7963	24.1395	21.7026	6	6	6	42.8	42.8	42.8	16.017	0	16.194	365110000	36	Q9CZI5;P62267;D3YXF9	Q9CZI5;P62267	40S ribosomal protein S23	Rps23
25.0453	25.1273	25.1056	23.7748	23.8397	23.6825	8	8	8	45.7	45.7	45.7	17.222	0	17.459	300990000	53	Q5BLJ7;P62301;Q921R2	Q5BLJ7;P62301;Q921R2	40S ribosomal protein S13	Rps13
21.1681	21.821	25.1686	24.2266	24.7222	23.963	3	3	3	52.2	52.2	52.2	10.803	0	20.178	374310000	31	P62305;E9Q4F4;E9Q0W8	P62305;E9Q4F4	Small nuclear ribonucleoprotein E	Snrpe
22.7647	23.7863	23.3973	23.842	24.0943	24.1622	4	4	4	48.8	48.8	48.8	9.7251	0	49.258	200000000	37	Q497K3;P62307	Q497K3;P62307	Small nuclear ribonucleoprotein F	Snrpf
21.2866	24.5083	24.1021	24.4733	24.3627	20.9809	4	4	4	77.6	77.6	77.6	8.496	0	10.322	306760000	24	P62309;Q3V424	P62309;Q3V424	Small nuclear ribonucleoprotein G	Snrpg
26.172	26.6353	26.6387	25.5412	25.4978	25.8369	5	5	5	58.8	58.8	58.8	13.281	0	33.599	879480000	44	P62315	P62315	Small nuclear ribonucleoprotein Sm D1	Snrpd1
25.2986	25.2638	25.408	25.5362	25.7461	25.8416	8	8	8	71.2	71.2	71.2	13.527	0	29.12	652820000	74	Q14AF6;P62317;E9Q2T1;D3Z5N9;D3Z426	Q14AF6;P62317;E9Q2T1;D3Z5N9;D3Z426	Small nuclear ribonucleoprotein Sm D2	Snrpd2;Gm5449
23.6953	23.7674	24.7071	24.2757	24.6269	24.772	8	8	8	61.1	61.1	61.1	13.916	0	28.441	324550000	54	P62320	P62320	Small nuclear ribonucleoprotein Sm D3	Snrpd3
25.4718	25.7544	25.5044	24.5608	24.5851	24.3036	18	18	18	52.2	52.2	52.2	44.172	0	70.623	565370000	136	Q14AQ1;P62334	Q14AQ1;P62334	26S protease regulatory subunit 10B	Psmc6
26.8886	26.8894	27.2606	25.2192	25.0323	25.1426	17	17	17	73.1	73.1	73.1	27.504	0	104.12	1195800000	130	Q545F8;Q545X8;P62702;Q3V1Z5;D3Z2E6	Q545F8;Q545X8;P62702;Q3V1Z5	40S ribosomal protein S4;40S ribosomal protein S4, X isoform	Rps4x;Rps4l
25.7334	25.6251	25.8647	25.6067	25.5153	25.2025	14	14	14	50	50	50	20.732	0	53.369	679530000	91	P62717;F6YJW4;D3YVT7	P62717	60S ribosomal protein L18a	Rpl18a
25.6501	25.6493	25.5567	21.0314	24.0794	24.4948	10	10	10	36.5	36.5	36.5	28.68	0	50.787	495200000	55	Q5BLK1;P62754;D3Z6N6;D3YX41	Q5BLK1;P62754;D3Z6N6;D3YX41	40S ribosomal protein S6	Rps6
25.8559	26.0292	25.7578	26.1416	26.4294	26.9135	6	6	6	55.9	55.9	55.9	12.861	0	68.626	1181000000	63	P62774	P62774	Myotrophin	Mtpn
25.139	25.4613	24.6881	25.0729	24.9837	25.4002	17	17	17	52.3	52.3	52.3	56.55	0	79.072	485910000	126	P62814;Q91YH6	P62814	V-type proton ATPase subunit B, brain isoform	Atp6v1b2
29.1113	29.2735	29.1819	29.0974	29.1687	29.3273	17	17	17	51.4	51.4	51.4	24.423	0	81.466	9225400000	172	P62827;Q14AA6;A6H622;Q61820	P62827	GTP-binding nuclear protein Ran	Ran
26.8682	26.5809	26.7833	25.7355	25.6523	25.6649	6	6	6	42.4	42.4	42.4	13.742	0	27.132	1093800000	45	Q58EA6;P62852;D3YXG3	Q58EA6;P62852;D3YXG3	40S ribosomal protein S25	Rps25
21.7298	24.0568	24.3124	24.2383	22.5174	24.0256	4	4	4	31.3	31.3	31.3	13.015	0	25.983	230380000	26	Q497N1;P62855	Q497N1;P62855	40S ribosomal protein S26	Rps26
27.0675	27.7171	27.6164	28.3229	28.1749	28.6151	6	6	6	72.5	72.5	72.5	7.8409	0	32.755	3932500000	69	Q059I1;P62858;G3UYV7;D3YVD9	Q059I1;P62858;G3UYV7;D3YVD9	40S ribosomal protein S28	Rps28
25.2447	24.7526	24.8029	25.3937	25.6698	25.0798	7	7	7	83.9	83.9	83.9	13.17	0	28.86	549250000	69	P62869;F8WH86;A6PWE0	P62869;F8WH86	Transcription elongation factor B polypeptide 2	Tceb2
25.2311	25.5199	25.3039	25.4444	25.8694	25.6935	8	8	8	60.9	60.9	60.9	12.784	0	33.055	692080000	58	Q58DZ3;P62889;D3YU37;F7CZ57;D3Z2H8;D3YU72	Q58DZ3;P62889;D3YU37;F7CZ57	60S ribosomal protein L30	Rpl30
26.2671	26.0616	25.8074	25.1885	25.2713	25.4149	7	7	7	41.6	41.6	41.6	14.463	0	52.423	704890000	43	Q5M9K9;P62900;D3YVU2;E9Q4I3;D3YY62;D3YWP7	Q5M9K9;P62900	60S ribosomal protein L31	Rpl31
27.298	27.0302	27.2648	25.2478	25.2051	25.5253	16	16	16	73.3	73.3	73.3	26.674	0	71.779	1377200000	130	Q5YLW3;P62908;D3YV43	Q5YLW3;P62908;D3YV43	40S ribosomal protein S3	Rps3
26.2008	26.2988	26.569	25.5162	25.8021	25.4124	7	7	7	48.9	48.9	48.9	15.86	0	64.356	892730000	72	P62911;A2AD25;P17932;F6WJV0	P62911;A2AD25	60S ribosomal protein L32	Rpl32;Gm4987
26.3745	26.3599	26.7757	26.1671	26.6411	26.421	15	15	15	53.3	53.3	53.3	28.024	0	38.434	1312600000	106	P62918	P62918	60S ribosomal protein L8	Rpl8
25.7156	25.793	26.0066	25.7321	25.7763	25.6665	11	14	14	55.3	55.3	45	35.73	0	182.92	748950000	106	Q3UBT1;P62960;A2BGG7;B2RUF0;Q9Z2C8-2;Q9Z2C8	Q3UBT1;P62960;A2BGG7	Nuclease-sensitive element-binding protein 1	Ybx1
28.8969	29.0786	29.1437	29.6634	29.7827	29.4147	5	14	14	95.7	95.7	49.3	14.957	0	121.38	9518500000	196	Q5SX50;P62962;Q5SX49	Q5SX50;P62962;Q5SX49	Profilin;Profilin-1	Pfn1
26.0961	25.6467	25.9578	25.5549	25.2444	25.0684	8	8	8	75.2	75.2	75.2	15.591	0	44.1	779060000	78	P62965	P62965	Cellular retinoic acid-binding protein 1	Crabp1
27.4887	27.2703	27.3555	27.5988	27.267	27.1834	7	7	7	46.8	46.8	46.8	17.951	0	39.333	2842000000	71	Q642L7;P62983;E9Q9J0;Q66JP1;E9Q0Z8;E9Q4P0;E9Q5F6;E9QNP0;Q5SX22;Q78XY9;Q922Z8;Q8VC46;P62984;P0CG49;P0CG50;F6X7C4;D3YYZ2	Q642L7;P62983;E9Q9J0;Q66JP1;E9Q0Z8;E9Q4P0;E9Q5F6;E9QNP0;Q5SX22;Q78XY9;Q922Z8;Q8VC46;P62984;P0CG49;P0CG50;F6X7C4	Ubiquitin-40S ribosomal protein S27a;Ubiquitin;40S ribosomal protein S27a;Ubiquitin-60S ribosomal protein L40;Ubiquitin;60S ribosomal protein L40;Polyubiquitin-B;Ubiquitin;Polyubiquitin-C;Ubiquitin;Ubiquitin-related 1;Ubiquitin-related 2	Rps27a;Uba52;Kxd1;Ubc;Ubb
26.2279	26.372	26.4338	25.7784	25.4611	25.3068	7	7	7	32.2	32.2	32.2	23.432	0	25.904	1123400000	83	Q3TLP8;P63001;A2AC13;Q14A12;P60764;Q05144	Q3TLP8;P63001;A2AC13;Q14A12;P60764	Ras-related C3 botulinum toxin substrate 1;Ras-related C3 botulinum toxin substrate 3	Rac1;Rac3
20.86	21.5499	23.0884	23.1467	23.0862	23.7035	6	6	6	21	21	21	46.67	0	27.911	94127000	24	Q5SW18;P63005;P63005-2	Q5SW18;P63005;P63005-2	Platelet-activating factor acetylhydrolase IB subunit alpha	Pafah1b1
31.9342	31.8411	31.9781	31.9436	31.9613	31.9564	45	54	54	74.8	74.8	68.9	70.87	0	323.31	55812000000	788	P63017;Q504P4;P17156;D3Z5E2;D3YW43	P63017;Q504P4	Heat shock cognate 71 kDa protein	Hspa8
28.8222	28.6078	28.8446	29.2558	29.1948	28.7981	8	8	8	44.8	44.8	44.8	19.462	0	61.316	7675100000	165	P63028;D3YU75	P63028;D3YU75	Translationally-controlled tumor protein	Tpt1
23.0933	22.8139	23.5867	21.4187	22.7547	22.399	10	10	10	37.5	37.5	37.5	44.868	0	34.329	130490000	67	Q5NTY0;P63037;B1AXY1;B1AXY0;B1AXX9	Q5NTY0;P63037;B1AXY1;B1AXY0	DnaJ homolog subfamily A member 1	Dnaja1
30.4646	30.4158	30.5158	29.7356	29.5918	29.6383	45	45	45	73.8	73.8	73.8	60.955	0	323.31	16866000000	691	P63038;P63038-2;D3Z2F2;D3Z7J9	P63038	60 kDa heat shock protein, mitochondrial	Hspd1
30.2422	29.9682	30.22	30.1261	29.9777	30.1617	22	26	26	78.8	78.8	72.2	27.771	0	323.31	16050000000	340	P63101;D3YXN6;D3YXF4;D3YW45	P63101	14-3-3 protein zeta/delta	Ywhaz
28.5462	28.4336	28.4641	29.3325	29.1398	29.1152	15	18	18	51.2	51.2	43.7	24.893	0	76.901	7360900000	229	Q58EV5;P63158;D3Z351;D3YZ18;D3YVC6	Q58EV5;P63158;D3Z351;D3YZ18;D3YVC6	High mobility group protein B1	Hmgb1
23.2866	23.5124	23.5146	23.2989	20.9028	21.5712	4	4	4	40.6	40.6	40.6	11.557	0	12.968	128030000	24	P63166	P63166	Small ubiquitin-related modifier 1	Sumo1
25.8781	25.4204	26.1054	26.1639	26.2949	26.2164	2	4	4	59.6	59.6	33.7	10.366	0	63.878	996950000	62	P63168;Q80ZS7;G5E8Z1	P63168;Q80ZS7	Dynein light chain 1, cytoplasmic	Dynll1;BC048507
29.558	29.5142	29.1915	30.6845	30.2182	30.0902	13	13	13	83.8	83.8	83.8	16.832	0	111.59	14908000000	219	P63242;Q8BGY2	P63242	Eukaryotic translation initiation factor 5A-1	Eif5a
33.6617	33.6218	33.5482	33.7149	33.701	33.67	2	39	39	84.3	84.3	4.8	41.792	0	323.31	191020000000	1264	Q4KL81;P63260;F8WI82;E9Q607;G3UZ07;G3UYG0;E9Q606;B1ATY1;F8WGM8;F6WX90;A2AQA5	Q4KL81;P63260;F8WI82;E9Q607;G3UZ07	Actin, cytoplasmic 2;Actin, cytoplasmic 2, N-terminally processed	Actg1
26.1362	26.1584	25.8528	25.8764	25.9523	25.9125	9	9	9	60.1	60.1	60.1	18.007	0	29.387	951680000	109	P63280;G3UYP0;Q8CFZ0;G3UZL6;G3UWL6;G3UWJ1	P63280;G3UYP0;Q8CFZ0	SUMO-conjugating enzyme UBC9	Ube2i
25.0992	25.2892	25.2337	24.4515	24.7407	24.3637	7	7	7	38.8	38.8	38.8	18.916	0	15.091	470560000	45	Q5M9K7;P63325;Q3UW83	Q5M9K7;P63325;Q3UW83	40S ribosomal protein S10	Rps10
23.5191	23.7337	23.5304	23.7278	23.7051	23.7104	4	4	4	23	23	23	35.608	0	57.322	168640000	33	P63330;P62715	P63330;P62715	Serine/threonine-protein phosphatase 2A catalytic subunit alpha isoform;Serine/threonine-protein phosphatase 2A catalytic subunit beta isoform	Ppp2ca;Ppp2cb
22.5578	22.5936	22.6415	22.4659	22.7211	22.8373	4	4	4	26.5	26.5	26.5	24.942	0	12.912	91046000	32	P67871;G3UXG7;G3UZJ5;G3UZA4;G3UWL3;G3UZX4;G3UWU5	P67871;G3UXG7;G3UZJ5;G3UZA4;G3UWL3;G3UZX4	Casein kinase II subunit beta	Csnk2b
25.7725	25.532	25.4755	26.6721	25.9872	25.9278	5	5	5	52.3	52.3	52.3	14.759	0	32.025	817560000	63	Q4VAG4;P67984	Q4VAG4;P67984	60S ribosomal protein L22	Rpl22
30.086	30.177	30.1971	29.9668	30.0762	30.1305	10	28	10	71.4	43	43	42.019	0	124.13	16550000000	212	Q497E4;P68033;Q3UJ36;P63268;P68134;P62737;D3YZY0;D3Z2K3	Q497E4;P68033;Q3UJ36;P63268;P68134;P62737;D3YZY0;D3Z2K3	Actin, alpha cardiac muscle 1;Actin, gamma-enteric smooth muscle;Actin, alpha skeletal muscle;Actin, aortic smooth muscle	Actc1;Actg2;Acta1;Acta2
25.7581	25.7816	25.805	25.7569	25.9267	26.1846	8	8	8	70.8	70.8	70.8	17.861	0	23.045	868600000	67	Q561N4;P68037;D3YZS3	Q561N4;P68037;D3YZS3	Ubiquitin-conjugating enzyme E2 L3	Ube2l3
28.3566	28.0604	28.1498	28.4923	28.7875	28.5596	21	21	21	73.2	73.2	73.2	35.076	0	208.74	4840200000	287	P68040	P68040	Guanine nucleotide-binding protein subunit beta-2-like 1;Guanine nucleotide-binding protein subunit beta-2-like 1, N-terminally processed	Gnb2l1
27.8522	28.5708	28.2607	29.206	29.427	28.6871	2	11	11	54.4	54.4	26.5	15.404	0	39.454	5903300000	138	P68433	P68433	Histone H3.1	Hist1h3a
26.9074	26.5833	26.7544	27.0723	26.9409	26.8642	10	14	10	50.4	39.4	39.4	28.211	0	82.993	1945600000	114	P68510;E9Q4V8	P68510	14-3-3 protein eta	Ywhah
25.5877	25.7502	25.8646	24.1452	22.0372	24.0883	19	19	19	28.4	28.4	28.4	97.183	0	124.15	465290000	127	P70168	P70168	Importin subunit beta-1	Kpnb1
21.5213	21.2031	20.9747	21.3585	21.0132	21.2699	4	5	4	23.8	20.1	20.1	55.302	0	16.642	26428000	19	P70288;E9PXS3;Q8BQ10	P70288;E9PXS3;Q8BQ10	Histone deacetylase 2	Hdac2
27.8552	27.6718	27.7877	28.3131	28.0506	28.2875	11	11	11	81.8	81.8	81.8	20.83	0	25.583	3851600000	114	Q5EBQ2;P70296;D3Z1V4;D6RHS6	Q5EBQ2;P70296;D3Z1V4	Phosphatidylethanolamine-binding protein 1;Hippocampal cholinergic neurostimulating peptide	Pebp1
21.6382	22.2555	21.3854	22.6225	22.7115	22.2413	3	3	3	14.1	14.1	14.1	42.314	0	22.595	52303000	19	Q3TKM5;Q3TGZ3;P70404	Q3TKM5;Q3TGZ3;P70404	Isocitrate dehydrogenase [NAD] subunit gamma 1, mitochondrial	Idh3g
27.3777	27.0436	27.6865	26.8904	26.7488	26.7312	8	8	8	37.7	37.7	37.7	23.384	0	271.96	2106600000	149	Q60817;P70670	Q60817;P70670	Nascent polypeptide-associated complex subunit alpha;Nascent polypeptide-associated complex subunit alpha, muscle-specific form	Naca
24.9714	24.9134	24.8601	25.3007	25.1689	25.1101	13	13	13	52	52	52	31.474	0	54.061	474300000	131	P70677	P70677	Caspase-3;Caspase-3 subunit p17;Caspase-3 subunit p12	Casp3
26.7772	26.9096	27.1677	24.543	24.8425	24.8832	22	22	22	52.2	52.2	52.2	59.652	0	191.11	1013500000	161	Q3TIJ7;P80313	Q3TIJ7;P80313	T-complex protein 1 subunit eta	Cct7
27.5032	27.3948	27.3727	25.7324	25.7717	25.4861	26	26	26	68.2	68.2	68.2	57.477	0	236.56	1658400000	250	Q542X7;P80314	Q542X7;P80314	T-complex protein 1 subunit beta	Cct2
27.1965	27.1134	27.2203	24.5522	24.5252	24.0572	26	26	26	66	66	66	58.066	0	149.36	1106300000	157	Q564F4;P80315;G5E839;G3UYW5;G3UXF3;G3UXG2	Q564F4;P80315;G5E839	T-complex protein 1 subunit delta	Cct4
28.0351	27.9727	27.9442	26.2144	26.1722	26.3079	30	30	30	72.3	72.3	72.3	59.623	0	239.25	2515000000	307	P80316;E0CZA1	P80316	T-complex protein 1 subunit epsilon	Cct5
27.1076	27.2417	26.9182	25.7388	25.7148	25.3383	19	22	22	49	49	44.3	58.004	0	76.441	1431500000	145	P80317;E9QPA6	P80317;E9QPA6	T-complex protein 1 subunit zeta	Cct6a
27.7757	27.8806	27.7475	25.6592	25.7175	25.7623	33	33	33	69.9	69.9	69.9	60.629	0	164.26	1967100000	225	Q3U4U6;P80318;E9Q133;Q3U0I3;F6Q609;F6ZVG8	Q3U4U6;P80318;E9Q133;Q3U0I3	T-complex protein 1 subunit gamma	Cct3
23.9649	23.5714	24.0628	23.5624	24.364	24.131	13	13	13	41.7	41.7	41.7	50.304	0	66.591	200630000	92	P81117	P81117	Nucleobindin-2;Nesfatin-1	Nucb2
24.792	24.936	24.8025	24.0068	24.1418	24.3221	7	7	7	66.1	66.1	66.1	12.473	0	88.703	367140000	74	P83940	P83940	Transcription elongation factor B polypeptide 1	Tceb1
23.3931	23.9647	23.8881	22.3279	22.2245	23.2146	5	7	7	49.2	49.2	36.5	20.697	0	56.836	156840000	43	P84078;Q3U344;P61205;A2A6T7;Q8BSL7	P84078;Q3U344;P61205	ADP-ribosylation factor 1;ADP-ribosylation factor 3	Arf1;Arf3
26.134	25.9823	25.9485	26.4005	26.3832	26.5242	6	6	6	55.8	55.8	55.8	12.259	0	113.54	1156300000	73	Q4FZH7;P84089;G3UW85;Q9D9P6	Q4FZH7;P84089;G3UW85	Enhancer of rudimentary homolog	Erh
25.5972	25.622	25.8119	20.9112	19.7553	21.4052	22	22	22	33.4	33.4	33.4	92.866	0	124.97	449590000	136	Q542I2;P97311;Q3ULG5	Q542I2;P97311;Q3ULG5	DNA replication licensing factor MCM6	Mcm6
24.6601	24.51	24.6069	24.7387	24.8066	25.0535	6	6	6	48.7	48.7	48.7	20.926	0	45.461	400050000	57	P97314;Q6QMT3	P97314;Q6QMT3	Cysteine and glycine-rich protein 2	Csrp2
23.318	23.5797	22.9588	23.0179	23.5161	23.183	6	6	6	47.7	47.7	47.7	20.583	0	26.815	199270000	43	Q4FJX4;P97315	Q4FJX4;P97315	Cysteine and glycine-rich protein 1	Csrp1
21.4746	20.5155	20.4751	21.4911	22.6105	20.7752	3	3	3	11	11	11	43.283	0	12.13	36367000	27	P97346-2;P97346	P97346-2;P97346	Nucleoredoxin	Nxn
26.6067	26.6188	26.864	27.0269	26.7204	26.9772	17	18	17	64.6	64.6	64.6	35.915	0	172.55	1564000000	159	P97429;D3Z0S1;E9Q073;F7ANV6	P97429;D3Z0S1;E9Q073	Annexin A4;Annexin	Anxa4
26.8489	26.6929	26.8175	27.0586	27.2325	27.3251	19	19	19	66	66	66	50.052	0	201.52	1833100000	248	P97807-2;P97807;H3BKG7	P97807-2;P97807	Fumarate hydratase, mitochondrial	Fh
24.7869	24.6594	25.3116	25.5401	25.4191	25.3495	7	7	7	38.3	38.3	38.3	28.245	0	141.4	453610000	80	P97822-2;P97822;E9Q5H2;E9PZF5;E9Q2G1;E9Q0X5	P97822-2;P97822;E9Q5H2;E9PZF5	Acidic leucine-rich nuclear phosphoprotein 32 family member E	Anp32e
25.5864	25.6747	25.5447	24.2096	23.9288	24.1806	10	12	12	31.6	31.6	29	51.828	0	51.462	438410000	60	Q5NCU1;P97855;Q3UR88	Q5NCU1;P97855;Q3UR88	Ras GTPase-activating protein-binding protein 1	G3bp1
29.9885	29.9753	29.947	30.5388	30.3006	30.232	7	28	28	79.7	79.7	17.1	49.67	0	263.18	16671000000	473	P99024	P99024	Tubulin beta-5 chain	Tubb5
22.7917	25.3831	24.6605	25.16	25.303	25.1848	9	9	9	39	39	39	29.116	0	60.53	472530000	75	P99026	P99026	Proteasome subunit beta type-4	Psmb4
29.2341	29.2603	29.1727	29.6296	29.6662	29.7523	9	9	9	82.6	82.6	82.6	11.651	0	153.18	10467000000	165	P99027;G3UW69	P99027;G3UW69	60S acidic ribosomal protein P2	Rplp2
26.2062	25.5019	25.8451	26.1148	25.9176	26.2514	11	11	11	65.4	65.4	65.4	17.015	0	87.752	903970000	148	P99029-2;P99029;G3UZJ4;E9Q9H9;H3BJQ7	P99029-2;P99029;G3UZJ4;E9Q9H9;H3BJQ7	Peroxiredoxin-5, mitochondrial	Prdx5
23.0423	22.878	21.926	23.4624	23.6584	23.3776	12	12	12	18.1	18.1	18.1	146.56	0	60.845	129210000	78	Q00519;Q3TP30	Q00519	Xanthine dehydrogenase/oxidase;Xanthine dehydrogenase;Xanthine oxidase	Xdh
26.0794	25.802	25.6903	25.6858	25.5655	25.5164	21	21	21	47.6	47.6	47.6	59.262	0	199.29	957650000	171	Q790Y8;Q00612;A3KG36;G3UWD6;P97324	Q790Y8;Q00612;A3KG36	Glucose-6-phosphate 1-dehydrogenase;Glucose-6-phosphate 1-dehydrogenase X	G6pdx
22.0471	24.1234	24.0937	24.128	24.0776	24.1553	6	6	6	55.6	55.6	55.6	15.846	0	34.283	208290000	31	Q58EU7;Q00915	Q58EU7;Q00915	Retinol-binding protein 1	Rbp1
26.0508	25.9663	26.1139	24.3715	24.3736	24.5717	35	35	35	42.7	42.7	42.7	129.56	0	115.19	651120000	186	Q3TX57;Q01149;E9Q6U9;E0CXI2	Q3TX57;Q01149;E9Q6U9	Collagen alpha-2(I) chain	Col1a2
29.623	29.5358	29.5324	29.7443	29.7958	29.599	63	63	63	74.4	74.4	74.4	89.321	0	323.31	11415000000	786	Q01853	Q01853	Transitional endoplasmic reticulum ATPase	Vcp
23.9384	23.7143	23.669	24.2618	23.7867	23.8387	10	10	10	33.1	33.1	33.1	53.408	0	28.296	220590000	64	Q02819;H3BK79;D3Z7D7;D3Z1N1	Q02819;H3BK79	Nucleobindin-1	Nucb1
27.5917	27.5437	27.824	27.7502	27.868	28.0073	38	38	38	72.2	72.2	72.2	59.752	0	228.37	3048900000	296	Q03265;D3Z6F5;D6RJ16	Q03265;D3Z6F5	ATP synthase subunit alpha, mitochondrial;ATP synthase subunit alpha	Atp5a1
28.4099	28.4409	28.3898	28.8655	28.7061	28.942	16	16	16	82.2	82.2	82.2	15.137	0	145.42	6524500000	314	Q497I3;Q05816;E9Q964	Q497I3;Q05816;E9Q964	Fatty acid-binding protein, epidermal	Fabp5
21.7708	21.9731	21.5327	21.6832	22.1942	22.0432	4	4	4	11.5	11.5	11.5	76.293	0	29.898	53067000	28	Q059U9;Q9DBR0	Q059U9;Q9DBR0	A-kinase anchor protein 8	Akap8
20.2999	21.9589	20.6931	21.05	20.7441	20.3908	2	2	2	4.9	4.9	4.9	64.802	0	9.5986	14934000	14	Q05CL8;A2AMD0	Q05CL8;A2AMD0	La-related protein 7	Larp7;Gm12666
23.2588	23.9925	23.3884	23.4634	23.4521	23.5736	9	9	9	32.8	32.8	32.8	44.889	0	42.338	158790000	60	Q07417;F6RAZ3	Q07417;F6RAZ3	Short-chain specific acyl-CoA dehydrogenase, mitochondrial	Acads
25.2384	25.0258	25.1712	24.3422	23.9819	24.1176	7	7	7	30.8	30.8	30.8	33.155	0	121.85	364470000	42	Q543F3;Q08093;D3Z7R6	Q543F3;Q08093;D3Z7R6	Calponin-2	Cnn2
22.5143	23.3209	23.6689	22.5326	23.2525	22.4553	3	3	3	39.3	39.3	39.3	14.467	0	7.292	119350000	21	Q0VBA4;Q9D7S7-2;Q9D7S7	Q0VBA4;Q9D7S7-2;Q9D7S7	60S ribosomal protein L22-like 1	Rpl22l1
26.2663	25.6251	25.7788	26.0043	26.1864	26.3489	27	27	27	43.6	43.6	43.6	103.32	0	85.909	933110000	181	Q11011;F6QYF8;E9Q039;E9Q6F4;F7ANF4;F6V7K3	Q11011;F6QYF8;E9Q039;E9Q6F4	Puromycin-sensitive aminopeptidase	Npepps
25.3701	25.4889	25.317	25.6432	25.7056	25.581	30	30	30	54.2	54.2	54.2	85.451	0	57.344	637740000	169	Q1HFZ0;Q1HFZ0-2;H3BKN0;H3BJF3	Q1HFZ0;Q1HFZ0-2;H3BKN0	tRNA (cytosine(34)-C(5))-methyltransferase	Nsun2
27.4217	27.3843	27.2118	27.4867	27.7535	27.6949	14	14	14	47.1	47.1	47.1	29.922	0	90.502	2474400000	125	Q9D6G1;Q544Z3;Q80XR6;Q20BD0;Q99020	Q9D6G1;Q544Z3;Q80XR6;Q20BD0;Q99020	Heterogeneous nuclear ribonucleoprotein A/B	Hnrnpab
21.8471	22.0964	20.7718	22.3835	22.5017	22.052	4	4	4	33.7	33.7	33.7	22.753	0	13.565	60690000	31	Q3SXD3;E0CYK6	Q3SXD3	HD domain-containing protein 2	Hddc2
23.1402	23.0238	22.6296	23.9659	23.9996	24.2436	9	9	9	24.2	24.2	24.2	66.289	0	64.142	168080000	58	Q3TCN2;Q3TCN2-2	Q3TCN2;Q3TCN2-2	Putative phospholipase B-like 2;Putative phospholipase B-like 2 28 kDa form;Putative phospholipase B-like 2 40 kDa form;Putative phospholipase B-like 2 15 kDa form	Plbd2
23.5364	23.5929	23.335	23.4718	23.8911	23.3651	8	8	8	22.6	22.6	22.6	55.832	0	29.99	164680000	54	Q3TDA7;Q9WVE8	Q3TDA7;Q9WVE8	Protein kinase C and casein kinase substrate in neurons protein 2	Pacsin2
26.6773	26.8054	26.6891	26.7946	26.958	26.9874	25	25	25	43.2	43.2	43.2	68.709	0	183.94	1859700000	198	Q3TDD8;Q8BGD9	Q3TDD8;Q8BGD9	Eukaryotic translation initiation factor 4B	Eif4b
22.6061	22.1066	22.2881	22.3861	23.4643	21.1577	11	11	11	14.2	14.2	14.2	105.44	0	16.73	69309000	32	Q3TGG2;Q7TQH0-2;E9Q5Q0;Q7TQH0-3;Q7TQH0	Q3TGG2;Q7TQH0-2;E9Q5Q0;Q7TQH0-3;Q7TQH0	Ataxin-2-like protein	Atxn2l
22.1703	22.5864	22.1563	22.4994	22.5652	20.3553	9	9	9	13.6	13.6	13.6	123.79	0	15.944	70525000	36	Q3TH57;Q8CGF7-2;Q8CGF7;Q8CGF7-3	Q3TH57;Q8CGF7-2;Q8CGF7;Q8CGF7-3	Transcription elongation regulator 1	Tcerg1
21.4347	21.6853	21.7104	21.1733	21.7193	21.2135	4	4	4	10.4	10.4	10.4	57.241	0	12.925	33147000	21	Q3THK3;E9Q7N7	Q3THK3;E9Q7N7	General transcription factor IIF subunit 1	Gtf2f1
25.8458	25.9196	25.7001	25.5861	25.7158	25.8253	15	15	15	40.8	40.8	40.8	43.688	0	55.546	838190000	100	Q99J57;Q3THS6;E9Q0D0;F8WJ09;Q6PE05;Q91X83	Q99J57;Q3THS6;E9Q0D0;F8WJ09;Q6PE05	S-adenosylmethionine synthase;S-adenosylmethionine synthase isoform type-2	Mat2a
27.5231	27.4383	27.6552	26.4616	26.9853	26.9061	27	27	27	48.2	48.2	48.2	67.839	0	122.63	2826400000	205	Q3TIV6;Q99MN1;Q8R2P8	Q3TIV6;Q99MN1;Q8R2P8	Lysine--tRNA ligase	Kars
26.3491	26.2636	26.2995	25.336	25.2617	25.165	34	34	34	51.8	51.8	51.8	100.2	0	243.4	1089600000	238	Q3TKV1;Q8VDM4;Q80V77;E9Q2S8	Q3TKV1;Q8VDM4;Q80V77	26S proteasome non-ATPase regulatory subunit 2	Psmd2
23.4913	23.0927	23.4021	23.51	23.0345	20.2319	8	8	8	37.5	37.5	37.5	49.957	0	35.435	145690000	65	Q3TL72;Q8C878;F6ZKU4;Q8C878-2	Q3TL72;Q8C878;F6ZKU4;Q8C878-2	NEDD8-activating enzyme E1 catalytic subunit	Uba3
24.7374	24.9181	24.6428	25.017	25.3748	25.4173	7	7	7	52.1	52.1	52.1	20.02	0	29.901	520320000	55	Q3TM10;Q6PGH2;Q6UY53	Q3TM10;Q6PGH2	Hematological and neurological expressed 1-like protein	Hn1l
25.5998	25.5301	25.5434	24.9004	24.7849	24.7083	19	19	19	48.5	48.5	48.5	51.065	0	83.94	538520000	109	Q3TML6;Q9Z0N1;A2AAW9;Q9Z0N2	Q3TML6;Q9Z0N1;A2AAW9;Q9Z0N2	Eukaryotic translation initiation factor 2 subunit 3, X-linked;Eukaryotic translation initiation factor 2 subunit 3, Y-linked	Eif2s3x;Eif2s3y
24.7481	25.2419	24.9991	25.4038	25.6354	25.2709	8	8	8	44.8	44.8	44.8	19.012	0	51.235	584690000	88	Q80ZP8;Q3TMX5;Q9CXI5;F6USD5;F6T4L3;E0CXA8;F7C1S6	Q80ZP8;Q3TMX5;Q9CXI5;F6USD5;F6T4L3;E0CXA8	Mesencephalic astrocyte-derived neurotrophic factor	Manf
23.0732	22.3137	23.6673	23.9848	23.829	24.5739	7	7	7	29.9	29.9	29.9	46.049	0	15.638	116760000	32	Q3TNH0;Q61033-2;Q61029-4;Q61029-2;Q61029-3;Q61029;Q61033;F6QXX3	Q3TNH0;Q61033-2;Q61029-4;Q61029-2;Q61029-3;Q61029;Q61033	Lamina-associated polypeptide 2, isoforms alpha/zeta;Lamina-associated polypeptide 2, isoforms beta/delta/epsilon/gamma	Tmpo
24.866	25.0199	24.9356	25.2584	25.4112	24.713	11	11	11	48.5	48.5	48.5	44.116	0	53.408	546430000	106	Q3TPZ5;Q99KJ8	Q3TPZ5;Q99KJ8	Dynactin subunit 2	Dctn2
26.3148	26.2416	26.2653	26.2311	26.1207	26.0823	24	24	24	39.2	39.2	39.2	91.712	0	323.31	1116100000	225	Q3TRJ1;Q9EQH3	Q3TRJ1;Q9EQH3	Vacuolar protein sorting-associated protein 35	Vps35
27.1227	27.1302	27.214	27.6439	27.6818	27.5098	16	16	16	73.4	73.4	73.4	29.546	0	181.42	2592100000	188	Q3TS44;Q9R1P4;E9Q3B7	Q3TS44;Q9R1P4;E9Q3B7	Proteasome subunit alpha type;Proteasome subunit alpha type-1	Psma1
24.4899	24.4257	24.1825	24.2591	24.3781	24.1476	15	18	15	34.3	30.5	30.5	67.443	0	73.655	265940000	72	Q3TUE1;Q91WJ8;Q91WJ8-2;A2AJ72;Q3TIX6	Q3TUE1;Q91WJ8;Q91WJ8-2	Far upstream element-binding protein 1	Fubp1
25.3782	25.2869	25.4723	25.6539	25.6697	25.5015	5	6	6	21.2	21.2	18.6	39.025	0	10.501	661150000	44	Q3TWW8	Q3TWW8	Serine/arginine-rich splicing factor 6	Srsf6
25.6719	25.4021	25.6331	23.3788	23.3028	21.1008	23	23	23	33.9	33.9	33.9	105.73	0	102.39	441580000	127	Q3TXS7;D6RGR5	Q3TXS7	26S proteasome non-ATPase regulatory subunit 1	Psmd1
24.6496	24.4991	24.8606	22.5102	22.9853	22.9384	16	16	16	46.2	46.2	46.2	51.112	0	87.635	221280000	69	Q3TXT7;Q9WTM5;D3YXQ8	Q3TXT7;Q9WTM5	RuvB-like 2	Ruvbl2
22.1758	22.5662	22.3387	22.9998	23.0524	23.0221	5	5	5	22	22	22	40.642	0	9.803	99346000	34	Q3TXU5;F6W7I2	Q3TXU5	Deoxyhypusine synthase	Dhps
25.0573	25.0019	24.9898	25.3722	25.4868	25.1678	19	22	22	36.2	36.2	32.1	76.775	0	82.327	535900000	134	Q3U0V1	Q3U0V1	Far upstream element-binding protein 2	Khsrp
28.4638	28.4107	28.5003	28.1547	28.0304	28.2062	43	43	43	44.6	44.6	44.6	126.85	0	198.22	4462800000	423	Q3U1J4;E9Q4W8;F7ADY1	Q3U1J4;E9Q4W8;F7ADY1	DNA damage-binding protein 1	Ddb1
23.2568	23.233	23.7798	22.5691	22.5986	20.12	14	14	14	23.3	23.3	23.3	88.79	0	70.849	116260000	46	Q3U1S6;Q80TP8;Q91W50	Q3U1S6;Q80TP8;Q91W50	Cold shock domain-containing protein E1	Csde1
28.9195	29.0237	29.0274	29.1052	29.1368	29.3586	57	61	61	78.5	78.5	76.5	94.208	0	323.31	7883200000	616	Q3U2G2;Q61316	Q3U2G2;Q61316	Heat shock 70 kDa protein 4	Hspa4
25.8109	25.6153	25.7065	25.1878	25.185	25.1895	15	16	16	82.8	82.8	79.9	30.016	0	63.779	663150000	104	Q3U4H0;Q61166;D3YUY6;D3Z6G3;Q2UZW7;Q6PER3;Q8R001-2;Q8R001	Q3U4H0;Q61166	Microtubule-associated protein RP/EB family member 1	Mapre1
26.1135	25.9637	26.0892	26.3488	26.4129	26.1365	14	14	14	82.5	82.5	82.5	22.197	0	59.312	1060200000	122	Q3U6G1;Q923D2;E9PZC3;E9PZC4	Q3U6G1;Q923D2;E9PZC3;E9PZC4	Flavin reductase (NADPH)	Blvrb
24.6078	24.6364	24.9167	24.9126	24.6819	24.8827	6	7	7	26	26	23.7	36.905	0	38.067	418430000	52	Q3U6P5;Q9Z204-4;Q9Z204-3;Q9Z204-2;Q9Z204-5;Q9Z204;E9Q786	Q3U6P5;Q9Z204-4;Q9Z204-3;Q9Z204-2;Q9Z204-5;Q9Z204	Heterogeneous nuclear ribonucleoproteins C1/C2	Hnrnpc
23.3691	22.1929	23.206	24.3017	23.9952	24.1161	3	3	3	38.2	38.2	38.2	11.154	0	5.0937	179620000	31	Q3U706;Q91XC8	Q3U706;Q91XC8	Death-associated protein 1	Dap
22.9705	24.6841	23.9103	23.1371	21.2902	23.1679	17	17	17	27.1	27.1	27.1	85.55	0	109.33	239340000	114	Q3U716;Q9ER72-2;Q9ER72;F6UYH5	Q3U716;Q9ER72-2;Q9ER72	Cysteine--tRNA ligase, cytoplasmic	Cars
29.5183	29.4446	29.4316	30.0217	29.9056	29.6926	23	23	23	86.6	86.6	86.6	28.832	0	181.84	12607000000	335	Q3U7Z6;Q9DBJ1;Q5NCI4;O70250	Q3U7Z6;Q9DBJ1	Phosphoglycerate mutase 1	Pgam1
26.0873	26.2763	25.9665	26.0774	26.4261	26.1934	16	16	16	70.1	70.1	70.1	25.147	0	88.672	1075300000	128	Q3UBU9;Q62446	Q3UBU9;Q62446	Peptidyl-prolyl cis-trans isomerase;Peptidyl-prolyl cis-trans isomerase FKBP3	Fkbp3
23.0434	23.0322	23.1103	22.9131	23.1442	23.3886	7	7	7	36.5	36.5	36.5	30.255	0	17.382	115720000	34	Q8C2Q8;Q3UD06;Q91VR2;A2AKU9;A2AKV2;A2AKV3;A2AKV0;A2AKV1	Q8C2Q8;Q3UD06;Q91VR2;A2AKU9;A2AKV2;A2AKV3;A2AKV0;A2AKV1	ATP synthase subunit gamma;ATP synthase subunit gamma, mitochondrial	Atp5c1
22.6045	22.6352	22.8873	23.0513	22.5806	22.3164	9	9	9	23.1	23.1	23.1	62.368	0	18.191	103000000	39	Q3UD58;Q6PAM1;Q6PAM1-2;A2ADZ2;A2ADZ3;A2ADZ4;A8Y5J8	Q3UD58;Q6PAM1;Q6PAM1-2	Alpha-taxilin	Txlna
24.0515	24.1	24.0542	22.154	20.7686	20.8038	8	8	8	31.1	31.1	31.1	54.028	0	18.053	161140000	45	Q3UEB3-3;Q3UEB3-2;Q3UEB3	Q3UEB3-3;Q3UEB3-2;Q3UEB3	Poly(U)-binding-splicing factor PUF60	Puf60
22.5095	22.6593	22.842	23.0468	22.9796	23.0941	6	6	6	25.9	25.9	25.9	43.157	0	41.867	98037000	39	Q3UGB5;Q9JII5-2;Q9JII5;D3Z4J1	Q3UGB5;Q9JII5-2;Q9JII5;D3Z4J1	DAZ-associated protein 1	Dazap1
24.184	23.405	24.0729	21.2233	21.4692	22.1612	16	30	16	19.7	12.1	12.1	232.47	0	150.83	114230000	57	Q5SV64;Q3UH59;Q61879;Q8BXF2	Q5SV64;Q3UH59;Q61879	Myosin-10	Myh10
27.3392	27.1889	27.5958	27.2735	27.4637	27.722	21	21	21	74.2	74.2	74.2	40.522	0	217.29	2489600000	223	Q3UIG8;Q9JIF0-2;Q3TPF5;Q80WV6;Q9JIF0-3;Q9JIF0;D3Z0A2;F8WH01;D3Z3N0;Q9CX58;Q6PAK3	Q3UIG8;Q9JIF0-2;Q3TPF5;Q80WV6;Q9JIF0-3;Q9JIF0;D3Z0A2;F8WH01;D3Z3N0;Q9CX58	Protein arginine N-methyltransferase 1	Prmt1
25.8488	25.493	25.8615	24.7824	24.7342	24.3014	8	8	8	74.1	74.1	74.1	17.699	0	31.503	549100000	69	Q3UJR8;Q64152-2;Q64152	Q3UJR8;Q64152-2;Q64152	Transcription factor BTF3	Btf3
24.6797	25.005	24.7835	25.0824	25.3255	25.0924	23	23	23	54.6	54.6	54.6	69.59	0	67.817	470380000	103	Q3UKF5;Q6P1B1;Q3TL27	Q3UKF5;Q6P1B1;Q3TL27	Xaa-Pro aminopeptidase 1	Xpnpep1
23.6781	24.0778	24.1431	23.0257	23.2856	23.2894	13	13	13	45.4	45.4	45.4	46.586	0	45.968	208590000	75	Q3ULB1;Q921W7;P47226-2;P47226;D6RH72;A2ALC6	Q3ULB1;Q921W7;P47226-2;P47226	Testin	Tes
27.1164	27.1674	27.0464	27.027	27.1438	27.1326	20	20	20	62.7	62.7	62.7	47.357	0	85.984	1953400000	220	Q3ULF7;Q99JY9;Q641P0;Q641P0-2	Q3ULF7;Q99JY9	Actin-related protein 3	Actr3
23.0997	23.1977	23.9099	22.908	22.9659	22.8285	11	11	11	43.5	43.5	43.5	38.092	0	42.722	120670000	52	Q3ULL5;Q99L45;E0CXJ3	Q3ULL5;Q99L45	Eukaryotic translation initiation factor 2 subunit 2	Eif2s2
22.8726	22.6366	22.0649	22.6001	22.9613	22.7537	9	9	9	34.9	34.9	34.9	41.291	0	316.48	89089000	53	Q3UM45;F6TGJ2	Q3UM45	Protein phosphatase 1 regulatory subunit 7	Ppp1r7
22.4157	22.4856	20.6997	20.8336	21.8535	21.8888	3	3	3	14.1	14.1	14.1	28.381	0	8.9755	56191000	24	Q3UMJ4;Q8R0A0	Q3UMJ4;Q8R0A0	General transcription factor IIF subunit 2	Gtf2f2
25.1545	25.3277	25.4198	25.6097	25.4946	25.6138	10	21	11	74.7	46.5	43.4	50.09	0	62.631	615760000	123	Q3UMM1;Q922F4	Q3UMM1;Q922F4	Tubulin beta-6 chain	Tubb6
21.8911	21.1228	21.8144	22.6841	21.9102	22.4896	3	4	4	8.8	8.8	6.3	74.075	0	10.76	45469000	22	Q3UMU9-2;Q3UMU9;Q3UMU9-3	Q3UMU9-2;Q3UMU9;Q3UMU9-3	Hepatoma-derived growth factor-related protein 2	Hdgfrp2
27.6213	27.8078	27.4608	27.8528	27.8701	27.858	11	11	11	65.6	65.6	65.6	26.411	0	144.58	3033800000	148	Q3UPK6;Q9Z2U1;D3YX79	Q3UPK6;Q9Z2U1;D3YX79	Proteasome subunit alpha type;Proteasome subunit alpha type-5	Psma5;Gm8394
25.419	25.7345	25.9157	25.7005	25.6829	25.4894	17	17	17	69.1	69.1	69.1	40.953	0	129.86	765750000	115	Q3UVN5;Q9CZ44-3;Q9CZ44;A2AT02;Q9CZ44-2	Q3UVN5;Q9CZ44-3;Q9CZ44;A2AT02;Q9CZ44-2	NSFL1 cofactor p47	Nsfl1c
23.1077	23.1813	23.3462	23.2429	23.355	23.3697	7	7	7	38	38	38	33.097	0	27.133	132660000	40	Q3UW66;Q99J99;D3YYT8	Q3UW66;Q99J99;D3YYT8	Sulfurtransferase;3-mercaptopyruvate sulfurtransferase	Mpst
24.1117	24.0777	24.1194	24.6919	24.7364	24.6125	8	15	15	29.5	29.5	17.7	79.248	0	97.199	321910000	97	Q3UZ39;Q3UZ39-3;E9Q9T1;F6SL65;Q91WK0-2;Q91WK0	Q3UZ39;Q3UZ39-3	Leucine-rich repeat flightless-interacting protein 1	Lrrfip1
22.2324	20.8663	21.9976	22.6447	22.3892	22.1678	8	8	8	35.2	35.2	35.2	46.575	0	61.807	68563000	40	Q3V100;Q924M7;F6Q3K8	Q3V100;Q924M7	Mannose-6-phosphate isomerase	Mpi
27.2747	27.1439	27.1366	26.4967	26.5037	26.6167	41	41	41	50.9	50.9	50.9	120.79	0	179.08	1921000000	246	Q3V117;A2A4H2;Q91V92;Q3TS02	Q3V117;A2A4H2;Q91V92	ATP-citrate synthase	Acly
24.5514	24.6799	24.9203	22.7219	23.1735	22.4018	24	25	24	43.9	42.8	42.8	105.73	0	98.917	275710000	101	Q3V3R1	Q3V3R1	Monofunctional C1-tetrahydrofolate synthase, mitochondrial	Mthfd1l
27.3059	27.184	27.1816	26.305	26.2993	26.3029	18	18	18	62.6	62.6	62.6	40.581	0	121.19	1800300000	187	Q4FJN9;Q920E5	Q4FJN9;Q920E5	Farnesyl pyrophosphate synthase	Fdps
27.8312	27.7332	27.7619	28.0876	27.9568	28.144	24	24	24	76.2	76.2	76.2	42.598	0	204.35	3647900000	280	Q4FJQ6;Q60854;F8WIV2;E9Q096;E9Q108;E9Q0P9;E9Q3Y1;E9Q6X2;E9PYY0;E9PZQ9;E9Q4R2;E9Q5Q5;O08804	Q4FJQ6;Q60854;F8WIV2;E9Q096	Serpin B6	Serpinb6a;Serpinb6
27.4729	27.3291	27.3214	27.0511	26.8799	26.9004	17	18	17	86.1	81.8	81.8	18.521	0	107.3	2076400000	174	Q4FK36;Q9R0P5	Q4FK36;Q9R0P5	Destrin	Dstn
27.4239	27.1765	27.1175	27.5998	27.7334	27.6401	21	21	21	77.2	77.2	77.2	32.667	0	83.724	2573100000	238	Q4FK49;Q9D819;E9Q5Z3	Q4FK49;Q9D819;E9Q5Z3	Inorganic pyrophosphatase	Ppa1
28.7427	28.6407	28.7675	26.03	26.0767	25.71	32	32	32	73.2	73.2	73.2	50.06	0	133.31	3451600000	259	Q4FZK2;Q9D8N0	Q4FZK2;Q9D8N0	Elongation factor 1-gamma	Eef1g
29.1088	29.4346	28.8372	29.722	29.7506	29.7926	17	17	17	95.1	95.1	95.1	10.963	0	43.663	10462000000	149	Q4KL76;Q64433	Q4KL76;Q64433	10 kDa heat shock protein, mitochondrial	Hspe1
22.3294	22.0355	22.0236	23.0874	23.1029	22.7634	10	10	10	34.5	34.5	34.5	47.346	0	78.941	113050000	65	Q4V9X1;Q9JJA4;D3Z369	Q4V9X1;Q9JJA4	Ribosome biogenesis protein WDR12	Wdr12
24.4547	24.5731	24.5483	24.4324	24.4613	24.5903	10	10	10	53.3	53.3	53.3	28.152	0	55.263	294010000	73	Q4VA29;Q9CQE8	Q4VA29;Q9CQE8	UPF0568 protein C14orf166 homolog	2700060E02Rik
25.191	25.5226	25.0972	25.5576	25.5614	25.5041	12	12	12	67.3	67.3	67.3	29.729	0	73.214	698440000	101	Q4VAA2;Q4VAA2-2;F8WGL9	Q4VAA2;Q4VAA2-2	Protein CDV3	Cdv3
26.4679	26.7653	26.5273	25.8614	25.5705	25.9792	6	11	11	69.4	69.4	39.9	21.782	0	26.331	1232700000	85	Q4VAE6;Q9QUI0;Q9CR99	Q4VAE6;Q9QUI0	Transforming protein RhoA	Rhoa
25.2933	25.49	25.356	25.7258	25.9237	25.7526	3	10	10	69	69	22.2	18.192	0	44.927	702500000	81	Q4VAI2;Q9D358	Q4VAI2;Q9D358	Low molecular weight phosphotyrosine protein phosphatase	Acp1
23.1284	24.439	23.1866	23.7847	23.4801	23.5404	8	8	8	35.4	35.4	35.4	47.447	0	46.758	190920000	86	Q505L1;Q9Z2N8;D3YVN1	Q505L1;Q9Z2N8;D3YVN1	Actin-like protein 6A	Actl6a
24.6148	24.1138	24.4533	23.5127	23.9918	23.5192	3	3	3	35.7	35.7	35.7	8.2038	0	10.144	215760000	22	Q52KP0;Q9JJI8	Q52KP0;Q9JJI8	60S ribosomal protein L38	Rpl38
26.4924	26.2456	26.57	26.8425	26.7251	26.7487	16	16	16	58.2	58.2	58.2	36.586	0	117.02	1364100000	164	Q540D7;Q9JII6;B1AXW3	Q540D7;Q9JII6;B1AXW3	Alcohol dehydrogenase [NADP(+)]	Akr1a1
27.0938	26.9933	27.0992	27.5273	27.7407	27.6101	16	16	16	78.4	78.4	78.4	27.013	0	117.17	2487500000	138	Q542F1;Q9Z1Q5	Q542F1;Q9Z1Q5	Chloride intracellular channel protein 1	Clic1
27.2543	27.197	27.2145	27.5454	27.7355	27.693	15	15	15	62.9	62.9	62.9	27.855	0	237.63	2514900000	153	Q542H2;Q9Z2U0;Q9CWH6;B7ZMS4;F6ZKL1	Q542H2;Q9Z2U0	Proteasome subunit alpha type;Proteasome subunit alpha type-7	Psma7
26.9448	26.7861	26.7303	27.012	27.0513	27.2362	29	29	29	59.2	59.2	59.2	80.751	0	219.91	1832000000	235	Q543B9;Q9QUR6;E9Q0H7	Q543B9;Q9QUR6;E9Q0H7	Prolyl endopeptidase	Prep
25.8966	25.8002	25.8391	24.5835	24.9793	24.8555	18	18	18	82.1	82.1	82.1	33.995	0	49.375	726980000	141	Q543H0;Q64674	Q543H0;Q64674	Spermidine synthase	Srm
29.4976	29.3832	29.4286	29.7129	29.7652	29.7073	21	21	21	67.8	67.8	67.8	40.472	0	169.46	11933000000	331	Q543K5;Q99K85;Q3U6K9;E9Q6P1	Q543K5;Q99K85;Q3U6K9	Phosphoserine aminotransferase	Psat1
25.3965	25.48	25.3228	26.5269	26.2635	26.3895	10	10	10	34.2	34.2	34.2	29.994	0	72.709	889760000	122	Q543N3;Q61792;A2A6G9;A2A6H0;A2A6G7;A2A6G8;A2A6G6;A2A6H1;A2A6G5;E9Q0N6;A2A6G4;Q9DC07	Q543N3;Q61792;A2A6G9;A2A6H0;A2A6G7;A2A6G8;A2A6G6	LIM and SH3 domain protein 1	Lasp1
25.0601	25.3178	25.1946	24.726	24.4507	24.7432	12	12	12	58.9	58.9	58.9	28.729	0	62.714	499740000	90	Q543N5;Q9QYB1	Q543N5;Q9QYB1	Chloride intracellular channel protein 4	Clic4
22.3715	22.8667	22.1966	23.2952	22.2254	21.7868	4	4	4	31	31	31	15.944	0	40.616	86235000	31	Q544F6;Q9CQI6	Q544F6;Q9CQI6	Coactosin-like protein	Cotl1
24.6669	24.3337	24.6732	23.6633	23.9423	24.0347	8	8	8	26.6	26.6	26.6	44.547	0	99.128	276810000	84	Q544R5;Q921F2;F8WIJ9;E9Q830;Q8R0B4;Q8BLD4;Q6VYI5;Q6VYI4	Q544R5;Q921F2;F8WIJ9;E9Q830;Q8R0B4;Q8BLD4;Q6VYI5;Q6VYI4	TAR DNA-binding protein 43	Tardbp
25.421	25.3066	25.6961	24.7402	25.0088	24.7194	6	6	6	32.9	32.9	32.9	26.201	0	39.359	475610000	53	Q545E6;Q62348	Q545E6;Q62348	Translin	Tsn
25.7464	26.4954	25.6868	26.5398	26.6484	26.7137	8	8	8	46.8	46.8	46.8	22.965	0	64.544	1079600000	101	Q545G0;Q9R1P1;D3YVS3;D3YUM8	Q545G0;Q9R1P1;D3YVS3	Proteasome subunit beta type;Proteasome subunit beta type-3	Psmb3
26.4225	26.0318	26.2393	25.983	26.1881	26.0639	11	11	11	57.7	57.7	57.7	27.341	0	31.324	1059700000	89	Q564E5;Q9WUK2;Q9WUK2-2;Q80U88	Q564E5;Q9WUK2;Q9WUK2-2;Q80U88	Eukaryotic translation initiation factor 4H	Eif4h;mKIAA0038
27.7332	27.6769	27.8119	27.7761	27.8265	27.722	20	20	20	49.2	49.2	49.2	47.153	0	90.848	3352400000	214	Q564E8;Q9D8E6	Q564E8;Q9D8E6	60S ribosomal protein L4	Rpl4
22.747	22.6908	22.4786	23.0437	20.9958	23.0631	5	6	6	42.9	42.9	34.8	21.918	0	12.493	84253000	32	Q564F2;Q64520;E9Q7K1;Q564G0	Q564F2;Q64520;E9Q7K1;Q564G0	Guanylate kinase	Guk1
22.2556	22.4722	22.5315	21.7349	21.7166	22.0076	8	8	8	26.1	26.1	26.1	58.393	0	35.155	69963000	30	Q571J7;Q6P1F6;Q9CWU3;F6RV17;Q6ZWR4-3;Q6ZWR4;Q6ZWR4-2;Q8BG02;Q925E7	Q571J7;Q6P1F6;Q9CWU3	Serine/threonine-protein phosphatase 2A 55 kDa regulatory subunit B;Serine/threonine-protein phosphatase 2A 55 kDa regulatory subunit B alpha isoform	Ppp2r2a
24.6545	24.5805	24.5935	22.9326	23.0316	22.838	13	13	13	38.1	38.1	38.1	58.841	0	55.435	234390000	47	Q58E59;Q9D554	Q58E59;Q9D554	Splicing factor 3A subunit 3	Sf3a3
26.5724	26.5528	26.8953	24.0831	24.7692	22.8185	20	20	20	59	59	59	47.436	0	134.97	938690000	131	Q5BKQ9;Q8BG32;F6Z0Q9;G3UYI4;G3UYL3;G3UYL8;G3UX15;G3UYH2;G3UX67;G3UWV7;G3UZ33;G3UWW7;G3UXL5;G3UZ28	Q5BKQ9;Q8BG32;F6Z0Q9	26S proteasome non-ATPase regulatory subunit 11	Psmd11
22.9127	22.1144	22.319	20.6264	20.1234	19.9641	9	9	9	17.5	17.5	17.5	94.629	0	29.763	48736000	45	Q5BL18;Q6ZQ61;Q8K310	Q5BL18;Q6ZQ61;Q8K310	Matrin-3	Matr3
24.3205	24.4389	24.2114	23.6768	23.8126	23.7439	14	14	14	28.1	28.1	28.1	88.846	0	31.956	225700000	75	Q5EBP9;Q62318;Q62318-2	Q5EBP9;Q62318;Q62318-2	Transcription intermediary factor 1-beta	Trim28
20.8142	20.9051	20.8252	21.0691	21.6171	22.0181	4	4	4	10.3	10.3	10.3	75.656	0	15.258	24063000	22	Q5F2E7;Q5F2E7-2	Q5F2E7;Q5F2E7-2	Nuclear fragile X mental retardation-interacting protein 2	Nufip2
23.716	23.766	23.4482	24.1507	24.0571	24.1608	7	7	7	20.7	20.7	20.7	53.254	0	29.013	222260000	43	Q5FWJ9;Q63850;E9PUX9;G3UZB1	Q5FWJ9;Q63850;E9PUX9	Nuclear pore glycoprotein p62	Nup62
24.2343	24.1065	24.0621	23.9022	24.1013	24.4658	4	4	4	39	39	39	13.724	0	98.128	237570000	32	Q5HZY7;Q9CR51	Q5HZY7;Q9CR51	V-type proton ATPase subunit G 1	Atp6v1g1
23.5885	23.8066	23.9971	23.7936	23.9758	24.2297	6	6	6	30.3	30.3	30.3	33.814	0	62.836	252260000	66	Q5ND51;Q64010;Q8JZR2;Q5ND50;Q64010-2;F7D232;Q3TQV3	Q5ND51;Q64010;Q8JZR2;Q5ND50;Q64010-2;F7D232	Adapter molecule crk	Crk
29.8419	29.9668	30.0007	30.5258	30.5081	30.8567	16	16	16	56.8	56.8	56.8	32.56	0	197.26	17348000000	422	Q5SQB7;Q61937;Q5SQB0;Q9DAY9;Q5SQB5;E9Q5T3	Q5SQB7;Q61937;Q5SQB0;Q9DAY9;Q5SQB5;E9Q5T3	Nucleophosmin	Npm1;Gm5611
23.9223	24.0086	23.8493	23.8652	23.7416	24.0314	13	13	13	31.2	31.2	31.2	51.45	0	103.83	236740000	88	Q5SUF2;Q5SUF2-3;Q5SUF2-2;F8WGA8	Q5SUF2;Q5SUF2-3;Q5SUF2-2	Luc7-like protein 3	Luc7l3
25.9083	26.1878	25.9081	25.3706	25.3493	25.3085	27	27	27	38.8	38.8	38.8	144.63	0	92.104	832700000	218	Q5SUR0;F6RUL9;Q14BH5;G3UY86	Q5SUR0	Phosphoribosylformylglycinamidine synthase	Pfas
24.812	24.6906	24.714	25.4754	25.3519	25.3856	11	11	11	64.4	64.4	64.4	18.672	0	46.802	439660000	70	Q5SUR3;Q9WTX5;E9PUV4;E9Q3Q7	Q5SUR3;Q9WTX5	S-phase kinase-associated protein 1	Skp1a;Skp1
21.0622	21.884	22.7397	21.3449	22.9529	22.1746	4	5	4	18.2	14.4	14.4	40.88	0	6.9261	40852000	17	Q5SWZ0;Q8R574	Q5SWZ0;Q8R574	Phosphoribosyl pyrophosphate synthase-associated protein 2	Prpsap2
25.5623	25.0682	25.5339	21.7491	20.8077	21.7454	28	28	28	24	24	24	191.98	0	114.2	334960000	105	Q5SXR6;Q68FD5;F6Z1R4;E9Q434	Q5SXR6;Q68FD5	Clathrin heavy chain;Clathrin heavy chain 1	Cltc
25.9677	26.2405	26.0176	26.4497	26.4676	26.2134	7	7	7	40.6	40.6	40.6	24.831	0	62.589	1110000000	64	Q5XJF6;P53026;D3YXT2;D6RE43	Q5XJF6;P53026	Ribosomal protein;60S ribosomal protein L10a	Rpl10a
26.0532	26.0131	26.0736	25.2034	25.2603	25.191	25	28	28	40.2	40.2	36.2	116.45	0	145.13	818490000	228	Q60597;Q60597-3;Q60597-2;Q60597-4;E9Q1C6;Q5SVY0;Q5SVY1	Q60597;Q60597-3;Q60597-2;Q60597-4	2-oxoglutarate dehydrogenase, mitochondrial	Ogdh
26.7484	26.7571	26.4753	27.2743	27.2987	27.3804	21	21	21	47.1	47.1	47.1	61.249	0	170.8	2076600000	203	Q60598;Q921L6	Q60598;Q921L6	Src substrate cortactin	Cttn
27.1929	26.9704	26.8653	27.5884	27.5341	27.2611	2	14	14	42.5	42.5	10.1	32.754	0	95.793	2170100000	144	Q60668-3;Q60668;F6ZV59;Q60668-4;Q60668-2;E9Q5B6;F6SHF3;F7A465;Q9D3U4	Q60668-3;Q60668;F6ZV59;Q60668-4;Q60668-2;E9Q5B6	Heterogeneous nuclear ribonucleoprotein D0	Hnrnpd
23.9628	24.4456	24.3225	23.507	24.06	24.3592	11	11	11	33.1	33.1	33.1	60.885	0	83.461	280750000	79	Q60715-2;Q60715;E9Q7B0	Q60715-2;Q60715;E9Q7B0	Prolyl 4-hydroxylase subunit alpha-1	P4ha1
28.9719	29.0851	29.0844	29.2884	29.2883	29.3105	38	38	38	64.1	64.1	64.1	62.581	0	262.2	8571300000	420	Q60864	Q60864	Stress-induced-phosphoprotein 1	Stip1
25.5278	25.668	25.0977	25.6826	25.4739	25.4582	13	13	13	23.6	23.6	23.6	78.168	0	71.84	593250000	107	Q60865;F6YLI0;A2BH47;F6YP03	Q60865	Caprin-1	Caprin1
22.4288	22.432	22.551	24.0426	23.974	24.2819	3	3	3	48.7	48.7	48.7	12.325	0	49.122	169630000	30	Q60876	Q60876	Eukaryotic translation initiation factor 4E-binding protein 1	Eif4ebp1
25.3104	24.7643	25.0561	24.958	25.3588	24.9004	9	13	13	57.2	57.2	48.5	47.789	0	33.324	487410000	104	Q60973;A2AFI9;A2AFJ1;F6ZLC6;F6U539	Q60973;A2AFI9;A2AFJ1	Histone-binding protein RBBP7	Rbbp7
26.7161	26.565	26.4243	23.9908	24.4394	24.665	28	28	28	56.1	56.1	56.1	64.282	0	105.27	916350000	150	Q61024;D3Z0C2;D3Z028;D3YYR0	Q61024	Asparagine synthetase [glutamine-hydrolyzing]	Asns
26.6679	26.5922	26.3391	26.4787	26.3153	26.3874	18	18	18	47.7	47.7	47.7	57.432	0	148.84	1504900000	109	Q61035;G5E823;Q99KK9	Q61035	Histidine--tRNA ligase, cytoplasmic	Hars
24.1588	23.775	23.9588	23.5339	23.2277	22.1666	11	11	11	35.2	35.2	35.2	58.727	0	25.367	191350000	45	Q61074	Q61074	Protein phosphatase 1G	Ppm1g
23.679	24.9225	23.2355	22.7025	23.5752	23.22	12	12	12	34.6	34.6	34.6	44.593	0	81.282	206620000	47	Q61081	Q61081	Hsp90 co-chaperone Cdc37;Hsp90 co-chaperone Cdc37, N-terminally processed	Cdc37
27.624	27.951	27.7174	28.2192	28.0068	27.8059	14	14	14	73.2	73.2	73.2	21.778	0	63.512	3519000000	165	Q61171;D3Z4A4	Q61171;D3Z4A4	Peroxiredoxin-2	Prdx2
24.1369	24.3576	23.7987	23.1353	22.9281	22.6	5	5	5	31.4	31.4	31.4	25.581	0	22.409	163970000	33	Q61206;F8WIW7	Q61206;F8WIW7	Platelet-activating factor acetylhydrolase IB subunit beta	Pafah1b2
21.8795	22.2722	21.8008	21.8262	21.4715	21.6389	5	5	5	30.9	30.9	30.9	38.97	0	27.799	56758000	39	Q61249;E9Q2M7	Q61249;E9Q2M7	Immunoglobulin-binding protein 1	Igbp1
26.6122	26.7274	27.0605	26.4075	26.5476	26.2755	15	15	15	75.5	75.5	75.5	34.463	0	91.197	1342900000	184	Q61425	Q61425	Hydroxyacyl-coenzyme A dehydrogenase, mitochondrial	Hadh
27.1144	27.2436	27.2289	27.7617	27.6094	27.6753	30	30	30	70.4	70.4	70.4	54.507	0	232.14	2376000000	277	Q61553;F7BDR1;D3Z1X1;D3YWW3;D3YZR7	Q61553	Fascin	Fscn1
28.5282	28.6707	28.7096	28.9375	28.8419	28.7765	27	33	33	79.8	79.8	64.7	50.537	0	323.31	6622400000	477	Q61598;Q61598-2	Q61598;Q61598-2	Rab GDP dissociation inhibitor beta	Gdi2
27.4028	27.3054	27.2007	26.2835	26.6611	26.9811	6	6	6	55.5	55.5	55.5	22.851	0	124.32	1967200000	123	Q61599;D3YWL7	Q61599;D3YWL7	Rho GDP-dissociation inhibitor 2	Arhgdib
24.0503	23.4363	23.6972	25.2797	25.6133	24.8767	8	9	8	52.4	46.1	46.1	22.186	0	60.603	332360000	58	Q61686;D3Z0U2	Q61686	Chromobox protein homolog 5	Cbx5
26.4176	26.3412	26.1177	26.4267	26.456	26.4669	32	35	32	54.8	51	51	91.696	0	323.31	1228700000	251	Q61699-2;Q61699;E9Q0U7;D3Z3I9;D3Z027	Q61699-2;Q61699;E9Q0U7	Heat shock protein 105 kDa	Hsph1
26.11	26.0846	26.0141	26.1799	25.9276	26.1109	14	14	14	37	37	37	56.585	0	93.949	1096600000	111	Q61753;F6ZSB7;E9QAP9	Q61753	D-3-phosphoglycerate dehydrogenase	Phgdh
24.3918	23.9851	24.212	22.9355	21.3599	20.5292	5	8	5	47.4	37.2	37.2	34.917	0	14.188	178340000	37	Q61990-2;Q61990;Q61990-3;E9Q7D8;G5E916;F7A4C5;P57722-2;P57722	Q61990-2;Q61990;Q61990-3;E9Q7D8;G5E916;F7A4C5;P57722-2;P57722	Poly(rC)-binding protein 2;Poly(rC)-binding protein 3	Pcbp2;Pcbp3
23.9533	24.3106	24.1069	24.2413	24.3997	24.224	8	8	8	77.7	77.7	77.7	15.054	0	38.834	228810000	49	Q62048;D3Z375;Q62048-2	Q62048;D3Z375;Q62048-2	Astrocytic phosphoprotein PEA-15	Pea15;Pea15a
24.3242	24.6285	25.2716	25.5572	25.2797	25.3802	7	7	7	81	81	81	15.957	0	89.239	510450000	84	Q62084	Q62084	Protein phosphatase 1 regulatory subunit 14B	Ppp1r14b
24.093	23.8594	24.6514	22.2277	20.8532	20.7789	31	33	33	21.2	21.2	20.4	274.22	0	94.093	169300000	71	Q62261;Q62261-2;Q68FG2;D3YWH8;E9Q5I4;E9Q397;Q3UGX2;P15508	Q62261;Q62261-2	Spectrin beta chain, non-erythrocytic 1	Sptbn1
24.7492	24.648	24.6678	25.1394	25.0934	25.123	12	12	12	35.6	35.6	35.6	48.341	0	134.88	429970000	101	Q62418-3;Q62418-2;Q62418	Q62418-3;Q62418-2;Q62418	Drebrin-like protein	Dbnl
25.4979	25.6161	25.4294	25.6071	25.7609	25.3107	8	8	8	57.2	57.2	57.2	23.782	0	67.504	673040000	92	Q62422	Q62422	Osteoclast-stimulating factor 1	Ostf1
27.6319	27.267	27.3499	27.5787	28.1136	28.0808	5	5	5	76.5	76.5	76.5	11.045	0	20.623	3268300000	80	Q62426	Q62426	Cystatin-B	Cstb
26.7941	26.4118	26.7041	26.7645	26.7817	26.9178	21	21	21	51.1	51.1	51.1	60.545	0	101.53	1548100000	159	Q62523;Q7TQE2;E9Q625	Q62523;Q7TQE2;E9Q625	Zyxin	Zyx
20.6891	22.2628	22.8074	22.9903	22.956	22.8427	3	3	3	34.4	34.4	34.4	18.208	0	13.723	67862000	21	Q63810-2;Q63810	Q63810-2;Q63810	Calcineurin subunit B type 1	Ppp3r1
23.8387	23.6264	24.3363	23.7931	23.5948	23.5777	11	11	11	49.5	49.5	49.5	44.192	0	64.471	227080000	65	Q64337-2;Q64337;D3YZJ1;F6VD69	Q64337-2;Q64337;D3YZJ1	Sequestosome-1	Sqstm1
26.0785	26.3272	26.1576	26.2307	26.1746	26.0606	36	36	36	36.8	36.8	36.8	138.46	0	198.17	1111800000	244	Q64514-2;Q64514	Q64514-2;Q64514	Tripeptidyl-peptidase 2	Tpp2
28.3838	28.0721	28.2472	26.9848	27.0525	27.0953	45	45	45	55.9	55.9	55.9	116.72	0	261.78	3511300000	376	Q64727;E9Q9D0	Q64727	Vinculin	Vcl
25.1668	25.377	25.3877	24.6836	24.4613	24.5394	22	22	22	34.2	34.2	34.2	107.5	0	100.81	500730000	143	Q64737;Q3TH49;Q64737-2;D6RCG1	Q64737;Q3TH49;Q64737-2	Trifunctional purine biosynthetic protein adenosine-3;Phosphoribosylamine--glycine ligase;Phosphoribosylformylglycinamidine cyclo-ligase;Phosphoribosylglycinamide formyltransferase	Gart
25.4711	25.7938	25.4242	25.954	25.8807	25.9457	10	10	10	51.7	51.7	51.7	29.485	0	80.127	776860000	100	Q66JS6;Q3UGC7	Q66JS6;Q3UGC7	Eukaryotic translation initiation factor 3 subunit J-B;Eukaryotic translation initiation factor 3 subunit J-A	Eif3j2;Eif3j1
22.6819	21.8836	22.0014	22.0924	22.0062	22.0008	6	6	6	17.4	17.4	17.4	60.342	0	85.013	80612000	51	Q6DFW4	Q6DFW4	Nucleolar protein 58	Nop58
27.7262	27.4488	27.3987	27.9324	28.1097	27.797	19	19	19	70.1	70.1	70.1	24.826	0	163.46	3089400000	238	Q6GT24;O08709;D3Z0Y2;Q8BG37	Q6GT24;O08709;D3Z0Y2	Peroxiredoxin-6	Prdx6
28.7688	28.1615	29.1386	28.7227	28.678	29.148	17	22	17	74.6	61.7	61.7	28.467	0	172.61	6031300000	160	Q6IRU2	Q6IRU2	Tropomyosin alpha-4 chain	Tpm4
24.8257	24.6263	24.8835	21.3372	23.2373	20.825	9	9	9	53.8	53.8	53.8	19.414	0	61.393	312660000	52	Q6PGB6;E9QNF4;Q6PGB6-3;Q6PGB6-2;Q6PGB6-4;Q6PGB6-5	Q6PGB6;E9QNF4;Q6PGB6-3;Q6PGB6-2;Q6PGB6-4	N-alpha-acetyltransferase 50	Naa50
27.5328	27.8517	27.6727	27.4668	27.2736	27.6801	13	13	13	78.3	78.3	78.3	19.724	0	50.265	2808800000	99	Q6PK77;P08030	Q6PK77;P08030	Adenine phosphoribosyltransferase	Aprt
24.0609	24.1025	23.5708	23.739	24.1437	19.3932	4	23	4	67.3	7.6	7.6	37.117	0	15.804	241480000	42	Q6XLQ8;G3UYI3	Q6XLQ8		Calu
25.5401	24.9151	25.2564	21.2581	22.5742	21.0826	10	10	10	42.3	42.3	42.3	22.591	0	18.036	223710000	38	Q6ZWN5;F7CJS8;D3YWH9;Q9CXW7;D3YUV6;D3Z673	Q6ZWN5;F7CJS8;D3YWH9;Q9CXW7	40S ribosomal protein S9	Rps9
26.5679	26.6599	26.5067	26.505	26.548	26.3473	2	7	7	66.3	66.3	27.9	19.895	0	164.53	1208100000	87	Q6ZWQ9;D3YV37;A2AVY6;Q9CQ19;D3Z249	Q6ZWQ9		Myl12a
26.2258	26.1803	26.4234	24.4205	24.9088	24.6573	12	12	12	59.3	59.3	59.3	24.604	0	40.139	797800000	91	Q6ZWV3;P86048;B7FAU6	Q6ZWV3;P86048	60S ribosomal protein L10;60S ribosomal protein L10-like	Rpl10;Rpl10l
21.7693	25.7847	25.162	24.8152	25.1116	25.5017	4	4	4	28.5	28.5	28.5	14.552	0	30.027	556070000	27	Q6ZWV7;G3UWD7;E9Q091;F6XS56	Q6ZWV7;G3UWD7	60S ribosomal protein L35	Rpl35;Gm10269
26.5616	26.6942	26.9959	27.4835	27.4715	27.8216	11	11	11	65	65	65	25.926	0	49.043	2099000000	136	Q6ZWV8;P49722;E9Q3A4	Q6ZWV8;P49722;E9Q3A4	Proteasome subunit alpha type-2	Psma2
24.7638	24.562	25.0147	24.2512	24.4149	24.7117	12	12	12	49.5	49.5	49.5	36.108	0	115.15	398390000	69	Q6ZWX6	Q6ZWX6	Eukaryotic translation initiation factor 2 subunit 1	Eif2s1
28.653	28.4959	28.5831	28.9248	28.7323	28.6732	10	10	10	75.8	75.8	75.8	14.515	0	168.95	6635600000	241	Q6ZWZ6;P63323;D3Z6B6;D3Z1P4	Q6ZWZ6;P63323;D3Z6B6;D3Z1P4	40S ribosomal protein S12	Rps12
25.5858	25.5414	26.0225	24.8658	24.991	24.8569	20	20	20	48	48	48	65.322	0	150.27	626870000	154	Q76MZ3;G3UWL2;H3BIV7;H3BLQ0;Q3TTF6;H3BKU1;G3UWS4;Q7TNP2;H3BLE7;G3UXQ1;H3BJ83;H3BK50	Q76MZ3	Serine/threonine-protein phosphatase 2A 65 kDa regulatory subunit A alpha isoform	Ppp2r1a
21.7358	21.3445	22.4154	21.9641	22.1487	21.8166	7	7	7	20.6	20.6	20.6	44.669	0	16.217	70786000	34	Q78P93;Q9WV54;D3Z505;D3Z015	Q78P93;Q9WV54	Acid ceramidase;Acid ceramidase subunit alpha;Acid ceramidase subunit beta	Asah1
27.2711	27.4509	27.4649	23.1892	23.0698	22.9683	36	36	36	53.4	53.4	53.4	102.09	0	186.66	1305100000	269	Q78PY7;Q3TJ56;E9Q3E9	Q78PY7;Q3TJ56	Staphylococcal nuclease domain-containing protein 1	Snd1
25.0823	24.8347	25.2745	25.1106	25.3934	25.1632	37	37	37	20.2	20.2	20.2	266.92	0	214.28	560990000	175	Q7M739;E9PZZ3;F6ZDS4;F6RX08	Q7M739;E9PZZ3;F6ZDS4	Nucleoprotein TPR	Tpr
21.9352	21.7407	21.912	22.7345	23.8049	21.853	4	4	4	12.6	12.6	12.6	55.026	0	15.287	82071000	27	Q7TMR0	Q7TMR0	Lysosomal Pro-X carboxypeptidase	Prcp
20.8368	23.0982	21.2411	23.8973	24.105	23.4569	9	9	9	25	25	25	43.158	0	13.972	156630000	28	Q7TNV0;E9Q8Y1;E9Q8P4;D3YVJ6	Q7TNV0;E9Q8Y1;E9Q8P4;D3YVJ6	Protein DEK	Dek
29.4213	29.4143	29.3802	29.7676	29.8491	29.6055	57	57	57	72.3	72.3	72.3	73.46	0	323.31	12046000000	712	Q7TSZ0;P38647	Q7TSZ0;P38647	Stress-70 protein, mitochondrial	Hspa9
28.8542	28.9721	28.9031	28.1711	28.2353	28.1523	90	100	100	58.2	58.2	55.1	277.82	0	323.31	5823100000	886	Q80X90	Q80X90	Filamin-B	Flnb
23.2623	23.5929	22.7542	24.2145	25.0162	24.7941	3	3	3	15.4	15.4	15.4	26.313	0	7.9822	272220000	38	Q80XU3	Q80XU3	Nuclear ubiquitous casein and cyclin-dependent kinase substrate 1	Nucks1
20.7059	22.4877	22.6435	22.5384	22.9163	22.0736	3	3	3	35.5	35.5	35.5	16.292	0	51.344	87748000	32	Q80Y14	Q80Y14	Glutaredoxin-related protein 5, mitochondrial	Glrx5
24.5865	24.7822	24.879	25.1384	25.426	25.2129	16	16	16	36.9	36.9	36.9	61.174	0	51.847	474080000	100	Q8BFR4	Q8BFR4	N-acetylglucosamine-6-sulfatase	Gns
24.151	24.3182	24.052	24.1853	24.0174	23.9239	12	12	12	35.9	35.9	35.9	65.89	0	42.111	226420000	92	Q8BFW7;Q8BFW7-4;Q8BFW7-5;Q8BFW7-3;Q8BFW7-2	Q8BFW7;Q8BFW7-4;Q8BFW7-5	Lipoma-preferred partner homolog	Lpp
23.3629	22.9452	23.2798	23.8355	23.7975	24.007	5	5	5	30.1	30.1	30.1	25.358	0	13.022	176200000	46	Q8BGB7-2;Q8BGB7	Q8BGB7-2;Q8BGB7	Enolase-phosphatase E1	Enoph1
26.946	27.0243	27.2821	26.9074	26.9937	27.0537	43	43	43	58.5	58.5	58.5	106.91	0	293.85	2143900000	353	Q8BGQ7	Q8BGQ7	Alanine--tRNA ligase, cytoplasmic	Aars
23.4819	23.823	23.696	23.7533	23.578	23.1821	3	3	3	64.8	64.8	64.8	6.3291	0	7.959	152010000	25	Q8BGS2-2;Q8BGS2	Q8BGS2-2;Q8BGS2	BolA-like protein 2	Bola2
24.3203	24.048	24.0024	24.5216	24.2847	24.3479	16	16	16	37.7	37.7	37.7	70.527	0	48.27	242240000	91	Q8BH04;Q3UGF0;A2APF6;Q9Z2V4	Q8BH04;Q3UGF0	Phosphoenolpyruvate carboxykinase [GTP], mitochondrial	Pck2
23.9154	23.1944	23.6154	24.3546	24.1568	23.9309	6	6	6	35.9	35.9	35.9	31.474	0	17.473	198490000	39	Q8BH95;F6T930	Q8BH95;F6T930	Enoyl-CoA hydratase, mitochondrial	Echs1
23.6181	23.4522	23.7692	23.7098	23.7487	23.5865	7	7	7	34.5	34.5	34.5	38.001	0	37.442	174310000	65	Q8BH97;D3Z3A9;D3Z7T1;D3YZP8	Q8BH97;D3Z3A9;D3Z7T1	Reticulocalbin-3	Rcn3
27.3232	27.1163	27.0529	27.259	27.2626	27.0729	27	27	27	49.4	49.4	49.4	106.91	0	132.51	2133600000	239	Q8BHN3;A1A4T2;Q8BHN3-2;Q8BHN3-3	Q8BHN3;A1A4T2;Q8BHN3-2;Q8BHN3-3	Neutral alpha-glucosidase AB	Ganab
22.0124	21.6894	21.9012	21.8464	21.867	22.6736	3	3	3	14.1	14.1	14.1	23.934	0	5.1326	28125000	15	Q8BJF9	Q8BJF9	Charged multivesicular body protein 2b	Chmp2b
24.5419	23.7143	22.7204	21.9169	24.0273	23.8939	7	7	7	23.6	23.6	23.6	34.194	0	38.199	248300000	39	Q8BJU0-2;Q8BJU0	Q8BJU0-2;Q8BJU0	Small glutamine-rich tetratricopeptide repeat-containing protein alpha	Sgta
25.4509	25.5094	25.3779	26.116	26.4943	26.2724	19	19	19	53.8	53.8	53.8	55.983	0	127.19	886490000	142	Q8BK67;A2AWQ2	Q8BK67	Protein RCC2	Rcc2
23.951	23.5819	23.6131	24.2871	24.1156	24.1427	22	22	22	18.9	18.9	18.9	160.91	0	89.089	249990000	100	Q8BL66;E9PWF5	Q8BL66;E9PWF5	Early endosome antigen 1	Eea1
21.4392	22.108	22.1521	22.4021	21.2881	22.1381	6	6	6	18.6	18.6	18.6	65.214	0	14.094	58612000	26	Q8BLH7;D3YWU7	Q8BLH7	HIRA-interacting protein 3	Hirip3
26.134	25.9465	25.9771	25.3452	25.469	25.314	16	16	16	37.4	37.4	37.4	64.279	0	101.82	739780000	108	Q8BP47	Q8BP47	Asparagine--tRNA ligase, cytoplasmic	Nars
23.3127	21.8326	23.2225	23.2074	23.0876	22.7461	6	6	6	46.6	46.6	46.6	37.27	0	25.569	107490000	47	Q8BP92	Q8BP92	Reticulocalbin-2	Rcn2
22.3315	23.0821	23.0789	22.5417	20.738	21.661	7	7	7	29.2	29.2	29.2	54.952	0	22.676	65257000	32	Q8BPB5;E9Q582;F6ZFS0	Q8BPB5;E9Q582	EGF-containing fibulin-like extracellular matrix protein 1	Efemp1
24.9291	25.0573	24.6978	24.6983	25.2563	25.1678	20	20	20	12.5	12.5	12.5	285.15	0	39.539	449890000	112	Q8BTI8-3;Q8BTI8-2;Q8BTI8	Q8BTI8-3;Q8BTI8-2;Q8BTI8	Serine/arginine repetitive matrix protein 2	Srrm2
21.2705	21.462	21.7162	22.1714	21.6505	22.3163	5	5	5	19	19	19	33.95	0	11.149	32736000	17	Q8C0M9	Q8C0M9	Isoaspartyl peptidase/L-asparaginase;Isoaspartyl peptidase/L-asparaginase alpha chain;Isoaspartyl peptidase/L-asparaginase beta chain	Asrgl1
25.7222	25.1391	25.3428	24.6621	24.2816	24.7348	16	18	18	50.4	50.4	47.1	48.964	0	76.118	551620000	120	Q8C1B7-3;Q8C1B7-2;Q8C1B7;F6RM49;F6QE87;F8VPR4;Q9R1T4-2;Q9R1T4-3;Q9R1T4;A2A3W1	Q8C1B7-3;Q8C1B7-2;Q8C1B7;F6RM49;F6QE87;F8VPR4	Septin-11	Sept11
23.493	23.3386	23.685	22.9641	22.87	21.9284	14	15	15	30.1	30.1	27.7	85.546	0	87.364	130700000	77	Q8C605;Q9WUA3;Q9WUA3-2;F6YL81;D3YUA3	Q8C605;Q9WUA3;Q9WUA3-2	6-phosphofructokinase;ATP-dependent 6-phosphofructokinase, platelet type	Pfkp
21.6704	20.1711	21.0629	21.8441	20.6524	20.9678	3	3	3	12	12	12	39.599	0	8.8541	22754000	20	Q8C6E0;Q5SNY8	Q8C6E0	Coiled-coil domain-containing protein 104	Ccdc104
27.97	28.0137	28.1195	28.5592	28.4194	28.6976	22	22	22	83.9	83.9	83.9	41.297	0	151.38	4906300000	304	Q8CAY6;G3XA25;Q80X81;F2Z459	Q8CAY6;G3XA25;Q80X81;F2Z459	Acetyl-CoA acetyltransferase, cytosolic	Acat2;Acat3
24.1484	25.0315	24.4417	24.8639	24.9239	25.0893	17	18	18	46.9	46.9	44.9	66.017	0	36.8	405160000	96	Q8CD09;Q9ERG0-2;Q9ERG0	Q8CD09;Q9ERG0-2;Q9ERG0	LIM domain and actin-binding protein 1	Lima1
26.8517	26.9997	26.8576	26.8011	26.942	26.7833	13	13	13	74.4	74.4	74.4	32.237	0	60.078	1766500000	177	Q8CDN6	Q8CDN6	Thioredoxin-like protein 1	Txnl1
25.7654	25.8328	25.9076	24.323	23.6169	23.7981	34	34	34	31.8	31.8	31.8	170.08	0	148.01	532400000	196	Q8CGC7;E9Q1B1	Q8CGC7	Bifunctional glutamate/proline--tRNA ligase;Glutamate--tRNA ligase;Proline--tRNA ligase	Eprs
23.5397	23.3484	23.4977	24.2823	23.9365	23.6724	12	12	12	66.7	66.7	66.7	34.54	0	43.408	224150000	80	Q8CHP8	Q8CHP8	Phosphoglycolate phosphatase	Pgp
25.4456	25.2996	25.4272	25.0664	24.7875	24.8675	18	18	18	44.3	44.3	44.3	63.299	0	58.426	517060000	127	Q8CI51;Q8CI51-2;E9PYR9;Q9CRA2;F8WJI6;Q8CI51-3;E9Q8P5	Q8CI51;Q8CI51-2	PDZ and LIM domain protein 5	Pdlim5
21.8312	22.3741	22.9678	22.9095	23.0405	22.5895	8	8	8	22.8	22.8	22.8	57.402	0	18.502	81989000	33	Q8CIH9	Q8CIH9	Amidophosphoribosyltransferase	Ppat
26.1139	26.1332	26.1406	24.4738	24.8928	24.2231	16	16	16	47.3	47.3	47.3	57.568	0	135.05	745510000	92	Q8JZK9;P54869	Q8JZK9	Hydroxymethylglutaryl-CoA synthase, cytoplasmic	Hmgcs1
22.4814	22.5774	23.1545	23.8068	23.0823	22.5837	15	15	15	26.5	26.5	26.5	101.59	0	52.377	110180000	72	Q8K009;D3Z6B9;Q8R0Y6	Q8K009;D3Z6B9	Mitochondrial 10-formyltetrahydrofolate dehydrogenase	Aldh1l2
25.1098	24.7227	24.8293	25.5934	25.3264	25.2487	14	14	14	51.6	51.6	51.6	41.984	0	133.65	479300000	102	Q8K0C9	Q8K0C9	GDP-mannose 4,6 dehydratase	Gmds
24.1841	24.1462	23.7796	23.7538	23.8404	23.7645	22	22	22	43.7	43.7	43.7	83.549	0	63.515	242400000	86	Q8K0D5;E0CXN8	Q8K0D5;E0CXN8	Elongation factor G, mitochondrial	Gfm1
20.8647	24.1608	24.0074	25.104	24.5286	24.8912	9	9	9	39.4	39.4	39.4	35.015	0	31.669	337800000	60	Q8K183;D3Z7R1	Q8K183;D3Z7R1	Pyridoxal kinase	Pdxk
22.7917	22.6626	22.4978	22.0992	21.5122	22.4319	9	9	9	19.1	19.1	19.1	49.895	0	17.957	74999000	39	Q8K1J6;Q8K1J6-2	Q8K1J6	CCA tRNA nucleotidyltransferase 1, mitochondrial	Trnt1
24.3963	24.1474	23.9904	24.9584	24.9142	24.6157	11	11	11	27	27	27	72.585	0	67.452	337160000	89	Q8K2B3	Q8K2B3	Succinate dehydrogenase [ubiquinone] flavoprotein subunit, mitochondrial	Sdha
23.2588	23.146	23.4715	23.7934	23.9708	23.4311	9	9	9	41.5	41.5	41.5	30.953	0	26.957	151200000	39	Q8K354	Q8K354	Carbonyl reductase [NADPH] 3	Cbr3
24.4789	24.6726	24.9439	24.97	24.8561	24.601	18	18	18	29.7	29.7	29.7	117.21	0	66.346	397340000	126	Q8K411-2;Q8K411;Q8K411-3	Q8K411-2;Q8K411;Q8K411-3	Presequence protease, mitochondrial	Pitrm1
23.0961	23.3738	22.9614	21.3347	23.2277	23.0959	4	4	4	23	23	23	30.972	0	12.795	100800000	19	Q8K4Z3	Q8K4Z3	NAD(P)H-hydrate epimerase	Apoa1bp
23.6963	24.206	23.8377	21.3622	22.2815	20.3013	10	10	10	16.8	16.8	16.8	88.544	0	42.761	150620000	49	Q8K4Z5	Q8K4Z5	Splicing factor 3A subunit 1	Sf3a1
23.2463	23.4629	23.2887	23.6395	23.5877	23.7324	10	10	10	39.2	39.2	39.2	43.037	0	69.964	164110000	87	Q8QZS1;E0CX19	Q8QZS1;E0CX19	3-hydroxyisobutyryl-CoA hydrolase, mitochondrial	Hibch
26.047	26.1181	26.173	26.5147	26.5973	26.5759	17	17	17	54	54	54	44.816	0	137.08	1205100000	185	Q8QZT1	Q8QZT1	Acetyl-CoA acetyltransferase, mitochondrial	Acat1
24.6336	24.2845	24.3034	24.8569	25.1347	24.9302	8	8	8	39.4	39.4	39.4	32.25	0	37.398	414260000	70	Q8QZV3;P42125	Q8QZV3;P42125	Enoyl-CoA delta isomerase 1, mitochondrial	Eci1
22.1536	21.7483	21.854	21.5794	20.5648	21.7269	5	5	5	17.9	17.9	17.9	44.355	0	21.015	54293000	28	Q8QZY9;E9Q057	Q8QZY9;E9Q057	Splicing factor 3B subunit 4	Sf3b4
25.6575	25.5068	25.4693	25.5229	25.9122	25.7247	15	15	15	44.2	44.2	44.2	52.511	0	34.259	681370000	104	Q8R016;E9PY26;E9Q6V3;E9PZH4;E9QA53	Q8R016;E9PY26	Bleomycin hydrolase	Blmh
25.6955	25.1925	25.5464	24.4631	25.1625	24.4173	19	19	19	38.4	38.4	38.4	68.526	0	62.741	640940000	105	Q8R050-2;Q8R050;Q149F3;F7CE88	Q8R050-2;Q8R050	Eukaryotic peptide chain release factor GTP-binding subunit ERF3A	Gspt1
23.6757	24.0026	24.1312	24.0416	23.8572	23.5012	6	7	7	23.4	23.4	21.6	61.976	0	29.24	213820000	47	Q8R317;Q8R317-2	Q8R317;Q8R317-2	Ubiquilin-1	Ubqln1
26.5164	26.3453	26.4524	26.2585	26.5908	26.8617	7	7	7	29.4	29.4	29.4	31.025	0	83.899	1436100000	110	Q8R5L1;O35658	Q8R5L1;O35658	Complement component 1 Q subcomponent-binding protein, mitochondrial	C1qbp
29.8963	29.7617	29.9704	27.6317	27.6859	27.5675	103	118	118	60.2	60.2	54	226.37	0	323.31	8150900000	944	Q8VDD5;F7AUR3;E9QPE7;Q69ZX3;O08638-2;O08638;E9Q3T2;F2Z494	Q8VDD5	Myosin-9	Myh9
25.3024	25.3972	25.5329	24.2577	24.3663	24.8942	10	19	10	55.3	36.1	36.1	49.067	0	54.554	499600000	115	Q8VDW0;D6RHT5;Q3UAF1;Q8VDW0-2	Q8VDW0;D6RHT5	ATP-dependent RNA helicase DDX39A	Ddx39a;Ddx39
27.5359	27.5071	27.6495	27.1449	27.0297	27.0602	35	35	35	47.2	47.2	47.2	87.917	0	192.2	2535700000	287	Q8VEK3;G3XA10	Q8VEK3;G3XA10	Heterogeneous nuclear ribonucleoprotein U	Hnrnpu
27.7488	27.8647	27.9697	26.3185	26.3446	26.3761	68	79	68	39.6	36.1	36.1	287.36	0	268.68	2381000000	400	Q8VHX6-2;Q8VHX6;D3YW87;D3Z576	Q8VHX6-2;Q8VHX6;D3YW87;D3Z576	Filamin-C	Flnc
24.2641	25.0892	24.8114	24.0488	24.1073	24.2703	12	13	13	23.5	23.5	22	75.441	0	44.728	284960000	61	Q8VIJ6	Q8VIJ6	Splicing factor, proline- and glutamine-rich	Sfpq
24.3395	23.743	23.3795	24.0739	24.1607	24.069	8	8	8	55.7	55.7	55.7	33.429	0	35.681	245020000	57	Q8WTY4;E0CYY1;F8WIK0;F7BWP1	Q8WTY4;E0CYY1	Anamorsin	Ciapin1
24.7286	24.7443	24.8777	25.4328	25.5541	25.3533	11	12	11	37.2	33.3	33.3	46.839	0	54.642	563800000	93	Q91VC3;E9PV04;D3YU49;A2AFK7;D6RJ60;D6RJ11	Q91VC3;E9PV04;D3YU49;A2AFK7	Eukaryotic initiation factor 4A-III;Eukaryotic initiation factor 4A-III, N-terminally processed	Eif4a3;Gm8994
24.071	23.9545	24.4717	24.4817	24.3739	24.4453	10	10	10	57.6	57.6	57.6	33.692	0	60.529	266790000	85	Q91VH6	Q91VH6	Protein MEMO1	Memo1
27.2289	27.4872	27.4174	25.171	25.2978	24.685	34	34	34	84.4	84.4	84.4	49.816	0	323.31	1642400000	269	Q91VI7	Q91VI7	Ribonuclease inhibitor	Rnh1
22.7557	22.0422	22.2498	21.9124	22.1049	21.9515	4	4	4	24.6	24.6	24.6	27.853	0	7.7492	67559000	31	Q91VJ2	Q91VJ2	Protein kinase C delta-binding protein	Prkcdbp
23.1182	22.9531	23.4801	23.3467	23.314	23.9186	7	7	7	18.8	18.8	18.8	42.161	0	29.866	140240000	31	Q91VM5;A2AFI4;A2AFI3;Q9WV02-2;Q9WV02;Q9DAE2	Q91VM5;A2AFI4;A2AFI3;Q9WV02-2;Q9WV02	RNA binding motif protein, X-linked-like-1;RNA-binding motif protein, X chromosome;RNA-binding motif protein, X chromosome, N-terminally processed	Rbmxl1;Rbmx
25.0362	25.2416	24.9138	22.7311	22.8338	20.8519	11	11	11	52.3	52.3	52.3	27.928	0	83.717	340700000	73	Q91XH5;G3UXX3;Q64105;G3UZ79;F6SZQ1	Q91XH5;G3UXX3;Q64105	Sepiapterin reductase	Spr
23.2641	23.6676	23.3376	24.0448	24.2489	24.0528	14	14	14	63.3	63.3	63.3	22.086	0	47.019	256170000	93	Q91XV3	Q91XV3	Brain acid soluble protein 1	Basp1
24.236	24.3188	24.2467	24.6169	24.4006	24.708	14	14	14	29.4	29.4	29.4	80.428	0	47.779	292160000	92	Q91YP2	Q91YP2	Neurolysin, mitochondrial	Nln
22.8332	20.6984	21.6529	22.5466	22.6937	23.0584	3	3	3	22.6	22.6	22.6	33.263	0	9.9865	69593000	21	Q91Z38;A2AJK8	Q91Z38;A2AJK8	Tetratricopeptide repeat protein 1	Ttc1
24.7403	24.8058	24.8086	24.0355	22.7588	23.8389	14	14	14	34.1	34.1	34.1	50.964	0	100.88	340540000	81	Q920A5;Q3U5P4	Q920A5;Q3U5P4	Retinoid-inducible serine carboxypeptidase	Scpep1
25.4952	25.0502	25.0384	24.8848	24.8557	24.9316	18	18	18	45.5	45.5	45.5	57.147	0	98.624	505550000	143	Q922B2;Q8BJY7	Q922B2	Aspartate--tRNA ligase, cytoplasmic	Dars
26.1006	25.8719	26.0363	25.9354	25.683	25.5796	29	30	30	52	52	50.8	101.2	0	120.51	877910000	167	Q922D8;F6YW06;Q8BXX7	Q922D8;F6YW06;Q8BXX7	C-1-tetrahydrofolate synthase, cytoplasmic;Methylenetetrahydrofolate dehydrogenase;Methenyltetrahydrofolate cyclohydrolase;Formyltetrahydrofolate synthetase;C-1-tetrahydrofolate synthase, cytoplasmic, N-terminally processed	Mthfd1
26.7162	26.5958	26.941	25.07	25.7825	25.4789	15	15	15	41.1	41.1	41.1	48.1	0	109.45	1076700000	136	Q922R8;Q3TML0	Q922R8;Q3TML0	Protein disulfide-isomerase A6	Pdia6
24.2857	19.9517	24.2155	24.7736	24.3487	24.3907	7	7	7	39.4	39.4	39.4	33.572	0	48.613	376220000	66	Q922Y1	Q922Y1	UBX domain-containing protein 1	Ubxn1
23.4338	23.6664	23.2636	23.4363	23.7428	23.8411	3	3	3	45.3	45.3	45.3	10.119	0	58.77	192420000	28	Q923D4	Q923D4	Splicing factor 3B subunit 5	Sf3b5
27.0327	27.3748	27.5156	27.8695	27.9724	27.865	18	18	18	46.6	46.6	46.6	37.387	0	55.363	2979200000	164	Q93092	Q93092	Transaldolase	Taldo1
22.5541	22.6262	22.3666	22.4764	21.9938	22.0585	7	7	7	28.6	28.6	28.6	38.884	0	30.859	89050000	42	Q99J36	Q99J36	THUMP domain-containing protein 1	Thumpd1
26.0254	25.8251	25.7734	20.9537	24.0692	23.8117	14	14	14	39.8	39.8	39.8	45.536	0	92.77	562860000	103	Q99JI4	Q99JI4	26S proteasome non-ATPase regulatory subunit 6	Psmd6
24.3308	24.3178	24.0449	24.1341	24.1102	24.2306	11	11	11	67.6	67.6	67.6	21.523	0	32.201	278380000	62	Q99JT9;F7ARY2	Q99JT9;F7ARY2	1,2-dihydroxy-3-keto-5-methylthiopentene dioxygenase	Adi1
23.7164	23.7827	23.9008	22.2776	21.9325	22.2458	11	11	11	35.3	35.3	35.3	65.798	0	84.244	127230000	52	Q99KE1	Q99KE1	NAD-dependent malic enzyme, mitochondrial	Me2
27.5001	27.5134	27.4021	27.4113	27.573	27.6122	34	34	34	61	61	61	85.462	0	210.5	2532400000	335	Q99KI0	Q99KI0	Aconitate hydratase, mitochondrial	Aco2
24.7648	24.3682	24.7005	24.384	24.7299	24.7028	18	18	18	47.4	47.4	47.4	82.897	0	140.58	369270000	122	Q99KK7	Q99KK7	Dipeptidyl peptidase 3	Dpp3
22.9115	22.4505	23.0181	21.1348	21.0833	22.9052	7	7	7	27	27	27	55.238	0	16.549	88213000	39	Q99KP6;Q4ADG5;Q99KP6-2;Q99KP6-3	Q99KP6;Q4ADG5;Q99KP6-2;Q99KP6-3	Pre-mRNA-processing factor 19	Prpf19
23.9525	25.0182	24.1943	24.4925	24.8856	24.8483	17	17	17	49.7	49.7	49.7	55.446	0	124.19	347920000	98	Q99KQ4	Q99KQ4	Nicotinamide phosphoribosyltransferase	Nampt
20.6783	22.1347	22.6682	22.9846	22.7103	23.1682	8	8	8	37.5	37.5	37.5	32.754	0	11.299	87961000	33	Q99KR3	Q99KR3	Beta-lactamase-like protein 2	Lactb2
26.529	26.3546	26.439	25.582	25.6155	25.4854	13	13	13	57	57	57	38.768	0	128.47	1122800000	159	Q99LB4;P24452;D3YTL5;D3YZN3;D3YU77;D3Z014;D3Z4K5	Q99LB4;P24452;D3YTL5	Macrophage-capping protein	Capg
23.7947	23.346	23.313	22.8509	23.3776	23.8116	6	6	6	33.4	33.4	33.4	36.21	0	34.05	142250000	46	Q99LB6-2;Q99LB6;E0CYU5	Q99LB6-2;Q99LB6	Methionine adenosyltransferase 2 subunit beta	Mat2b
23.0539	21.9964	23.3117	22.7221	22.5718	22.6411	8	8	8	20.2	20.2	20.2	55.249	0	21.612	122770000	37	Q99LF4	Q99LF4	tRNA-splicing ligase RtcB homolog	Rtcb
24.0682	24.8163	24.4725	24.4394	24.6355	24.8597	9	9	9	47.5	47.5	47.5	24.307	0	32.919	322820000	49	Q99LP6	Q99LP6	GrpE protein homolog 1, mitochondrial	Grpel1
26.7452	27.1153	27.2233	26.9849	26.9499	27.0756	13	13	13	81.5	81.5	81.5	20.021	0	40.935	1647900000	155	Q99LX0;A2A813;A2A815;A2A817;A2A816	Q99LX0;A2A813;A2A815	Protein DJ-1	Park7
22.0572	21.3702	21.5013	21.6802	21.6314	22.1233	4	4	4	14.9	14.9	14.9	54.65	0	17.362	38586000	26	Q99M31;Q99M31-2	Q99M31;Q99M31-2	Heat shock 70 kDa protein 14	Hspa14
24.9569	24.3868	25.0051	24.5585	24.3683	24.6307	11	11	11	68.2	68.2	68.2	27.273	0	95.678	416600000	91	Q99N15;A2AFQ2;O08756	Q99N15;A2AFQ2;O08756	3-hydroxyacyl-CoA dehydrogenase type-2	Hsd17b10
21.8635	22.2111	22.3491	22.2263	22.7981	22.7578	5	6	5	17.8	16.1	16.1	63.505	0	21.945	73842000	47	Q99NB8	Q99NB8	Ubiquilin-4	Ubqln4
28.5912	28.7729	28.5737	27.2108	27.5902	27.2795	15	15	15	72.5	72.5	72.5	23.407	0	152.74	4474100000	149	Q99PT1	Q99PT1	Rho GDP-dissociation inhibitor 1	Arhgdia
24.8451	24.9851	25.0163	25.2355	25.4735	25.2886	4	4	4	46.3	46.3	46.3	19.023	0	45.421	458170000	66	Q9CPP0	Q9CPP0	Nucleoplasmin-3	Npm3
25.2003	25.0626	25.0198	25.492	25.5155	25.3864	8	8	8	36.7	36.7	36.7	17.982	0	20.709	573770000	62	Q9CPT4	Q9CPT4	UPF0556 protein C19orf10 homolog	D17Wsu104e
24.9368	24.9205	24.5957	25.3571	25.3018	25.4244	3	3	3	26.5	26.5	26.5	16.288	0	6.5517	497920000	27	Q9CPW4;Q3UA72	Q9CPW4	Actin-related protein 2/3 complex subunit 5	Arpc5
23.5993	24.547	24.7542	24.1565	23.9614	24.2995	6	6	6	52.5	52.5	52.5	20.772	0	39.957	202770000	37	Q9CPX4;P29391;P49945;H3BKD3	Q9CPX4;P29391;P49945	Ferritin;Ferritin light chain 1;Ferritin light chain 2	Ftl1;Ftl2
26.5047	25.9946	26.065	26.0722	26.1255	26.1709	22	22	22	63.9	63.9	63.9	52.75	0	216.46	1165200000	208	Q9CPY7-2;Q9CPY7	Q9CPY7-2;Q9CPY7	Cytosol aminopeptidase	Lap3
25.7533	26.3628	26.1258	25.6777	25.6972	25.6987	8	8	8	61.7	61.7	61.7	17.384	0	24.24	840680000	83	Q9CQ43;Q8VCG1	Q9CQ43;Q8VCG1		Dut
21.8751	22.9992	21.5322	22.8496	23.5758	23.2143	5	5	5	46.2	46.2	46.2	18.904	0	18.297	98110000	26	Q9CQ45	Q9CQ45	Neudesin	Nenf
23.9661	24.3675	24.7048	23.9558	24.5334	24.44	8	8	8	61.8	61.8	61.8	17.66	0	79.917	308260000	68	Q9CQ48;E0CYQ2	Q9CQ48;E0CYQ2	NudC domain-containing protein 2	Nudcd2
24.808	24.68	25.0053	23.0966	23.6522	20.9887	8	8	8	54.5	54.5	54.5	27.254	0	45.7	267140000	49	Q9CQ60;Q8CBG6;D3Z4X1;F6X8L5	Q9CQ60;Q8CBG6;D3Z4X1	6-phosphogluconolactonase	Pgls
23.8616	24.9029	24.616	22.7871	22.3338	20.0938	8	9	9	29.1	29.1	27.4	48.043	0	72.567	220210000	54	Q9CQC6	Q9CQC6	Basic leucine zipper and W2 domain-containing protein 1	Bzw1
24.1548	23.2807	23.4975	24.1538	23.8858	24.0727	9	9	9	52.4	52.4	52.4	26.24	0	25.27	211780000	42	Q9CQF3	Q9CQF3	Cleavage and polyadenylation specificity factor subunit 5	Nudt21
24.4459	24.1423	23.8956	21.185	24.3987	24.6486	5	5	5	42.6	42.6	42.6	14.255	0	16.352	319750000	30	Q9CQF7;Q9CWM4	Q9CQF7;Q9CWM4	Prefoldin subunit 1	Pfdn1
22.6767	22.8827	23.3728	19.159	22.5354	22.4916	5	5	5	26.3	26.3	26.3	27.785	0	11.641	87071000	22	Q9CQK7;E9PXV5	Q9CQK7	RWD domain-containing protein 1	Rwdd1
25.6501	25.6006	25.7532	26.0895	26.3101	26.2075	7	7	7	60.2	60.2	60.2	14.015	0	14.602	937380000	54	Q9CQM5	Q9CQM5	Thioredoxin domain-containing protein 17	Txndc17
26.2744	26.1942	26.799	25.2494	25.2686	24.8599	6	6	6	43.8	43.8	43.8	18.579	0	23.6	920120000	60	Q9CQM8;O09167;D3YX47;D3Z248;D3Z4H9;D3YX83;D3YWP4;D3Z422;D3YVN8;D3Z5J6;D3YY19;D3Z1Q1;D3Z3K3;D3YWQ7;D3YZW4;D3Z4H4;D3Z4H7;D3Z3D4;F8VQF1	Q9CQM8;O09167;D3YX47;D3Z248;D3Z4H9;D3YX83;D3YWP4;D3Z422;D3YVN8;D3Z5J6;D3YY19;D3Z1Q1;D3Z3K3;D3YWQ7	60S ribosomal protein L21	Rpl21
25.623	25.5031	25.6215	24.6013	24.5814	24.5807	12	12	12	49.3	49.3	49.3	37.778	0	46.793	536810000	85	Q9CQM9	Q9CQM9	Glutaredoxin-3	Glrx3
22.592	20.1528	21.0262	21.9582	22.0952	22.6681	3	3	3	29	29	29	28.713	0	8.0786	54938000	25	Q9CQU5;F7C1B0	Q9CQU5;F7C1B0	ZW10 interactor	Zwint
24.278	24.6933	24.3811	24.5919	25.0187	24.9623	9	9	9	55	55	55	24.72	0	31.84	374080000	54	Q9CR00	Q9CR00	26S proteasome non-ATPase regulatory subunit 9	Psmd9
25.3553	25.2899	25.3974	25.8099	25.8906	25.5861	18	18	18	52.2	52.2	52.2	40.742	0	59.124	695160000	135	Q9CR16;E9Q5D3	Q9CR16	Peptidyl-prolyl cis-trans isomerase D	Ppid
26.4574	26.3593	26.3257	26.1546	26.2304	26.1301	7	7	7	27.8	27.8	27.8	26.316	0	37.43	1070700000	69	Q9CWK0;Q9CR57	Q9CWK0;Q9CR57	60S ribosomal protein L14	Rpl14
22.1141	21.3256	22.2311	22.2582	22.1387	22.5273	3	3	3	18.8	18.8	18.8	15.674	0	4.6481	54981000	26	Q9CR98;F7ATE7	Q9CR98;F7ATE7	Protein FAM136A	Fam136a
22.8944	23.0879	22.985	20.8684	20.8682	22.6127	8	8	8	22.6	22.6	22.6	52.572	0	42.506	69829000	27	Q9CT10	Q9CT10	Ran-binding protein 3	Ranbp3
25.6606	25.5532	25.6158	25.9049	26.0768	25.9152	13	13	13	62.3	62.3	62.3	34.357	0	42.486	843960000	141	Q9CVB6;D3YXG6	Q9CVB6;D3YXG6	Actin-related protein 2/3 complex subunit 2	Arpc2
28.2046	28.3665	28.2288	28.7633	28.6839	28.6185	35	35	35	75.3	75.3	75.3	64.217	0	183.9	5178700000	422	Q9CWJ9	Q9CWJ9	Bifunctional purine biosynthesis protein PURH;Phosphoribosylaminoimidazolecarboxamide formyltransferase;IMP cyclohydrolase	Atic
25.3231	24.9354	25.4212	25.3336	25.241	25.3913	8	8	8	74	74	74	19.76	0	60.245	576750000	100	Q9CWZ3-2;Q9CWZ3	Q9CWZ3-2;Q9CWZ3	RNA-binding protein 8A	Rbm8a
23.0763	22.8	22.5921	22.505	21.914	21.2215	9	9	9	42.6	42.6	42.6	38.158	0	86.693	84859000	44	Q9CX34	Q9CX34	Suppressor of G2 allele of SKP1 homolog	Sugt1
24.2846	23.7522	24.1414	20.2205	22.2464	20.5146	4	4	4	15	15	15	39.93	0	33.699	154790000	32	Q9CX56	Q9CX56	26S proteasome non-ATPase regulatory subunit 8	Psmd8
22.6784	23.1376	23.2901	22.7678	22.6973	22.6849	6	6	6	21.5	21.5	21.5	54.614	0	67.845	111290000	50	Q9CXT8	Q9CXT8	Mitochondrial-processing peptidase subunit beta	Pmpcb
24.2938	24.7367	24.4932	23.2337	20.6117	23.3022	7	7	7	34.5	34.5	34.5	26.51	0	20.123	210070000	40	Q9CXW3	Q9CXW3	Calcyclin-binding protein	Cacybp
23.8422	23.0476	24.0581	23.8964	23.2947	23.6518	5	5	5	40.6	40.6	40.6	15.204	0	18.895	169980000	47	Q9CY46;Q9QXA5;D3YTP8	Q9CY46;Q9QXA5	U6 snRNA-associated Sm-like protein LSm4	Lsm4
26.0368	26.2072	26.2304	26.6063	26.7997	26.5963	13	13	13	38.3	38.3	38.3	44.714	0	116.48	1324000000	104	Q9CY58;Q9CY58-2;Q9CY58-3;Q9CY58-4	Q9CY58;Q9CY58-2;Q9CY58-3;Q9CY58-4	Plasminogen activator inhibitor 1 RNA-binding protein	Serbp1
22.5272	21.664	22.7378	22.9496	22.955	22.6299	5	5	5	16.3	16.3	16.3	38.219	0	69.721	79968000	31	Q9CYA0	Q9CYA0	Cysteine-rich with EGF-like domain protein 2	Creld2
26.4571	25.8955	26.207	23.9916	23.0892	22.4081	14	14	14	41.9	41.9	41.9	44.729	0	76.08	614200000	101	Q9CZ30;B1AYJ9;Q9CZ30-2	Q9CZ30	Obg-like ATPase 1	Ola1
27.0558	27.0494	26.8098	26.3997	26.4476	26.5429	31	31	31	48.4	48.4	48.4	81.877	0	142.85	1787800000	262	Q9CZD3	Q9CZD3	Glycine--tRNA ligase	Gars
28.0236	27.9441	27.9678	28.3658	28.2989	28.2942	25	26	26	60.1	60.1	60.1	55.758	0	150.89	4047100000	259	Q9CZN7	Q9CZN7	Serine hydroxymethyltransferase	Shmt2
24.1466	24.2397	24.2996	23.245	22.8749	23.317	9	9	9	44.1	44.1	44.1	35.334	0	38.619	223160000	52	Q9CZR8;Q9CX33	Q9CZR8	Elongation factor Ts, mitochondrial	Tsfm
27.6933	27.4022	27.4696	28.0777	28.1964	27.7776	22	22	22	59.5	59.5	59.5	51.736	0	86.781	3241600000	203	Q9CZU6;Q80X68	Q9CZU6	Citrate synthase, mitochondrial	Cs
27.1003	27.277	27.2876	26.7414	26.8939	26.6455	14	14	14	66.9	66.9	66.9	16.085	0	37.249	1843500000	131	Q9CZX8;F8VQH5;D3Z5R8;D3Z722;D3YUG3;F6Q5Z8;D3YUT3;F8VQL3	Q9CZX8;F8VQH5;D3Z5R8;D3Z722;D3YUG3;F6Q5Z8	40S ribosomal protein S19	Rps19
24.4778	24.7275	24.7369	24.3848	24.6482	24.3178	8	8	8	32.3	32.3	32.3	38.937	0	45.442	339170000	70	Q9D051	Q9D051	Pyruvate dehydrogenase E1 component subunit beta, mitochondrial	Pdhb
25.9181	26.0084	25.3229	26.3184	26.357	26.3746	24	24	24	59.8	59.8	59.8	61.417	0	81.053	930280000	165	Q9D0F9;A2CEK3;E9Q5E8	Q9D0F9;A2CEK3	Phosphoglucomutase-1	Pgm1;Pgm2
26.195	26.2418	26.2577	25.6517	25.9068	25.8141	23	23	23	50.9	50.9	50.9	75.673	0	205.41	920390000	186	Q9D0I9	Q9D0I9	Arginine--tRNA ligase, cytoplasmic	Rars
22.9318	23.2747	22.8404	23.8517	24.3954	23.9646	7	7	7	25.7	25.7	25.7	11.43	0	38.935	281290000	68	Q9D0J8	Q9D0J8	Parathymosin	Ptms
26.7771	26.8957	26.7275	27.1845	26.9468	27.0871	21	21	21	56.9	56.9	56.9	55.988	0	165.91	1830600000	242	Q9D0K2;Q3UJQ9	Q9D0K2;Q3UJQ9	Succinyl-CoA:3-ketoacid coenzyme A transferase 1, mitochondrial;Succinyl-CoA:3-ketoacid-coenzyme A transferase	Oxct1
24.5654	24.5499	24.6561	24.9481	24.9591	24.7538	18	18	18	31.2	31.2	31.2	83.355	0	104.8	361420000	124	Q9D0R2	Q9D0R2	Threonine--tRNA ligase, cytoplasmic	Tars
22.9192	22.7218	21.7106	22.5945	21.9676	19.6426	5	5	5	29.7	29.7	29.7	21.701	0	12.842	66046000	28	Q9D0R8	Q9D0R8	Protein LSM12 homolog	Lsm12
24.4149	24.1828	24.1868	24.7654	24.1748	23.6012	3	3	3	22.7	22.7	22.7	14.173	0	26.727	310170000	28	Q9D0T1;E9PZS4	Q9D0T1;E9PZS4	NHP2-like protein 1;NHP2-like protein 1, N-terminally processed	Nhp2l1
21.2217	21.7613	21.9855	22.4203	22.1587	22.2268	5	5	5	50.7	50.7	50.7	16.094	0	19.538	38242000	26	Q9D104;G5E8T3;E9Q8C2;Q9D7A6;D6RHP8	Q9D104;G5E8T3;E9Q8C2		Srp19
23.5651	23.0132	23.0492	23.8779	23.499	24.0542	7	7	7	29.7	29.7	29.7	52.767	0	17.118	211230000	76	Q9D1A2;F6XEL6	Q9D1A2;F6XEL6	Cytosolic non-specific dipeptidase	Cndp2
23.2453	23.9463	22.8284	23.1615	23.2047	23.3457	8	8	8	47.1	47.1	47.1	27.385	0	11.36	181610000	35	Q9D1E6	Q9D1E6	Tubulin-folding cofactor B	Tbcb
22.825	22.9421	22.9303	22.2956	22.2507	22.5331	2	2	2	26.4	26.4	26.4	9.6418	0	45.762	71288000	19	Q9D1L9;G3UW70	Q9D1L9;G3UW70	Ragulator complex protein LAMTOR5	Lamtor5
23.5032	23.7927	23.2314	20.3513	22.9231	22.6781	3	3	3	16.5	16.5	16.5	35.565	0	14.166	142060000	31	Q9D1M0	Q9D1M0	Protein SEC13 homolog	Sec13
24.7155	24.7124	21.958	24.4016	21.2545	24.4717	6	6	6	42.7	42.7	42.7	13.293	0	8.0909	347400000	35	Q9D1R9;D3Z4H3;D3YZW2;D3YWC0	Q9D1R9;D3Z4H3;D3YZW2	60S ribosomal protein L34	Rpl34
24.8705	24.1259	24.5033	24.5216	24.3685	24.4809	7	7	7	19.2	19.2	19.2	48.994	0	20.695	350770000	59	Q9D2G2;Q9D2G2-2	Q9D2G2;Q9D2G2-2	Dihydrolipoyllysine-residue succinyltransferase component of 2-oxoglutarate dehydrogenase complex, mitochondrial	Dlst
24.4478	24.5788	24.4758	25.0921	24.6604	24.5548	16	16	16	35	35	35	75.199	0	86.73	378180000	96	Q9D2R0	Q9D2R0	Acetoacetyl-CoA synthetase	Aacs
24.6924	24.9994	24.2185	24.7841	24.9567	25.2721	6	6	6	29.4	29.4	29.4	29.522	0	8.192	492550000	36	Q9D6N1	Q9D6N1	Carbonic anhydrase 13	Ca13
24.8067	25.6285	25.3642	26.3936	26.2306	25.8648	11	11	11	41.8	41.8	41.8	39.638	0	58.463	865540000	97	Q9D6R2;Q9D6R2-2	Q9D6R2;Q9D6R2-2	Isocitrate dehydrogenase [NAD] subunit alpha, mitochondrial	Idh3a
21.2466	21.6019	20.4804	20.9829	21.2956	20.5896	2	2	2	24.6	24.6	24.6	12.123	0	3.3975	25218000	18	Q9D809	Q9D809		2200002D01Rik
24.0348	23.9151	24.1505	24.583	24.3951	24.2733	8	8	8	37.5	37.5	37.5	24.936	0	61.817	269370000	49	Q9D8B3;Q9D7F7	Q9D8B3	Charged multivesicular body protein 4b	Chmp4b
23.3659	24.4022	23.54	22.8693	22.6766	22.0568	4	4	4	23.2	23.2	23.2	26.738	0	61.297	131150000	50	Q9D8S4	Q9D8S4	Oligoribonuclease, mitochondrial	Rexo2
25.5541	25.6851	25.5671	21.2061	21.7332	20.4929	19	19	19	57.5	57.5	57.5	52.895	0	149.57	396380000	105	Q9D8W5;B1AT36;Q3TRH2	Q9D8W5;B1AT36;Q3TRH2	26S proteasome non-ATPase regulatory subunit 12	Psmd12
23.295	23.5835	23.6246	21.9459	22.0311	21.7634	9	9	9	39.1	39.1	39.1	38.988	0	31.003	131710000	47	Q9DAR7;Q3TBW9;D6RFQ0	Q9DAR7;Q3TBW9	m7GpppX diphosphatase	Dcps
24.9818	25.5127	24.5905	24.4773	24.3717	24.3446	10	10	10	46.7	46.7	46.7	36.428	0	91.162	431290000	82	Q9DAW9	Q9DAW9	Calponin-3	Cnn3
22.72	22.4727	22.3796	22.0924	20.0077	19.9549	5	5	5	27.1	27.1	27.1	33.189	0	28.151	54382000	23	Q9DB05	Q9DB05	Alpha-soluble NSF attachment protein	Napa
24.9774	24.5417	24.1066	24.4852	24.3205	24.4521	7	7	7	55.7	55.7	55.7	21.708	0	86.07	353330000	63	Q9DB15	Q9DB15	39S ribosomal protein L12, mitochondrial	Mrpl12
23.5138	23.2436	20.123	24.4082	23.8241	24.322	8	8	8	31.9	31.9	31.9	55.644	0	46.066	201440000	84	Q9DBF1-2;Q9DBF1;G3UYR8;G3UY72;E9Q1G1;E9Q1H3	Q9DBF1-2;Q9DBF1;G3UYR8;G3UY72	Alpha-aminoadipic semialdehyde dehydrogenase	Aldh7a1
21.6197	22.0019	23.2371	20.8078	21.479	21.6406	4	4	4	16.5	16.5	16.5	47.262	0	102.19	42171000	32	Q9DBG5	Q9DBG5	Perilipin-3	Plin3
26.1037	25.9275	26.1807	26.2632	26.0442	26.1138	10	10	10	61.2	61.2	61.2	22.165	0	58.801	1019900000	132	Q9DBP5	Q9DBP5	UMP-CMP kinase	Cmpk1
21.5015	21.1885	22.9802	23.6834	24.0793	24.0623	11	11	11	15.8	15.8	15.8	111.81	0	104.78	132540000	53	Q9DBR7-2;Q9DBR7;F6UIT9;A6H644;Q8BG95	Q9DBR7-2;Q9DBR7	Protein phosphatase 1 regulatory subunit 12A	Ppp1r12a
26.2962	26.3919	26.7469	26.9767	27.0639	26.7754	7	9	9	57.9	57.9	51.4	20.811	0	135.65	1585100000	117	Q9DCC5;P23198;D3Z313;D3YV86;D3Z1A9	Q9DCC5;P23198	Chromobox protein homolog 3	Cbx3
26.0942	26.6732	26.4867	23.4548	23.3994	22.8904	19	19	19	59.3	59.3	59.3	47.006	0	223.12	778100000	137	Q9DCL9;D3Z6P1;D6RCU8	Q9DCL9	Multifunctional protein ADE2;Phosphoribosylaminoimidazole-succinocarboxamide synthase;Phosphoribosylaminoimidazole carboxylase	Paics
25.7398	25.666	25.5455	25.4834	25.6077	25.4882	18	18	18	59.2	59.2	59.2	27.623	0	143.52	731680000	128	Q9DCW4	Q9DCW4	Electron transfer flavoprotein subunit beta	Etfb
24.5807	24.4009	23.7448	24.2741	24.1136	24.1963	7	7	7	33.9	33.9	33.9	25.206	0	20.907	292630000	69	Q9ERE7;D3YVR4;F6SWV4	Q9ERE7;D3YVR4	LDLR chaperone MESD	Mesdc2
21.7185	21.4467	21.7673	22.008	22.1419	22.3942	6	6	6	20.2	20.2	20.2	57.401	0	90.132	41289000	18	Q9ESX5;B7ZCL7;F6S1S5;A2AN81;F6YUI5	Q9ESX5;B7ZCL7	H/ACA ribonucleoprotein complex subunit 4	Dkc1
23.9908	24.3558	24.1317	23.0501	22.4537	22.4247	13	13	13	23.9	23.9	23.9	108.29	0	29.384	164320000	63	Q9ET54-4;Q9ET54-6;Q9ET54-3;Q9ET54-2;Q9ET54;Q9ET54-5;D3Z1J5;Q5DTJ9	Q9ET54-4;Q9ET54-6;Q9ET54-3;Q9ET54-2;Q9ET54;Q9ET54-5;D3Z1J5	Palladin	Palld
23.5705	23.7074	23.7384	23.5511	23.3965	23.828	7	7	7	24.7	24.7	24.7	39.502	0	48.778	196600000	50	Q9JHJ0	Q9JHJ0	Tropomodulin-3	Tmod3
20.7124	22.6127	22.5962	22.8015	23.603	22.9894	7	7	7	37.7	37.7	37.7	30.501	0	17.185	107350000	33	Q9JHW2	Q9JHW2	Omega-amidase NIT2	Nit2
23.1297	24.3403	23.52	23.469	23.5727	22.6413	11	11	11	34.2	34.2	34.2	42.295	0	23.692	185870000	68	Q9JIA6;Q9R0N0	Q9JIA6;Q9R0N0	Galactokinase	Galk1
24.7919	24.7383	24.5906	24.2036	24.2213	24.4739	17	17	17	29.3	29.3	29.3	93.55	0	93.518	295370000	98	Q9JIK5	Q9JIK5	Nucleolar RNA helicase 2	Ddx21
23.6392	23.7294	24.1742	23.8127	23.6562	23.8603	5	5	5	58.4	58.4	58.4	11.528	0	8.6005	173920000	35	Q9JIX0	Q9JIX0	Transcription and mRNA export factor ENY2	Eny2
24.6926	24.744	24.6204	24.5514	24.8986	24.3425	5	5	5	48.2	48.2	48.2	12.811	0	51.327	324980000	63	Q9JJU8	Q9JJU8	SH3 domain-binding glutamic acid-rich-like protein	Sh3bgrl
22.5159	23.0185	22.7043	24.4902	24.1104	23.6041	5	5	5	65	65	65	15.032	0	33.149	210770000	38	Q9JJV2;D3YWS3;Q9JJV2-2;Q9JJV2-3	Q9JJV2;D3YWS3;Q9JJV2-2;Q9JJV2-3	Profilin-2;Profilin	Pfn2
22.0545	22.5998	22.544	22.4092	22.1133	20.2773	4	4	4	43.5	43.5	43.5	20.791	0	16.765	78020000	32	Q9JK38	Q9JK38	Glucosamine 6-phosphate N-acetyltransferase	Gnpnat1
24.7201	24.5956	24.6349	25.2614	25.0156	25.1081	12	12	12	46.6	46.6	46.6	42.722	0	68.654	430530000	78	Q9JK81;F8WGG3;F7A3N3	Q9JK81;F8WGG3;F7A3N3	UPF0160 protein MYG1, mitochondrial	Myg1
23.3266	23.1536	23.2828	22.9696	23.1416	22.5341	6	6	6	45.9	45.9	45.9	21.533	0	11.775	130070000	37	Q9JK92	Q9JK92	Heat shock protein beta-8	Hspb8
23.7682	24.063	23.9146	23.3568	23.7803	23.4634	7	7	7	39.6	39.6	39.6	26.151	0	81.48	203410000	69	Q9JKB1;B2RTM4;P58321;E9Q111	Q9JKB1;B2RTM4;P58321;E9Q111	Ubiquitin carboxyl-terminal hydrolase isozyme L3;Ubiquitin carboxyl-terminal hydrolase isozyme L4	Uchl3;Uchl4
23.6936	24.3708	23.7454	23.0099	22.8498	20.0766	22	22	22	22.2	22.2	22.2	188.75	0	46.401	113910000	44	Q9JKF1;F6ZJB0;G3UW45;Q3UQ44;Q3UQP1;F8VQ29	Q9JKF1;F6ZJB0;G3UW45	Ras GTPase-activating-like protein IQGAP1	Iqgap1
22.853	22.7115	22.8192	23.8395	22.9243	22.3498	4	4	4	44.1	44.1	44.1	16.629	0	95.957	116380000	51	Q9JKP7;D6RDT4	Q9JKP7;D6RDT4	DNA polymerase epsilon subunit 3	Pole3
25.5363	25.5106	25.4883	23.0799	24.5161	23.8334	20	20	20	31.1	31.1	31.1	111.18	0	80.684	459050000	122	Q9JKR6;F6TRP3;E0CYZ2	Q9JKR6	Hypoxia up-regulated protein 1	Hyou1
24.5741	24.5851	24.5816	24.9613	24.8056	24.7961	16	16	16	53.2	53.2	53.2	53.514	0	119.4	414180000	137	Q9JLJ2;Q3U367	Q9JLJ2;Q3U367	4-trimethylaminobutyraldehyde dehydrogenase	Aldh9a1
24.3826	24.2821	24.5527	24.2268	24.5563	24.7739	12	12	12	29.3	29.3	29.3	61.859	0	47.726	358210000	81	Q9JLV1	Q9JLV1	BAG family molecular chaperone regulator 3	Bag3
26.4284	25.7548	26.0395	25.9376	25.7941	26.2278	12	12	12	62.9	62.9	62.9	20.524	0	66.116	897890000	99	Q9JM76;H7BWZ3;D3Z2F7;D3Z2F8	Q9JM76;H7BWZ3;D3Z2F7;D3Z2F8	Actin-related protein 2/3 complex subunit 3	Arpc3
27.28	27.0451	27.0839	27.3834	27.4332	27.2856	15	15	15	68.3	68.3	68.3	27.372	0	71.394	2068600000	127	Q9QUM9;E0CXB1;E0CYT2	Q9QUM9;E0CXB1	Proteasome subunit alpha type-6	Psma6
23.4701	23.5434	23.8718	23.7449	23.9217	24.0881	4	4	4	40	40	40	18.37	0	59.381	201550000	25	Q9QUR7	Q9QUR7	Peptidyl-prolyl cis-trans isomerase NIMA-interacting 1	Pin1
23.8854	23.9107	23.9668	24.0527	24.1493	24.2227	9	9	9	45.1	45.1	45.1	20.767	0	33.558	215150000	59	Q9QXT0	Q9QXT0	Protein canopy homolog 2	Cnpy2
24.4128	24.2337	23.9574	23.9514	23.8098	23.8772	8	8	8	27.2	27.2	27.2	45.745	0	41.823	272640000	62	Q9QYJ0	Q9QYJ0	DnaJ homolog subfamily A member 2	Dnaja2
21.4652	23.3069	22.8645	22.9324	22.9632	23.0907	2	3	3	25.5	25.5	20.4	28.567	0	11.848	105030000	38	Q9QZ23	Q9QZ23	NFU1 iron-sulfur cluster scaffold homolog, mitochondrial	Nfu1
23.7396	23.8074	23.637	24.1515	24.1466	23.6037	4	5	4	9.1	7.5	7.5	67.35	0	41.759	219440000	30	Q9QZM0	Q9QZM0	Ubiquilin-2	Ubqln2
23.6299	23.2656	23.4511	22.8859	22.9297	23.2585	10	11	11	20	20	18.8	84.921	0	48.776	143740000	61	Q9R0E1;F6W3Q8	Q9R0E1	Procollagen-lysine,2-oxoglutarate 5-dioxygenase 3	Plod3
21.7434	23.6149	22.594	23.7332	23.4742	23.4849	5	5	5	36.5	36.5	36.5	20.046	0	176.71	178040000	48	Q9R0P4;D3YVR9;D6RI64	Q9R0P4;D3YVR9	Small acidic protein	Smap;1110004F10Rik
23.9358	24.106	23.809	24.3905	24.1707	24.1	5	5	5	41.2	41.2	41.2	21.539	0	19.344	235780000	47	Q9R0Y5;Q9R0Y5-2	Q9R0Y5;Q9R0Y5-2	Adenylate kinase isoenzyme 1	Ak1
27.0546	27.2657	26.8096	27.5017	27.4966	27.5098	11	11	11	62.8	62.8	62.8	29.47	0	93.334	2114600000	120	Q9R1P0;E9PW69;E9Q0X0	Q9R1P0;E9PW69	Proteasome subunit alpha type-4;Proteasome subunit alpha type	Psma4
25.0743	25.0768	25.1223	24.5737	23.822	24.009	13	13	13	61.9	61.9	61.9	36.135	0	47.526	420090000	86	Q9R1T2-2;Q9R1T2	Q9R1T2-2;Q9R1T2	SUMO-activating enzyme subunit 1;SUMO-activating enzyme subunit 1, N-terminally processed	Sae1
24.5244	25.0677	24.9869	21.0688	23.0014	21.6237	9	9	9	62.5	62.5	62.5	25.605	0	35.91	265060000	53	Q9WTP6-2;Q9WTP6;F7BP55	Q9WTP6-2;Q9WTP6	Adenylate kinase 2, mitochondrial;Adenylate kinase 2, mitochondrial, N-terminally processed	Ak2
24.5745	23.9247	24.7979	25.3425	24.748	24.1431	8	8	8	71.4	71.4	71.4	17.356	0	183.18	398730000	82	Q9WU28;E9PZ62;E9PVG3;E9Q5Q8;E9Q093;H7BWX1	Q9WU28;E9PZ62;E9PVG3	Prefoldin subunit 5	Pfdn5
22.573	22.4415	22.3112	22.7306	22.3779	22.3087	8	8	8	15.1	15.1	15.1	65.696	0	13.639	78632000	34	Q9WUA2;E9PXM4	Q9WUA2;E9PXM4	Phenylalanine--tRNA ligase beta subunit	Farsb
25.2641	24.8535	24.7699	25.4412	25.3809	25.3736	14	14	14	49.5	49.5	49.5	41.063	0	57.232	486950000	77	Q9WV32;F6THG2;F6VVE6;D3Z6S0;Q9R0Q6	Q9WV32	Actin-related protein 2/3 complex subunit 1B	Arpc1b
23.3758	22.6725	23.1524	23.2828	23.5774	23.157	9	9	9	39.6	39.6	39.6	36.954	0	42.576	118320000	56	Q9WVA3	Q9WVA3	Mitotic checkpoint protein BUB3	Bub3
28.3378	28.5144	28.6417	28.6746	28.7858	28.503	23	23	23	93	93	93	22.395	0	323.31	5962300000	283	Q9WVA4;Q9R1Q8	Q9WVA4	Transgelin-2	Tagln2
22.7969	22.8831	21.3315	24.1236	23.8711	24.3433	5	5	5	28.9	28.9	28.9	16.442	0	21.713	155280000	31	Q9Z0J0	Q9Z0J0	Epididymal secretory protein E1	Npc2
23.6934	23.0725	23.7587	23.5304	23.4396	23.8964	8	10	8	38.9	35.5	35.5	33.558	0	47.616	149270000	49	Q9Z130;F6VQH5;D3YTQ3	Q9Z130;F6VQH5;D3YTQ3	Heterogeneous nuclear ribonucleoprotein D-like	Hnrnpdl
27.0748	27.2591	27.0358	26.1262	25.9208	25.9418	12	21	21	54.7	54.7	35.5	49.035	0	92.057	1602600000	154	Q9Z1N5;G3UXI6	Q9Z1N5	Spliceosome RNA helicase Ddx39b	Ddx39b
23.6404	23.4595	24.2246	22.7078	21.2065	22.0132	6	6	6	11.9	11.9	11.9	62.995	0	17.04	91363000	25	Q9Z247	Q9Z247	Peptidyl-prolyl cis-trans isomerase FKBP9	Fkbp9
22.6215	21.6047	20.87	22.2215	22.6944	22.3554	7	7	7	26.4	26.4	26.4	52.206	0	19.085	69687000	36	Q9Z2W0;Q8BPW9	Q9Z2W0;Q8BPW9	Aspartyl aminopeptidase	Dnpep
27.0225	27.0292	26.3828	26.6239	26.5317	26.491	14	17	17	60.5	60.5	54	45.729	0	131.7	1447900000	141	Q9Z2X1;Q9Z2X1-2	Q9Z2X1;Q9Z2X1-2	Heterogeneous nuclear ribonucleoprotein F;Heterogeneous nuclear ribonucleoprotein F, N-terminally processed	Hnrnpf
