# Supplementary material for: Cathepsin L Regulates Metabolic Networks Controlling Rapid Cell Growth and Proliferation
Source: Mol Cell Proteomics. 2019 Apr 22;18(7):1330–44. doi: 10.1074/mcp.RA119.001392 (PMC6601214; doi:10.1074/mcp.RA119.001392)
Supplement: Up-regulated proteins in 3T3NIH treated with GB111-NH2 vs DMSO [file 143752_1_supp_311684_pplfzh.xlsx]

## Sheet: Sheet 1 - Limma_upregulated_pro
Gene symbol	Majority protein IDs	logFC	t	P.Value	adj.P.Val	B
Acadl	P51174	0.8702	5.89639	0.00129116	0.0074299	-1.18038
Acadm	P45952	1.1948	3.65725	0.0117239	0.0327981	-3.66608
Acat1	Q8QZT1	0.449933	5.16708	0.00246315	0.0111742	-1.91309
Acat2;Acat3	Q8CAY6;G3XA25;Q80X81;F2Z459	0.524333	4.75672	0.00364631	0.0147222	-2.3567
Acp1	Q4VAI2;Q9D358	0.420933	3.96052	0.00834334	0.0254486	-3.28699
Adh5	Q6P5I3;P28474	0.600167	5.27245	0.00223492	0.0105609	-1.80294
Ahnak	E9Q616;F7BRM2	0.359833	4.46348	0.00489366	0.0180689	-2.68842
Ahnak2	E9PYB0;F7CVJ5	0.6301	4.31539	0.00570394	0.0200077	-2.86075
Akap2;Palm2Akap2	F8WH21;A2APJ2;A2API8;F7AA26;O54931-3;O54931-2;O54931;O54931-5;O54931-4	0.5364	3.88647	0.00905404	0.0269846	-3.3783
Akr1b3;Akr1b1	G3UW73;Q3UDY1;P45376	0.607167	5.28513	0.00220913	0.0105572	-1.78978
Akr1b8	P45377	0.607833	3.91159	0.00880559	0.0264805	-3.34724
Aldoa;Aldoart1	Q5FWB7;P05064;A6ZI44;D3YWI1;Q9CPQ9	0.402133	4.27519	0.00594946	0.0202459	-2.90809
Anxa3	O35639	0.590233	6.97251	0.000552006	0.00430281	-0.214511
Anxa5	P48036	0.348333	3.84137	0.00952025	0.0279179	-3.43432
Apeh	Q8R146;G3X9I2;Q8R146-2	2.26467	6.43028	0.000835175	0.0055597	-0.685269
Apex1	F6QA74;Q544Z7;P28352;D3Z124	0.4874	3.3138	0.0175331	0.0436891	-4.11127
Arpc2	Q9CVB6;D3YXG6	0.355767	3.73321	0.010752	0.0306431	-3.56986
Arpc5	Q9CPW4	0.543433	4.32303	0.00565863	0.0200026	-2.85178
Arsa	P50428;F6QGM0	0.805867	3.42579	0.0153459	0.0394152	-3.96433
Atic	Q9CWJ9	0.421933	4.3891	0.00528307	0.0188806	-2.77457
Banf1	O54962	3.43517	4.45879	0.00491722	0.0180827	-2.69383
Basp1	Q91XV3	0.6924	4.87012	0.00326446	0.0137833	-2.23174
Bclaf1	F8WI22;Q8K019-2;Q8K019;H7BX81;Q8K019-3	1.6416	10.0179	8.11e-05	0.00119247	1.95768
Cbx5	Q61686	1.52863	6.21342	0.000993346	0.00617001	-0.882419
Cd109	A6MDD3;Q8R422	2.63493	3.9568	0.00837746	0.0254675	-3.29155
Clic1	Q542F1;Q9Z1Q5	0.563933	5.70533	0.00152014	0.00822038	-1.36577
Clta	B1AWE0;Q6PFA2;B1AWE1;E9QM56;B1AWD8;B1AWD9;O08585	1.3559	3.4733	0.014511	0.0383482	-3.90251
Cox5a	P12787	0.868433	7.8146	0.000304971	0.00290667	0.459575
Cs	Q9CZU6	0.495533	3.29433	0.0179477	0.0444791	-4.13699
Ctsb	P10605	1.31837	6.5272	0.00077404	0.0053077	-0.598847
Ctsd	Q3UCD9;Q8C243;P18242;F6Y6L6;F8WIR1	0.629833	3.94745	0.00846411	0.0255605	-3.30305
Ctsl	Q543M3;P06797;E9Q6H1	1.14073	5.78882	0.00141476	0.00786747	-1.2842
Cttn	Q60598;Q921L6	0.657533	5.77237	0.00143484	0.00788301	-1.30021
D17Wsu104e	Q9CPT4	0.3704	3.81729	0.00978013	0.0284967	-3.46435
Dap	Q3U706;Q91XC8	1.215	3.70929	0.0110479	0.0313884	-3.60007
Dazap1	Q3UGB5;Q9JII5-2;Q9JII5;D3Z4J1	0.3699	3.1824	0.0205512	0.0489364	-4.28577
Dbnl	Q62418-3;Q62418-2;Q62418	0.430267	5.13677	0.00253367	0.0113828	-1.94505
Dek	Q7TNV0;E9Q8Y1;E9Q8P4;D3YVJ6	2.09437	3.42502	0.0153597	0.0394152	-3.96533
Dhps	Q3TXU5	0.664533	5.35209	0.00207845	0.0103582	-1.72067
Dkc1	Q9ESX5;B7ZCL7	0.5372	3.59978	0.0125245	0.0341831	-3.73942
Dnajc8	A2ALF2;Q6NZB0;A2ALF3;F6TQL3;A2ALF0	0.8086	4.8613	0.00329247	0.0138375	-2.24139
Eci1	Q8QZV3;P42125	0.566767	3.9929	0.00805243	0.0248943	-3.24732
Eea1	Q8BL66;E9PWF5	0.466467	3.47091	0.0145517	0.0383482	-3.9056
EG433182;Eno1	Q5FW97;P17182;Q6PHC1	0.525667	5.96656	0.00121725	0.00716215	-1.11341
Eif1ax	B1AXP1;Q8BMJ3	0.412033	3.31597	0.0174877	0.0436891	-4.10841
Eif4a3;Gm8994	Q91VC3;E9PV04;D3YU49;A2AFK7	0.6632	6.56845	0.0007496	0.00521859	-0.562371
Eif4ebp1	Q60876	1.6289	14.0214	1.29e-05	0.000390973	4.00203
Eif5a	P63242	0.909733	4.62832	0.00414156	0.0159964	-2.5004
Elac2	B1ATP7;Q3U0M8;Q80Y81-2;Q80Y81	0.614767	6.16003	0.00103743	0.00629808	-0.931776
Enoph1	Q8BGB7-2;Q8BGB7	0.684033	4.76172	0.00362844	0.0147222	-2.35115
Erh	Q4FZH7;P84089;G3UW85	0.414367	4.16509	0.0066855	0.0217768	-3.03899
Esd	H3BKH6;Q9R0P3;H3BJP2;H3BLJ9;H3BJL6;H3BK43	0.7747	8.98983	0.000145124	0.00167535	1.30099
Fabp5	Q497I3;Q05816;E9Q964	0.424333	4.29222	0.00584403	0.0201216	-2.88801
Fh	P97807-2;P97807	0.418967	3.80613	0.00990321	0.0287635	-3.47829
Fn1	G5E8M2;G5E8B8;G3X9J7;P11276	0.584767	5.28421	0.002211	0.0105572	-1.79074
Fscn1	Q61553	0.4865	5.19794	0.00239366	0.0110253	-1.88067
Gaa	A2AFL4;P70699	1.10403	6.83529	0.000611443	0.00460857	-0.330766
Gcat	O88986;E9PWY6	1.5298	4.845	0.00334493	0.0139296	-2.25926
Gla	Q8BGZ6;P51569	1.38823	5.69176	0.00153811	0.00822038	-1.37911
Glud1	P26443	0.645	6.18685	0.00101501	0.00625466	-0.90694
Gm10250;Atp5h	G3X9L6;Q9DCX2;B1ASE2	1.50177	5.89043	0.00129768	0.0074299	-1.18609
Gmds	Q8K0C9	0.502233	3.29031	0.0180345	0.0445732	-4.1423
Gnb2l1	P68040	0.4242	3.22823	0.0194378	0.0472728	-4.22466
Gns	Q8BFR4	0.509867	3.94889	0.00845067	0.0255605	-3.30128
Got1	P05201	0.594933	4.75617	0.00364826	0.0147222	-2.3573
Got2	P05202	0.852333	6.73912	0.000657528	0.00472178	-0.413378
Gpi;Gm1840	P06745;F6SAC3	0.407333	3.19706	0.0201876	0.0484503	-4.2662
Grn	Q3U9N4;P28798	0.587933	3.37058	0.0163839	0.0413909	-4.03657
Gsr	F6ZDD7;P47791-2;P47791	0.862	9.90122	8.64e-05	0.00123073	1.88644
Gsta4	P24472	1.27403	6.71755	0.000668408	0.0047624	-0.432035
Gstm2;Gstm7	P15626;D3YX76;D3YVP6;Q80W21;E9QAC8;D3YVP5	0.6495	3.26941	0.0184941	0.0454626	-4.16998
Gsto1	O09131	0.610633	6.92698	0.000570952	0.0043762	-0.252873
Gstp1	F8WJD9;P19157	0.4993	3.5073	0.0139445	0.0370769	-3.85844
H2afx	P27661	1.61117	7.31216	0.000431553	0.00364422	0.0652723
Hdgf	P51859;E0CXA0	0.358633	3.21539	0.0197429	0.0476336	-4.24176
Hist1h1b	Q5T003;P43276	1.1426	8.63966	0.000179385	0.00193635	1.06122
Hist1h1c	Q5SZA3;P15864	1.0778	7.4621	0.000388282	0.00340493	0.185316
Hist1h2bm;Hist1h2bc;Hist2h2bb;Hist1h2bh;Hist1h2bk;Hist1h2br;LOC665622;Hist1h2bp;Hist1h2bb;Hist1h2bf;Hist3h2ba;Hist3h2bb;Hist2h2be;Hist1h2ba	B2RTK3;Q6ZWY9;Q64525;Q64478;P10854;B2RVD5;Q8CBB6;Q921L4;Q8CGP2;Q8CGP1;Q64475;P10853;Q8CGP2-2;G3X9D5;A2AB77;Q9D2U9;Q8CGP0;Q64524;P70696	1.5131	4.00747	0.00792532	0.0246686	-3.22952
Hist1h3a	P68433	0.8788	3.30568	0.0177048	0.0439967	-4.122
Hist2h4;Hist1h4a	B2RTM0;P62806	0.828267	5.32419	0.00213179	0.0104527	-1.74939
Hmga2	Q6NSP9;P52927	2.006	11.9653	3.08e-05	0.000638552	3.03952
Hmgb1	Q58EV5;P63158;D3Z351;D3YZ18;D3YVC6	0.714533	7.02734	0.000530152	0.00416809	-0.168592
Hmgb2	P30681	1.08867	7.64616	0.000341877	0.00314941	0.32988
Hmgn1	P18608	2.0103	4.05203	0.00755031	0.0236628	-3.17528
Hn1l	Q3TM10;Q6PGH2	0.5036	3.38153	0.0161719	0.0411552	-4.02221
Hnrnpa3	A2AL12;Q5FB19;Q8BG05	0.463	3.84624	0.00946863	0.0279179	-3.42826
Hnrnpd	Q60668-3;Q60668;F6ZV59;Q60668-4;Q60668-2;E9Q5B6	0.451667	3.19181	0.020317	0.0486327	-4.2732
Hspa5	A2AUF6;P20029	0.358	4.23955	0.00617715	0.0206358	-2.95026
Hspa9	Q7TSZ0;P38647	0.335467	3.3646	0.0165008	0.0414566	-4.04441
Hspe1	Q4KL76;Q64433	0.6282	3.78515	0.0101395	0.0291709	-3.50455
Hypk	A2ARQ7;Q9CR41	2.2542	3.53518	0.0134983	0.0362946	-3.82243
Ide	F6RPJ9;Q9JHR7	0.3695	3.73578	0.0107207	0.0306431	-3.56662
Idh3a	Q9D6R2;Q9D6R2-2	0.896533	3.52091	0.0137247	0.0365993	-3.84085
Idi1	G3XA48;P58044	0.433667	3.21304	0.0197993	0.0476436	-4.24489
Itgb1	P09055	1.3735	3.4257	0.0153475	0.0394152	-3.96445
Lamp2	Q8C5K0;P17047-3;P17047;P17047-2	0.820267	7.71291	0.000326663	0.00305657	0.381568
Lasp1	Q543N3;Q61792;A2A6G9;A2A6H0;A2A6G7;A2A6G8;A2A6G6	0.993533	9.16677	0.000130747	0.00156896	1.41888
Ldha	Q564E2;P06151;G5E8N5;D3Z736;D3YZQ9	0.391	4.19223	0.00649489	0.021618	-3.00654
Ldhb	P16125;D3Z7F0	0.5455	4.49024	0.00476166	0.017725	-2.65763
Lrrfip1	Q3UZ39;Q3UZ39-3;G5E8E1	0.577333	6.7786	0.000638139	0.00472178	-0.379348
Map4	P27546-2;P27546;E9QPW8;P27546-3	0.397533	3.83771	0.00955925	0.0279424	-3.43888
Marcks	P26645	0.680467	4.00368	0.00795814	0.0246865	-3.23414
Marcksl1	B2KGE6;P28667	1.27033	5.43355	0.00193128	0.00978517	-1.6374
Mdh1	P14152	0.5954	4.68304	0.00392167	0.0155503	-2.43887
Mdh2	P08249	0.415533	5.17268	0.00245038	0.0111738	-1.9072
Me1	Q3TQP6;P06801	0.4126	4.30062	0.00579281	0.0201216	-2.87812
Mt1	P02802	0.905667	4.175	0.00661516	0.0217768	-3.02713
Myg1	Q9JK81;F8WGG3;F7A3N3	0.478167	4.60368	0.00424512	0.0161315	-2.52825
Ncl	P09405	0.4589	5.03883	0.00277787	0.0121799	-2.04921
Nme1	Q5NC81;P15532;Q5NC80	0.5318	3.85866	0.00933843	0.0276515	-3.41281
Nolc1	E9Q5C9	1.5802	16.9406	4.5e-06	0.000256375	5.13401
Npc2	Q9Z0J0	1.7755	3.9889	0.00808779	0.0249191	-3.25222
Npm1;Gm5611	Q5SQB7;Q61937;Q5SQB0;Q9DAY9;Q5SQB5;E9Q5T3	0.693733	5.33299	0.00211481	0.0104254	-1.74033
Npm3	Q9CPP0	0.3837	3.52677	0.0136313	0.0364567	-3.83329
Nucks1	Q80XU3	1.4718	4.9485	0.00302722	0.0130845	-2.14644
Nup62	Q5FWJ9;Q63850;E9PUX9	0.479467	4.07459	0.00736814	0.0232517	-3.14793
P4hb	P09103	0.303867	3.46049	0.014731	0.0386055	-3.91914
Pcna	Q542J9;P17918;E9Q7Z3	0.377767	3.60002	0.0125212	0.0341831	-3.73912
Pdia4	P08003	0.382667	3.59069	0.0126567	0.034354	-3.75107
Pebp1	Q5EBQ2;P70296;D3Z1V4	0.4455	3.88345	0.00908451	0.0269872	-3.38205
Pfn1	Q5SX50;P62962;Q5SX49	0.580533	4.28591	0.00588284	0.0201697	-2.89544
Pfn2	Q9JJV2;D3YWS3;Q9JJV2-2;Q9JJV2-3	1.322	5.07572	0.00268287	0.0118202	-2.00982
Pgam1	Q3U7Z6;Q9DBJ1	0.408467	3.54501	0.0133449	0.0360075	-3.80977
Pgd	A2AH73;Q9DCD0	0.386133	4.29178	0.00584672	0.0201216	-2.88852
Pgk1	P09411	0.529467	6.37208	0.000874569	0.00569719	-0.737664
Plbd2	Q3TCN2;Q3TCN2-2	1.1385	6.74999	0.000652122	0.00472178	-0.403992
Pnp;Pnp2	Q543K9;P23492;Q9D8C9	0.694867	6.43424	0.000832571	0.0055597	-0.681719
Ppa1	Q4FK49;Q9D819;E9Q5Z3	0.418467	3.59759	0.0125563	0.0341831	-3.74223
Ppid	Q9CR16	0.414667	3.67188	0.0115293	0.032353	-3.64749
Ppp1r12a	Q9DBR7-2;Q9DBR7	2.0516	4.24739	0.00612625	0.020541	-2.94097
Prdx1	B1AXW7;P35700;B1AXW5;B1AXW6;B1AXW4;G3UW54	0.442033	4.1353	0.00690194	0.0222423	-3.07471
Prdx3	P20108	0.469467	3.40057	0.0158107	0.0403904	-3.99728
Prdx4	O08807;B1AZS9	0.556733	4.1617	0.00670973	0.0217768	-3.04304
Prps1l3;Prps1	G3UXL2;Q9D7G0	0.490467	6.01945	0.00116475	0.00689771	-1.06331
Psat1	Q543K5;Q99K85;Q3U6K9	0.292	3.43365	0.0152042	0.0394152	-3.95408
Psma1	Q3TS44;Q9R1P4;E9Q3B7	0.4562	4.88081	0.00323089	0.013769	-2.22006
Psma2	Q6ZWV8;P49722;E9Q3A4	0.841633	5.10807	0.0026026	0.0115784	-1.97544
Psma3	Q58EV4;O70435	0.510167	4.25066	0.00610515	0.020541	-2.9371
Psma4	Q9R1P0;E9PW69	0.4594	3.38005	0.0162003	0.0411552	-4.02414
Psma7	Q542H2;Q9Z2U0	0.436033	4.65997	0.00401271	0.0157064	-2.46476
Psmb5	O55234;D3Z2T2	0.6805	6.29244	0.000932004	0.00594397	-0.809967
Ptgr1	A2ALW3;Q91YR9	0.490367	5.34183	0.0020979	0.0103983	-1.73123
Ptma	Q0VGU2;P26350	0.856867	4.76144	0.00362941	0.0147222	-2.35145
Ptms	Q9D0J8	1.05493	5.41921	0.0019563	0.00985716	-1.652
Pygb	A2AWQ5;Q8CI94	1.17807	5.86265	0.00132855	0.00747924	-1.2128
Rad23b	P54728;Q3TJ52	0.547367	4.16395	0.00669362	0.0217768	-3.04035
Rcc2	Q8BK67	0.848167	6.76291	0.000645762	0.00472178	-0.392849
Rdx	Q3U111;P26043;Q7TSG6	0.556433	4.40656	0.00518856	0.0187777	-2.75427
Rpl35a	Q6ZWX1;D3Z2T7;O55142;E9PXU5;F8VQL4	1.88973	3.79817	0.00999213	0.0289296	-3.48825
Rplp2	P99027;G3UW69	0.460333	5.27336	0.00223306	0.0105609	-1.80199
Rps28	Q059I1;P62858;G3UYV7;D3YVD9	0.903967	4.18082	0.0065743	0.0217238	-3.02018
Rrbp1	A2AVJ7;Q99PL5	2.00923	12.3719	2.56e-05	0.000548704	3.24292
S100a10	Q3TC45;P08207	0.831	9.97728	8.29e-05	0.00119963	1.93296
S100a11	P50543;G5E8Y7	0.9048	4.54976	0.00448222	0.016941	-2.58951
S100a6	Q545I9;P14069	1.53677	11.228	4.36e-05	0.000751006	2.65206
Sdha	Q8K2B3	0.6514	4.18456	0.00654815	0.021716	-3.01571
Serbp1	Q9CY58;Q9CY58-2;Q9CY58-3;Q9CY58-4	0.5093	4.66276	0.00400157	0.0157064	-2.46162
Sf1	E9Q4Q2;D3YZC9;D3YZD0;Q3UI45;Q64213-2;Q64213-3;Q64213;D3YVH4	1.10577	7.63014	0.000345648	0.00315231	0.317421
Shmt2	Q9CZN7	0.341133	4.08293	0.00730201	0.023123	-3.13784
Skp1a;Skp1	Q5SUR3;Q9WTX5	0.665433	7.37302	0.000413346	0.0035231	0.114249
Snrpd2;Gm5449	Q14AF6;P62317;E9Q2T1;D3Z5N9;D3Z426	0.3845	3.33628	0.0170678	0.0427633	-4.08165
Sod1	P08228	0.697833	5.30152	0.00217629	0.0105572	-1.77281
Srsf1	H7BX95;Q6PDM2;Q6PDM2-3;Q6PDM2-2	0.517267	3.77081	0.0103046	0.0295527	-3.52255
Srsf2	A2AA29;E9Q975;Q62093	0.513667	6.38564	0.0008652	0.00569719	-0.725421
Srsf7	Q3THA6;F8WH59;Q8BL97-3;Q8BL97-4;Q8BL97-2;Q8BL97	0.824733	3.22283	0.0195656	0.0473876	-4.23185
Ssb	Q564E6;P32067;F8WHY1;A2AR07	0.455467	4.09546	0.00720399	0.0228921	-3.1227
Stmn1	Q545B6;P54227;D3Z5N2	1.03073	4.05418	0.00753269	0.0236628	-3.17266
Suclg2	E9Q2W0;Q9Z2I8;Q9Z2I8-2	0.5408	3.79439	0.0100347	0.0289609	-3.49299
Taldo1	Q93092	0.5946	4.04753	0.00758726	0.0236972	-3.18074
Tcea1	Q3UWX7;P10711;E9PYD5;P10711-2	0.405033	3.6129	0.0123365	0.0338881	-3.72263
Tcof1	H3BL37;O08784;F8WIZ3;Q05CS0;H3BIX0;E9PYV2	0.947133	8.26108	0.000227541	0.00231464	0.791826
Tkt	P40142	0.585933	6.63963	0.000709495	0.00501596	-0.499857
Tmsb4x	Q6ZWX2;P20065-2;A2AHI6;P20065	0.578533	3.45401	0.0148438	0.0387894	-3.92757
Tpi1	P17751;H7BXC3	0.5895	6.55153	0.000759511	0.00524753	-0.577304
Tsta3	Q5HZI6;P23591	0.645567	3.84388	0.00949355	0.0279179	-3.43119
Tuba1b;Tuba4a	P05213;P68368	0.348233	3.26484	0.0185962	0.0455907	-4.17603
Tubb5	P99024	0.386867	3.4722	0.0145298	0.0383482	-3.90393
Txn	A2AV97;P10639	0.551667	5.44876	0.00190515	0.00970666	-1.62195
Txndc17	Q9CQM5	0.5344	5.21466	0.00235695	0.0109671	-1.86317
Vps29	D3YYD5;D3Z645;Q9QZ88;Q9QZ88-2	1.08697	7.47673	0.000384336	0.00340305	0.196919
Wdr12	Q4V9X1;Q9JJA4	0.855067	5.77711	0.00142903	0.00788301	-1.2956
Wdr61	F6U7Z8;Q8BVQ0;A0MNP4;Q9ERF3	1.32793	4.25525	0.00607567	0.0205223	-2.93166
Yars	A2A7S7;Q91WQ3	0.543167	4.88869	0.00320638	0.013769	-2.21145
