# Supplementary material for: Cathepsin L Regulates Metabolic Networks Controlling Rapid Cell Growth and Proliferation
Source: Mol Cell Proteomics. 2019 Apr 22;18(7):1330–44. doi: 10.1074/mcp.RA119.001392 (PMC6601214; doi:10.1074/mcp.RA119.001392)
Supplement: Log2 spectra for MEFs complete data set [file 143752_1_supp_311686_pplfz5_Corrected.xlsx]

## Sheet: Sheet 1 - Matrix_34_Complete_da
WT												Cts B knockouts											Cts L knockouts
LFQ intensity 01	LFQ intensity 02	LFQ intensity 03	LFQ intensity 04	LFQ intensity 05	LFQ intensity 06	LFQ intensity 07	LFQ intensity 08	LFQ intensity 09	LFQ intensity 10	LFQ intensity 11	LFQ intensity 12	LFQ intensity 13	LFQ intensity 14	LFQ intensity 15	LFQ intensity 16	LFQ intensity 18	LFQ intensity 19	LFQ intensity 20	LFQ intensity 21	LFQ intensity 22	LFQ intensity 23	LFQ intensity 24	LFQ intensity 25	LFQ intensity 26	LFQ intensity 27	LFQ intensity 28	LFQ intensity 29	LFQ intensity 30	LFQ intensity 31	LFQ intensity 32	LFQ intensity 33	LFQ intensity 34	LFQ intensity 36	C: Unique peptides	N: Peptides	N: Razor + unique peptides	N: Sequence coverage [%]	N: Unique + razor sequence coverage [%]	N: Unique sequence coverage [%]	N: Mol. weight [kDa]	N: Q-value	N: Score	N: Intensity	N: MS/MS Count	T: Protein IDs	T: Majority protein IDs	T: Protein names	T: Gene names
27.8624	28.4454	27.8392	28.4351	28.4956	28.245	28.3375	28.6588	28.292	28.2947	28.7906	28.4898	28.2373	28.2908	28.2744	28.303	28.9405	28.277	28.8069	28.6514	28.4792	28.5894	28.7067	28.1653	28.7372	28.4341	28.2407	28.4986	28.0639	28.7613	28.3494	28.8153	28.868	28.7489	10	10	10	79.9	79.9	79.9	19.889	0	67.975	10145000000	233	A0A023T672;A0A0G2JFX7;A0A067XG47;Q9CWZ3;A0A0G2JEA9;A0A0N4SUH6	A0A023T672;A0A0G2JFX7;A0A067XG47;Q9CWZ3;A0A0G2JEA9;A0A0N4SUH6	RNA-binding protein 8A	RBM8;Rbm8a
25.6812	24.9001	25.5961	25.5986	24.398	26.0612	25.5913	24.8548	24.8764	25.8074	22.851	25.3577	25.7191	25.2566	26.0092	24.2361	25.9635	25.7046	25.2119	25.7358	26.2449	25.7448	25.7882	24.3281	24.763	24.8516	24.2782	24.9839	24.4426	24.3065	23.8107	24.6643	24.2252	24.6417	2	2	2	8.2	8.2	8.2	50.656	0	19.11	1085600000	79	A0A068BIT0;Q31125	A0A068BIT0;Q31125	Zinc transporter SLC39A7	Slc39a7
28.0174	21.758	28.1878	28.0151	27.3141	29.1264	28.9235	29.9887	29.1655	28.4784	28.9785	29.0938	27.6847	27.9289	28.0481	29.0429	28.3496	28.5422	29.639	30.0733	28.9878	29.0367	28.3802	29.19	28.5374	27.9193	28.5747	28.6762	29.2014	28.9881	28.3535	28.689	28.8283	29.1648	8	9	8	4.8	4.5	4.5	331.54	0.00037147	3.2086	12670000000	40	A0A087WP63;A0A087WNX7;A0A087WNL7;A0A087WQ44;A0A0U1RQA7;E9Q9V7;A0A087WQY5	A0A087WP63;A0A087WNX7;A0A087WNL7;A0A087WQ44		Srcap
23.7322	23.2496	22.7877	23.2634	22.8835	23.6888	23.483	22.8172	23.45	22.8034	23.6844	23.2119	23.1357	23.6064	23.482	23.6958	23.3507	23.337	22.9295	23.6384	23.2432	23.6883	23.4961	23.3811	23.2853	23.4914	23.7919	22.8312	23.1713	22.8741	22.8912	23.3574	23.2306	22.7446	3	5	5	10.3	10.3	7.5	98.278	0	23.834	285730000	48	A0A087WNM1;Q91Z67;A0A087WSQ1;A0A087WRV4;A0A087WS59;A0A087WNR5	A0A087WNM1;Q91Z67;A0A087WSQ1	SLIT-ROBO Rho GTPase-activating protein 2	Srgap2
27.964	28.403	28.0893	28.1486	28.2874	28.1291	27.9164	28.2835	28.9055	28.4526	28.6532	27.9562	28.508	28.2621	28.1726	28.741	28.1977	28.3007	28.3995	28.5808	28.3763	28.5045	28.3148	28.7104	28.7924	28.8749	28.8882	28.8331	28.3407	29.0396	28.1194	28.4958	28.7737	28.7984	8	8	8	77.9	77.9	77.9	10.657	0	68.225	10044000000	198	A0A087WQE6;A0A087WNT1;P83940;A0A087WPE4	A0A087WQE6;A0A087WNT1;P83940;A0A087WPE4	Transcription elongation factor B polypeptide 1	Tceb1
25.6291	25.9097	25.6763	26.1154	25.9366	26.0411	25.9476	26.035	26.2686	25.7347	26.4854	25.8586	26.004	26.6017	26.0404	26.0112	26.6617	26.4699	26.636	27.2186	26.603	26.7632	27.205	26.056	25.9067	25.6235	25.503	26.7473	25.2241	26.1348	25.9292	26.3735	26.3444	26.2028	8	8	8	29	29	29	53.974	0	42.63	2127000000	76	A0A087WNV1;A0A087WSR7;A0A087WR52;Q8K2K6;A0A087WRL1	A0A087WNV1;A0A087WSR7;A0A087WR52;Q8K2K6;A0A087WRL1	Arf-GAP domain and FG repeat-containing protein 1	Agfg1
25.5704	25.3134	25.1048	25.5614	25.5731	25.3185	25.2383	25.2084	24.7485	25.3537	24.6357	24.9894	26.193	25.9773	25.8576	26.1294	25.7114	25.7938	25.5678	25.3386	25.2204	25.4587	25.6952	26.2059	25.9692	25.8925	26.027	26.0526	26.7833	25.4851	26.4725	25.7721	25.7067	25.7669	11	14	14	13.7	13.7	11.9	160.23	0	78.174	1727000000	145	E9Q6L0;J3QP81;A0A087WS18;A0A087WQF1;A0A087WQ95;A0A087WNW8;A0A087WRK0;A0A087WP42;E9QNY9;A0A087WRE8;E9QKH0;A0A087WQ31;Q80TV8;A0A0A6YXZ1;A0A0N4SVH2;A0A0N4SUT7;A0A0A6YWK1;A0A087WRU7	E9Q6L0;J3QP81;A0A087WS18;A0A087WQF1;A0A087WQ95;A0A087WNW8;A0A087WRK0;A0A087WP42;E9QNY9;A0A087WRE8;E9QKH0;A0A087WQ31;Q80TV8;A0A0A6YXZ1	CLIP-associating protein 1	Clasp1
26.6676	25.412	26.1904	26.0462	26.1294	26.3932	25.7805	26.0067	25.7139	26.2983	25.8306	26.5131	26.6087	26.7191	26.5033	26.5733	26.3088	26.3624	26.0481	25.8789	26.5245	26.4934	26.2583	27.2639	26.9865	26.9141	27.2718	26.534	27.3877	26.7281	27.2799	26.9083	27.0338	26.6118	32	32	32	24.9	24.9	24.9	220.66	0	207.7	3086800000	293	A0A087WNZ7;G5E870;A0A0B4J1N9;A0A087WRV6;A0A087WP92;A0A087WQ02;A0A087WS65;Q3TP48;A0A087WSG4	A0A087WNZ7;G5E870	E3 ubiquitin-protein ligase TRIP12	Trip12
24.6558	22.5121	22.5461	24.9648	24.5608	24.8649	24.0714	24.2926	23.7475	24.4953	23.7119	24.3718	23.4448	23.6946	23.5013	23.6326	23.5054	23.7122	23.3564	23.2857	23.5921	23.9364	22.4983	23.9543	23.895	23.3637	24.4954	23.7454	24.5019	24.016	24.3357	24.1588	24.4278	23.9088	9	10	9	12.5	11.9	11.9	128.93	0	22.12	489340000	57	A0A087WPT7;Q6P549	A0A087WPT7;Q6P549	Phosphatidylinositol 3,4,5-trisphosphate 5-phosphatase 2	Inppl1
22.4569	21.2372	22.0128	21.165	21.7676	21.5368	21.5726	21.1234	21.4891	20.9225	21.6744	21.4219	21.3322	21.7118	21.3658	21.7511	22.5497	21.8955	22.4425	20.8398	21.6277	23.7234	22.0951	23.1941	22.3457	22.3069	23.652	22.0179	23.7884	22.8086	23.8359	23.2237	22.9134	23.3193	6	6	6	11.8	11.8	11.8	123.28	0	10.262	176290000	27	E9QPY6;A0A087WQ16;P13705	E9QPY6;A0A087WQ16;P13705	DNA mismatch repair protein Msh3	Msh3
23.2648	24.1315	25.0708	23.9008	25.1597	23.6445	24.7499	24.9668	25.4824	24.9153	24.9888	24.8548	22.7838	23.307	21.8251	20.8636	23.3156	22.7587	22.7415	22.8643	22.9158	23.1406	22.9113	22.5883	23.3299	23.0484	23.1199	23.7153	23.4373	23.7104	23.1495	23.7907	23.3151	23.21	7	9	7	9	8.2	8.2	181.79	0	21.787	415390000	60	A0A087WRU0;A0A087WQ94;A0A087WQM0;A0A087WQS0;E9Q0S6;Q9DBT6;A0A087WR29;A0A087WP40	A0A087WRU0;A0A087WQ94;A0A087WQM0;A0A087WQS0;E9Q0S6		Tns1
24.6038	24.9575	24.5467	24.6992	25.6009	25.3149	25.0297	24.5729	25.461	22.7674	22.279	24.8139	22.4255	23.3798	24.2706	24.6475	24.9605	24.7653	22.3867	24.4925	24.8783	24.8486	24.5891	23.5721	22.2347	24.5186	23.0948	24.609	24.5218	24.8174	24.1264	24.6544	25.0648	24.8543	4	4	4	42.7	42.7	42.7	11.157	0	33.869	660550000	44	A0A087WQH8	A0A087WQH8		Slc35a4
23.8871	22.5946	22.2324	21.8021	20.3238	23.3451	23.4663	23.9243	21.3609	22.5972	24.0697	23.645	24.0128	24.3932	24.2318	22.6497	23.7699	23.9166	21.3135	24.3129	24.0829	24.046	24.2401	23.3195	24.3362	23.7306	23.8029	21.4122	24.9576	23.4194	24.6456	22.595	23.6936	22.1684	6	6	6	5.2	5.2	5.2	194.3	0	14.294	424240000	28	A0A087WQN7;F8VQ87;P97789;A0A087WNV6	A0A087WQN7;F8VQ87;P97789;A0A087WNV6	5-3 exoribonuclease 1	Xrn1
29.3466	28.8768	29.0335	29.2079	29.083	29.4194	29.1516	28.9992	28.7754	29.0023	28.905	29.1158	29.1965	28.9644	29.0084	29.0188	28.7844	29.047	28.7172	28.7473	28.7774	29.0953	28.873	29.5333	29.3869	29.4112	29.7432	29.6504	29.5415	29.5999	29.5464	29.4508	29.6332	29.4478	28	30	30	71.8	71.8	69	51.209	0	191.39	17915000000	591	A0A087WQS2;Q9CQC6;A0A087WPF9;A0A087WS48	A0A087WQS2;Q9CQC6;A0A087WPF9	Basic leucine zipper and W2 domain-containing protein 1	Bzw1
26.352	26.1447	26.1232	26.3022	26.3612	26.277	26.3168	26.4512	26.5743	26.2809	26.2793	26.1457	26.5472	26.0766	26.3588	26.3804	26.5096	26.2327	26.5685	26.5272	26.1658	26.5769	26.0409	26.2274	25.992	26.0972	26.3993	26.1601	25.8936	26.158	26.0804	26.2737	25.9628	26.1065	12	12	12	35.4	35.4	35.4	55.356	0	46.308	2166900000	96	Q3U607;A0A087WQT6;O89110	Q3U607;A0A087WQT6;O89110	Caspase-8;Caspase-8 subunit p18;Caspase-8 subunit p10	Casp8
22.5059	22.1439	22.7642	22.811	21.707	24.061	22.8614	23.144	23.2073	22.3993	22.7833	22.985	22.15	22.7997	24.1389	22.584	22.9584	21.716	20.8686	22.8471	22.0932	22.4157	21.9413	22.5728	22.2749	23.8228	22.4929	21.8709	22.132	22.1444	22.2805	23.2782	22.1905	22.9506	2	3	2	62.1	45.5	45.5	7.0642	0	13.617	77442000	11	A0A087WSB5;A0A087WRE5;Q6P3D0	A0A087WSB5;A0A087WRE5;Q6P3D0	U8 snoRNA-decapping enzyme	Nudt16
22.9964	22.5395	20.7401	22.5333	22.3307	22.3642	21.2633	21.4644	22.0706	22.0847	22.8636	22.0811	21.7937	22.4681	21.9394	22.4511	22.4396	21.6061	22.0626	22.3368	23.2135	22.6468	22.5443	22.0295	23.1978	22.8289	22.2301	22.0574	22.1065	20.502	22.3	23.323	23.8012	22.6829	2	2	2	7.5	7.5	7.5	48.481	0.00054755	2.9008	44493000	2	A0A087WS27;D3Z5S8	A0A087WS27;D3Z5S8		Fam46a
27.0513	26.7615	27.0763	27.1821	27.2661	27.3283	27.333	27.2515	27.0158	27.2199	27.1793	27.3402	26.861	26.4172	26.9515	26.1783	26.9035	26.8756	26.3892	26.8345	26.6331	26.6679	26.6823	28.6859	28.6277	28.7152	28.8808	28.8091	29.1417	28.7556	29.0396	29.0614	29.1069	28.8188	32	32	32	52.9	52.9	52.9	87.314	0	189.55	7718900000	285	Q8C3V4;A0A087WSP5;P42225;Q99K94;A0A087WSQ5;Q8CFQ1;A0A087WRI1	Q8C3V4;A0A087WSP5;P42225;Q99K94	Signal transducer and activator of transcription;Signal transducer and activator of transcription 1	Stat1
24.3994	23.9299	24.0979	24.7141	24.4067	24.4925	24.3068	23.7105	24.3067	24.3477	24.4309	24.378	24.8815	24.992	24.6426	24.4842	24.2205	24.2081	23.865	23.5623	24.1483	24.2341	24.8906	24.0498	24.0311	24.1958	24.2013	23.718	23.5808	23.8352	23.6166	24.235	24.1141	24.1165	9	9	9	12.2	12.2	12.2	131.87	0	29.683	559760000	71	A0A087WSS1;E9QM90;Q148V7;G3X9J4;A0A087WRM8	A0A087WSS1;E9QM90;Q148V7;G3X9J4	LisH domain and HEAT repeat-containing protein KIAA1468	2310035C23Rik;Kiaa1468
24.8186	25.0812	24.9697	24.7613	25.6864	25.3184	25.1675	25.5072	25.827	25.6882	25.3455	25.5719	25.0763	24.7572	25.1001	25.2256	25.1733	24.842	25.4924	25.816	25.3308	25.504	25.7517	24.3842	25.071	25.0397	24.6547	25.2632	25.2361	24.9628	24.8282	25.115	25.308	25.4835	8	8	8	36.2	36.2	36.2	49.57	0	23.608	1095600000	63	A0A0A0MQ68;Q60759;D3Z4I2	A0A0A0MQ68;Q60759	Glutaryl-CoA dehydrogenase, mitochondrial	Gcdh
27.6799	27.1225	27.3136	27.304	27.875	27.8008	27.362	27.4112	27.3948	27.8022	27.4202	27.8533	27.6729	27.3467	27.7363	27.4973	27.6709	27.7063	27.7643	27.5399	27.7394	27.7288	27.6342	28.2001	28.3452	28.1124	28.2728	28.0329	29.2085	28.0068	28.9007	28.1689	28.2254	28.2038	33	34	34	18.2	18.2	17.9	302.43	0	137.94	7580500000	258	S4R2J9;A0A0A0MQ79;Q3TLH4;S4R294;S4R2E2;S4R2L9;S4R209;S4R298	S4R2J9;A0A0A0MQ79;Q3TLH4;S4R294	Protein PRRC2C	Prrc2c
28.1402	28.219	28.2748	28.3871	28.1343	28.0597	27.4798	27.1273	27.9548	27.6093	27.4689	27.2813	28.5278	28.2496	28.335	28.2454	27.7735	27.5822	27.9225	28.0003	28.1369	27.766	27.4751	29.393	29.209	29.0513	28.9069	28.4526	29.5101	28.5728	28.879	28.6134	28.658	29.0372	21	21	21	41.9	41.9	41.9	91.287	0	72.841	9630300000	157	A0A0G2JFY0;A0A0A0MQ80;Q3UMC0;D3Z0U5;D6RGM7;D3Z4J2;Q9D3R6	A0A0G2JFY0;A0A0A0MQ80;Q3UMC0	Spermatogenesis-associated protein 5	Spata5
24.9852	25.831	25.4593	26.195	22.8917	25.0937	25.0076	25.3186	25.6556	25.1836	25.2904	25.2077	25.4285	25.3092	25.8126	26.0025	25.7398	25.2261	25.8639	25.6442	25.4752	25.5096	25.4303	26.1366	26.1928	26.0572	25.766	25.9436	25.4182	26.1264	25.3454	25.4118	25.5504	25.9688	6	6	6	53.4	53.4	53.4	15.175	0	18.199	1369600000	34	A0A0A0MQ99;V9GXX7;Q8K3D3	A0A0A0MQ99;V9GXX7;Q8K3D3	DNA repair protein SWI5 homolog	Swi5
26.9584	27.6816	27.7705	27.3729	27.0553	27.3049	27.0856	27.2645	27.7351	27.3706	27.2432	27.1423	26.8332	26.6816	26.7876	26.6133	26.5167	26.3957	26.6185	26.8368	26.6074	26.4272	27.3178	27.2129	27.3397	27.5054	27.4398	26.9958	26.6751	27.389	26.5667	27.0109	27.1668	27.3654	5	34	5	61.2	12.4	12.4	52.793	0	32.866	3854500000	159	A0A0A0MQA5;P68368;A0A087WQS4;A0A087WRB4;A0A087WSB0;A0A087WSL5;A0A087WS35	A0A0A0MQA5;P68368	Tubulin alpha-4A chain	Tuba4a
24.836	24.2743	24.4553	25.2278	24.4554	25.0633	24.8635	24.1638	23.9587	24.3057	24.6703	23.2654	25.4358	25.3504	25.3653	25.3279	24.3962	24.9955	24.1516	24.1774	24.6951	24.7605	23.9147	24.6784	24.7802	24.8101	25.2319	24.1996	24.6645	24.3146	24.9109	24.4785	24.1894	24.0485	8	9	9	24.9	24.9	21.5	68.243	0	56.417	732260000	71	S4R2D5;A0A0A0MQN4;Q9D906;S4R2T5;S4R2P7;S4R1T0;S4R1N8;S4R1K1;S4R1W9	S4R2D5;A0A0A0MQN4;Q9D906;S4R2T5	Ubiquitin-like modifier-activating enzyme ATG7	Atg7
21.4193	21.5426	21.0395	20.9147	21.7358	22.0522	20.9734	20.7995	20.6359	20.7265	21.3315	21.5455	21.0215	21.6824	21.0864	21.4055	21.0806	21.1388	20.7409	20.3883	21.3731	20.5911	20.7075	20.4102	20.3015	20.6704	20.8828	19.8188	23.7981	21.2074	23.7264	20.6574	20.8182	21.9157	4	4	4	2.9	2.9	2.9	270.75	0	10.529	51748000	11	A0A0A0MQN9;Q80XJ3	A0A0A0MQN9;Q80XJ3	Tetratricopeptide repeat protein 28	Ttc28
25.0746	24.5152	21.0446	24.741	25.7466	20.6702	25.3165	25.4943	25.3511	25.5292	25.4473	25.3728	22.118	22.7426	22.6771	25.3106	24.9891	25.1825	25.1141	25.1112	25.4892	25.4248	25.795	20.8903	22.9253	22.4148	22.5589	24.8199	21.2664	23.158	24.7061	24.7496	22.4752	25.1195	2	2	2	11.5	11.5	11.5	22.283	0	7.9708	1162800000	39	A0A0A6YVS2;Q921L3	A0A0A6YVS2;Q921L3	Transmembrane and coiled-coil domain-containing protein 1	Tmco1
26.9783	26.9566	26.6335	26.709	26.7091	27.0719	26.7675	26.9518	27.3114	26.7305	26.7857	26.9308	26.4903	26.148	26.6094	26.7627	26.8202	26.7205	27.3066	27.2944	26.7442	26.9164	27.3041	26.5654	26.7852	26.7688	26.5213	27.237	26.4008	27.1553	26.2237	26.881	26.9324	27.0857	9	9	9	21.6	21.6	21.6	42.147	0	36.783	3208600000	153	A0A0A6YVU8;Q9JKV1;D3YUD8	A0A0A6YVU8;Q9JKV1;D3YUD8	Proteasomal ubiquitin receptor ADRM1	Gm9774;Adrm1
27.006	25.88	25.2811	26.4936	26.4141	25.4472	25.6434	27.0512	25.6994	26.2842	26.2674	26.4291	26.9974	25.3283	25.2273	26.6862	26.0934	26.0763	26.4666	22.1704	26.2194	26.1309	25.8732	24.6853	26.5216	26.9797	25.9403	26.4578	26.1619	25.7387	25.5169	22.5856	22.1776	21.8394	4	4	4	5.8	5.8	5.8	57.528	0.0012383	2.2945	2928500000	22	A0A0A6YVV4;A0A0A6YXJ3;Q3TRR0;A0A0R4J2D7	A0A0A6YVV4;A0A0A6YXJ3;Q3TRR0	Microtubule-associated protein 9	Map9
27.8403	27.6576	27.75	28.0813	27.7843	27.3561	27.7213	27.704	28.289	27.4633	27.6972	27.1706	27.7567	28.4166	27.3382	27.7541	28.0851	27.885	28.433	28.2843	27.7106	28.0609	28.2123	27.8878	27.9547	28.0886	28.1052	27.9248	27.8094	27.8909	27.45	27.9716	27.6841	28.4204	2	9	9	37.5	37.5	13.8	37.8	0	30.619	6705600000	130	A0A0A6YWB0;A0A0A6YVV8;A0A0A6YWG1;A0A0A6YXQ4	A0A0A6YWB0;A0A0A6YVV8;A0A0A6YWG1;A0A0A6YXQ4		Mbnl1
27.3313	27.0104	26.6414	26.9244	26.469	27.0651	26.5829	26.0734	27.3455	26.0742	26.9855	26.2756	26.7057	27.0492	26.7807	26.9402	27.0269	26.7437	27.0364	27.155	26.7664	27.1175	26.915	25.6847	25.3979	26.0131	26.1919	25.5434	25.0334	26.2459	24.7798	25.5818	25.9395	25.7472	13	13	13	30.4	30.4	30.4	62.24	0	81.867	2600400000	168	E9QKR1;A0A0A6YW06;A0A0A6YXC8;J3QNM3;E9QKQ9;E9QLZ9;Q03173;A0A0A6YVZ6;P70429	E9QKR1;A0A0A6YW06;A0A0A6YXC8;J3QNM3;E9QKQ9;E9QLZ9;Q03173	Protein enabled homolog	Enah
26.9614	26.3534	26.6701	26.9899	26.4078	26.5437	26.5839	26.272	26.5958	26.4769	26.4088	26.3207	27.0684	27.0434	26.9052	27.0958	27.0029	26.7326	26.8527	26.7005	26.5166	26.805	26.8583	26.9705	26.6037	27.0145	27.1617	26.3193	26.6153	26.5228	26.9487	26.421	26.6291	26.3254	25	27	25	41.7	39.7	39.7	103.72	0	106.81	3038500000	238	A0A0A6YW28;P35123;A0A0A6YVY7;A0A0A6YWM7;A0A0A6YW63;Q99K46	A0A0A6YW28;P35123;A0A0A6YVY7	Ubiquitin carboxyl-terminal hydrolase;Ubiquitin carboxyl-terminal hydrolase 4	Usp4
22.7791	23.156	23.1985	23.2867	22.7248	23.2215	22.4407	21.0487	22.2757	23.6391	24.4026	22.5933	22.6726	22.5282	23.1967	22.8364	21.7626	23.2507	23.0912	21.8449	23.0794	24.1275	21.9573	23.2879	22.2296	22.6348	23.3744	21.8988	21.0929	21.7901	23.9296	20.7541	23.6199	22.914	2	3	3	4.3	4.3	3.7	137.9	0.0014127	2.2761	267530000	10	B7ZNR9;B2RUE8;A0A0A6YWR8;F8VPL5;A0A0A6YWM8;E9PVG7;A0A0A6YW53;P97820;A0A0A6YVR7;A0A0A6YXE5;E9PUZ5;Q62083	B7ZNR9;B2RUE8;A0A0A6YWR8;F8VPL5;A0A0A6YWM8;E9PVG7;A0A0A6YW53;P97820	Mitogen-activated protein kinase kinase kinase kinase 4	Map4k4
23.6223	23.2877	22.9789	22.2404	22.3603	23.7028	23.2391	21.4849	24.6126	24.271	24.5522	23.8055	23.2127	22.8774	22.8681	22.9188	22.101	21.9264	22.7453	23.3817	23.524	24.3148	23.8025	24.4857	23.7154	24.2935	25.4903	23.5941	23.726	25.2487	23.1478	24.2927	25.8486	25.1611	2	2	2	14	14	14	15.311	0	7.0065	471500000	23	A0A0A6YWH2;Q9EQX4	A0A0A6YWH2;Q9EQX4	Allograft inflammatory factor 1-like	Aif1l
25.6091	24.8506	24.8122	25.0455	24.3925	24.9593	25.5445	25.2179	24.4248	25.7293	24.2577	24.6953	24.9457	24.943	25.0713	25.1303	24.8766	25.1726	24.7884	25.022	25.2175	24.9403	24.8355	25.5694	25.5556	25.2928	25.9364	25.2498	25.6044	25.2747	25.7783	25.6059	25.7694	25.4583	14	14	14	16.4	16.4	16.4	152.54	0	58.663	1176000000	68	A0A0A6YWM5;E9QKE4;Q8BMG7	A0A0A6YWM5;E9QKE4;Q8BMG7	Rab3 GTPase-activating protein non-catalytic subunit	Rab3gap2
24.3721	24.0458	25.0436	24.3875	24.1685	24.1498	24.2607	25.1541	24.0087	24.3145	23.832	22.791	23.7826	23.7577	24.1488	23.9616	24.0863	23.7165	23.6993	23.3778	23.9445	23.999	23.486	24.2304	23.9971	23.7552	24.112	23.677	23.9143	23.8633	24.0241	24.0825	23.6925	24.681	3	3	3	12.3	12.3	12.3	39.312	0	37.3	497150000	37	A0A0A6YWY4;A0A0A6YWP7;K3W4P9;A0A0A6YXM5;Q6PGA0;Q8CFE3;A0A0A6YXI3	A0A0A6YWY4;A0A0A6YWP7;K3W4P9;A0A0A6YXM5;Q6PGA0;Q8CFE3	REST corepressor 3;REST corepressor 1	Rcor3;Rcor1
25.5469	25.4122	25.5622	25.7477	25.0084	25.7179	25.0025	25.4558	25.1067	24.8669	24.7359	24.4906	25.8679	24.2474	25.7902	24.4371	25.4563	24.9027	25.2011	25.202	24.3057	22.4762	24.3326	26.5942	26.3324	26.5253	25.7265	25.5717	25.737	25.5183	24.8765	25.3719	24.616	25.2912	5	5	5	42	42	42	19.666	0	20.621	1170800000	56	A0A0A6YWP9;A0A0A6YXY0;Q9CQ79;A0A0A6YVV3	A0A0A6YWP9;A0A0A6YXY0;Q9CQ79;A0A0A6YVV3	Thioredoxin domain-containing protein 9	Txndc9
25.982	24.9108	25.0317	25.3414	24.9343	24.968	25.2385	24.1543	24.7597	24.0986	25.4278	24.9147	25.4224	25.85	25.3485	25.8326	25.5448	25.3829	24.6937	25.088	25.152	25.2093	25.1815	24.9498	24.9386	24.8658	25.3073	24.8152	26.2403	24.9281	25.6481	24.7624	25.2234	24.6414	11	11	11	16	16	16	143.45	0	80.445	1102000000	136	E9Q9M5;A0A0A6YWX1;J3KMM1;Q3UJD6;A0A0A6YWN9;A0A0A6YX42	E9Q9M5;A0A0A6YWX1;J3KMM1;Q3UJD6;A0A0A6YWN9	Ubiquitin carboxyl-terminal hydrolase;Ubiquitin carboxyl-terminal hydrolase 19	Usp19
28.398	27.8267	28.0255	28.073	28.0174	28.3422	27.9046	27.9228	27.6276	28.1072	27.8508	28.1449	28.0798	28.516	28.3047	28.1407	27.8536	27.7475	27.5978	27.597	27.9295	28.1341	27.8024	28.0818	27.9661	27.8781	28.2956	27.4337	27.9974	27.671	27.7058	27.6958	27.8321	27.697	20	20	20	55.3	55.3	55.3	54.108	0	132.57	7325600000	344	A0A0A6YX18;Q8BVE3;A0A0A6YWP6;A0A0A6YVU0;A0A0A6YW86	A0A0A6YX18;Q8BVE3;A0A0A6YWP6	V-type proton ATPase subunit H	Atp6v1h
29.0933	29.5503	29.4611	29.6896	29.5704	29.4225	29.3962	29.48	29.4242	29.1193	29.2105	29.1218	28.4903	28.5701	28.5312	28.806	28.6335	28.4223	28.7437	28.7092	28.6686	28.598	28.4766	28.0548	28.1135	28.3469	28.2339	27.7391	27.5432	28.2662	27.7723	28.0462	28.0024	27.9498	13	15	15	53.4	53.4	45.8	43.165	0	210.84	12255000000	458	A0A0A6YX73;Q8K1M3;P12367;A0A0A6YY28	A0A0A6YX73;Q8K1M3;P12367	cAMP-dependent protein kinase type II-alpha regulatory subunit	Prkar2a
22.3416	24.2361	21.2439	20.913	21.1168	22.0712	21.9846	22.1824	22.1361	21.4856	21.8797	21.6728	21.944	22.7884	23.2362	22.2259	23.6048	24.0636	23.0615	22.6787	21.636	23.1475	22.8888	24.186	24.5509	23.8306	24.4568	24.3653	25.5031	23.9968	24.9324	25.2055	24.9968	24.8669	9	11	11	6.5	6.5	5.4	309.37	0	25.629	417550000	22	A0A0A6YXL6;E9Q3Y4;Q9ESE1;A0A0A6YXX3;Q8BSM6	A0A0A6YXL6;E9Q3Y4;Q9ESE1;A0A0A6YXX3	Lipopolysaccharide-responsive and beige-like anchor protein	Lrba
24.3102	20.7391	21.914	21.8959	22.6256	24.0667	21.5632	22.6646	21.9816	23.7917	23.0273	23.6923	24.3696	24.7922	23.9747	24.4859	23.3795	21.1991	23.0895	23.2943	22.7061	23.8015	23.4211	23.8688	23.8282	23.6085	24.0521	22.4047	25.5166	23.5197	24.1529	23.3798	24.241	21.7694	3	3	3	22.7	22.7	22.7	27.005	0	13.955	400430000	38	A0A0A6YXR0;Q8BGS7;D3Z5Y5;D3YX12	A0A0A6YXR0;Q8BGS7;D3Z5Y5;D3YX12	Choline/ethanolaminephosphotransferase 1	Cept1
27.4845	26.6238	27.2319	27.2593	27.72	27.4914	27.3387	27.5673	27.9143	27.9189	27.4703	27.8355	27.3151	27.0249	27.4293	27.2824	27.6766	27.471	27.4581	27.6155	27.7208	27.7076	27.5051	28.1668	28.1645	28.1687	28.2222	28.0499	28.7746	28.0005	28.4409	28.4051	28.0346	28.2527	21	21	21	46.8	46.8	46.8	61.461	0	92.136	6819600000	259	A0A0B4J1E2;Q9CSN1	A0A0B4J1E2;Q9CSN1	SNW domain-containing protein 1	Snw1
22.4303	22.1071	22.4987	22.8741	22.973	22.5405	22.0802	22.4826	22.4956	22.6498	20.5861	22.5749	23.674	23.1406	23.8343	23.7235	23.0324	22.1021	21.8232	22.211	23.4472	22.7645	22.2083	23.6479	23.5252	22.5595	23.4033	22.8053	23.3683	23.0143	23.9128	23.0575	23.3573	23.161	6	6	6	14.6	14.6	14.6	109.34	0	22.086	246630000	46	A0A0B4J1E3;P40694;D3Z5P5;D6RFT3	A0A0B4J1E3;P40694;D3Z5P5	DNA-binding protein SMUBP-2	Ighmbp2
22.1695	23.1353	22.4922	24.9101	22.4743	22.7991	22.3323	22.0418	22.3433	22.8952	22.7053	22.6879	24.7098	24.3958	25.083	21.948	21.5894	22.6862	22.4071	21.992	21.691	22.9733	23.2438	26.0744	25.7167	25.7322	26.3086	25.415	21.8734	26.4023	24.8323	25.2756	23.09	22.3933	5	6	5	37.2	33.6	33.6	28.655	0	13.824	720200000	17	A0A0B4J1E5;Q543C2;Q99PM9;A0A0A6YXW7;A0A0A6YXG9;A0A0A6YVQ3	A0A0B4J1E5;Q543C2;Q99PM9;A0A0A6YXW7;A0A0A6YXG9;A0A0A6YVQ3	Uridine-cytidine kinase;Uridine-cytidine kinase 2	Uck2
28.5136	28.4164	28.5541	28.4852	28.1842	28.6103	28.455	28.384	28.5905	28.4096	28.5162	28.3243	28.6518	28.9329	28.7283	29.0826	28.9967	28.7429	29.1301	28.9532	28.6611	28.8574	29.1225	28.6937	28.8431	28.7759	29.2438	28.6695	29.1733	29.2316	29.0914	29.1721	28.9404	28.8575	12	16	12	46.4	35.3	35.3	57.922	0	172.02	12856000000	381	Q4FJX1;A0A0B4J1E7;O35343;D3YTN1	Q4FJX1;A0A0B4J1E7;O35343	Importin subunit alpha;Importin subunit alpha-3	Kpna4
31.0498	30.5728	31.0376	31.0004	31.2381	31.2634	31.1854	31.0049	31.3886	31.6143	31.3473	31.4667	30.687	30.681	30.8138	30.4232	30.9599	30.9261	31.1468	30.6916	30.9057	31.0219	30.8994	30.3021	30.3519	30.2993	30.2715	30.3661	30.8124	30.3944	30.2577	30.4745	30.4646	30.5073	48	48	48	55.1	55.1	55.1	117.23	0	290.63	53577000000	1232	A0A0B4J1F2;A0A0B4J1M9;P27546;A0A0G2JFH2;E9PZ43;A0A0G2JDN7;A0A0G2JG35;Q78TF3;A0A0G2JFT4;A0A0G2JFK3;A0A0G2JDY5;A0A0G2JE57;A0A0G2JDU1	A0A0B4J1F2;A0A0B4J1M9;P27546	Microtubule-associated protein;Microtubule-associated protein 4	Map4
24.0586	24.6507	24.4618	24.6785	24.1564	23.9769	24.029	24.5564	24.5982	23.5437	23.8031	23.744	24.7407	24.7232	24.6305	24.8853	24.7044	24.4085	24.4831	25.1356	24.1517	24.4359	25.0471	24.3784	24.5042	24.6898	24.5469	24.2864	23.7301	24.3936	22.3468	23.896	23.2869	24.1437	5	5	5	26.8	26.8	26.8	25.763	0	30.537	524510000	54	A0A0D2X7Z2;Q9CY45	A0A0D2X7Z2;Q9CY45	Protein-lysine N-methyltransferase N6amt2	N6amt2
24.3654	24.1975	24.1472	24.611	21.5954	24.7029	24.1169	24.3989	24.5828	24.9853	24.2591	23.9251	24.4383	20.8305	24.7964	24.5618	24.7447	25.255	24.9733	24.8734	24.7626	24.2023	24.5669	23.6964	21.8127	21.523	22.9711	21.8765	22.2601	22.6933	22.3092	21.848	23.6671	22.3378	8	8	8	9.3	9.3	9.3	151.05	0	22.39	436500000	35	A0A0G2JFV3;A0A0G2JDE3;A0A0G2JG66;A0A0G2JDF4;A0A0G2JFF5;A0A0G2JDK6;A0A0G2JGM8;Q8JZZ7;A0A0G2JEQ8;A0A0G2JH16;Q0P6A0;A0A0G2JGC2	A0A0G2JFV3;A0A0G2JDE3;A0A0G2JG66;A0A0G2JDF4;A0A0G2JFF5;A0A0G2JDK6;A0A0G2JGM8;Q8JZZ7;A0A0G2JEQ8;A0A0G2JH16	Latrophilin-2	Lphn2
27.5709	26.3265	26.9949	26.8417	26.9178	27.455	26.8782	26.4017	26.8494	27.4288	27.3624	27.5497	27.0282	27.4154	27.0371	26.8159	26.2978	26.8445	25.8501	26.1547	26.9622	26.5906	26.6866	26.731	26.672	26.564	27.3125	26.629	27.4006	26.8628	26.8257	26.8346	27.2074	26.7133	10	10	10	29.7	29.7	29.7	62.697	0	55.128	3791600000	189	A0A0G2JDI9;P55096;A0A0G2JGA4	A0A0G2JDI9;P55096	ATP-binding cassette sub-family D member 3	Abcd3
25.1512	24.7816	24.4963	24.3629	25.5954	25.7125	24.9932	24.6912	25.1114	25.6167	25.116	25.5883	24.9623	24.7009	24.7704	24.7476	24.7239	24.9498	24.3138	24.8401	24.8787	25.0439	25.0444	25.2071	24.7843	24.6965	25.1609	24.995	25.4223	24.9106	24.6072	24.9801	25.3476	24.7866	10	10	10	22.8	22.8	22.8	82.233	0	58.561	945030000	70	A0A0G2JDM7;Q8BTZ4;A0A0G2JDE8;A0A0G2JE03;Q3UFC2;Q3TWF7;A0A0G2JFH0;A0A0G2JF12;A0A0G2JG78	A0A0G2JDM7;Q8BTZ4;A0A0G2JDE8;A0A0G2JE03;Q3UFC2;Q3TWF7;A0A0G2JFH0	Anaphase-promoting complex subunit 5	Anapc5
28.0435	27.3153	27.8214	27.0811	27.2385	27.5324	27.4629	27.049	27.0814	27.6409	27.1186	27.4536	27.0566	27.8899	28.1137	28.4563	28.1673	28.4236	27.6072	27.3089	28.2184	28.1086	28.7784	29.068	28.6927	28.1669	29.3606	28.1339	28.2557	28.2143	28.4027	28.2689	26.5052	26.3552	2	6	2	45.1	15.9	15.9	9.2327	0	5.3202	7557400000	70	A0A0G2JDW7;Q6ZWU9;A0A0G2JG29	A0A0G2JDW7;Q6ZWU9;A0A0G2JG29	40S ribosomal protein S27	Rps27
26.5795	22.9745	22.8528	26.4771	22.0944	26.1132	26.5634	21.9814	21.3407	22.3366	22.5452	22.0353	21.3031	22.9371	26.2469	24.1537	26.3779	21.7242	22.7299	21.6202	22.6141	21.6227	26.5134	27.0983	26.6663	27.0002	27.1278	23.5144	26.9319	26.9486	26.905	22.2751	21.4512	26.6962	5	5	5	15.6	15.6	15.6	53.184	0	14.834	2282700000	19	Q3TCL6;A0A0G2JE26;Q6DFX2	Q3TCL6;A0A0G2JE26;Q6DFX2	Anthrax toxin receptor 2	Antxr2
22.0933	22.1168	22.9135	22.1729	22.187	22.3625	22.0735	21.9984	22.4573	21.7827	21.928	22.0644	22.1534	21.0142	21.9682	22.4532	22.0723	21.8221	22.161	22.267	22.1231	22.094	20.8207	21.6945	20.9712	21.9071	22.4965	21.8919	22.6117	21.8008	22.1803	21.8676	21.2217	21.2279	3	3	3	8.9	8.9	8.9	92.617	0	14.982	89535000	23	A0A0G2JEA0;Q6ZPS6	A0A0G2JEA0;Q6ZPS6	Ankyrin repeat and IBR domain-containing protein 1	Ankib1
27.2375	27.8029	27.5544	27.852	27.5135	27.7295	27.7136	27.8931	28.3668	27.5795	27.9307	27.743	27.9448	27.6399	27.8656	27.871	27.9109	27.8089	28.2118	28.3132	27.886	27.906	28.3979	27.9146	27.5482	28.0066	27.9013	27.9738	27.2343	27.9168	27.2143	27.8912	27.8423	28.1436	14	15	15	44.4	44.4	42.4	44.303	0	89.776	6552700000	215	A0A0G2JEC4;Q9JK48;Q3TYR7;A0A0G2JF57;A0A0G2JE45	A0A0G2JEC4;Q9JK48;Q3TYR7	Endophilin-B1	Sh3glb1
28.8582	28.9575	28.0945	28.9054	27.554	28.5968	28.0611	29.893	27.841	26.8057	26.7095	26.9917	20.7646	22.4242	25.5628	22.9455	22.6031	25.5063	22.3173	20.6581	22.1217	22.2713	21.8448	21.1894	22.3167	22.7404	21.9796	21.9611	22.9776	22.6297	23.5527	23.3846	22.6658	22.4286	5	5	5	43.8	43.8	43.8	13.582	0	8.5334	3236400000	31	A0A0G2JEK2;P63254	A0A0G2JEK2;P63254	Cysteine-rich protein 1	Crip1
22.4499	24.9457	24.5398	24.4248	23.9807	21.8746	23.899	24.9774	24.5229	24.5105	22.8144	22.3506	24.4003	23.7754	24.0914	23.9016	24.7527	24.5408	25.3129	24.6105	24.7251	25.1336	22.7394	23.4887	22.6739	23.483	22.8367	23.8054	22.6874	24.2168	24.2869	23.8339	24.1031	23.7638	5	6	5	23.2	20.2	20.2	45.524	0	16.249	491710000	33	A0A0R4J169;E9QN52;A0A0G2JEP4;A0A0G2JFV5;Q91WK0;A0A0G2JGZ1;A0A0G2JDR6	A0A0R4J169;E9QN52;A0A0G2JEP4;A0A0G2JFV5;Q91WK0	Leucine-rich repeat flightless-interacting protein 2	Lrrfip2
26.3462	25.4538	25.2306	26.0309	25.1409	26.1353	25.2837	25.6839	26.498	26.3874	26.4059	25.5594	24.317	25.0196	23.8435	25.1147	24.8373	24.5198	24.6791	24.558	24.4211	24.3458	24.4239	22.9975	22.5467	21.2522	22.9159	22.0877	22.8949	22.4304	22.1276	22.1455	22.8594	23.4098	8	8	8	20.1	20.1	20.1	56.496	0	14.272	831860000	25	A0A0G2JG59;A0A0G2JEX1;Q7TPW1;A0A0G2JDY6;A0A0G2JDZ8;A0A0G2JGI1;A0A0G2JFD8;A0A0G2JFT2;A0A0G2JDZ3;A0A0G2JFI0	A0A0G2JG59;A0A0G2JEX1;Q7TPW1;A0A0G2JDY6;A0A0G2JDZ8;A0A0G2JGI1;A0A0G2JFD8	Nexilin	Nexn
25.8508	24.6604	24.5083	25.0994	25.307	26.2221	25.0771	24.729	24.8636	25.3167	25.7427	25.4194	25.5522	25.8112	25.5515	25.8173	25.0892	25.6502	24.7707	24.8832	25.7881	26.3611	25.1887	26.2134	26.0154	26.1907	26.5932	25.4742	26.4941	26.4709	26.7141	25.9334	26.2313	25.7834	13	13	13	23.5	23.5	23.5	117.25	0	80.788	1689200000	122	A0A0G2JFJ6;Q7TPD0	A0A0G2JFJ6;Q7TPD0	Integrator complex subunit 3	Ints3
23.63	22.9331	22.8964	23.4451	23.0759	22.841	22.6869	22.6719	22.7312	22.2961	22.6077	22.2888	23.453	23.9457	23.3905	23.5666	22.8125	22.1843	23.2554	22.4659	22.2565	22.5028	21.9992	22.8528	22.583	22.6643	22.5154	22.4154	22.9474	22.1918	22.1873	21.4055	22.7568	23.3413	4	4	4	15.7	15.7	15.7	45.094	0	22.03	173570000	20	Q5EBK1;A0A0G2JFS9;Q8C9S8	Q5EBK1;A0A0G2JFS9;Q8C9S8	Cysteine protease ATG4A	Atg4a
24.1902	23.4191	23.8371	24.0175	24.6843	24.1227	24.3992	24.3648	24.0399	24.6178	23.7454	24.5714	24.1061	24.2136	24.1832	23.9692	24.2523	23.6379	23.92	23.6882	24.6804	24.0948	24.142	25.1859	24.662	24.1978	25.3151	24.4686	25.6109	24.6817	24.9015	24.9558	25.1219	24.9987	11	11	11	15.6	15.6	15.6	147.62	0	48.585	694350000	66	A0A0G2JFW6;Q6NXI6;A0A0G2JFN1	A0A0G2JFW6;Q6NXI6	Regulation of nuclear pre-mRNA domain-containing protein 2	Rprd2
28.6639	29.0223	28.6463	29.1904	29.0036	29.1295	28.8656	29.2328	29.5567	29.2178	29.33	28.8742	28.9815	28.5177	28.7298	28.826	29.1734	28.9431	29.3689	29.4175	28.9158	29.1101	29.3889	29.0779	28.9825	29.2361	29.2651	29.0829	28.6587	29.4187	28.5281	29.3131	29.3809	29.4625	21	25	21	44.1	40.5	40.5	67.443	0	201.27	15700000000	460	Q3TUE1;A0A0G2JGW9;A0A0G2JFY5;Q3UUU2;Q91WJ8;A0A0G2JG00;A0A0G2JFK2;A0A0G2JE55;A0A0G2JGT1;A0A0G2JG96;A0A0G2JGV9	Q3TUE1;A0A0G2JGW9;A0A0G2JFY5;Q3UUU2;Q91WJ8;A0A0G2JG00	Far upstream element-binding protein 1	Fubp1
24.4031	24.0009	24.2271	24.4677	24.3081	24.3446	24.8519	24.2545	24.2825	24.7149	24.7293	24.8584	24.8828	24.9697	24.8602	24.1051	24.906	25.4161	24.8059	24.3441	25.2602	25.2089	25.3421	25.3012	25.2599	25.1217	25.5458	24.454	26.215	25.4661	25.7291	25.3299	25.7355	24.881	10	10	10	11.8	11.8	11.8	184.73	0	37.811	1011200000	71	E9PVP1;A0A0G2JG52	E9PVP1;A0A0G2JG52		Aim1
23.0094	22.5207	25.0549	25.6427	25.2088	26.068	26.344	26.0238	25.7711	25.5172	25.5125	21.794	25.5067	24.6662	25.2474	22.9029	22.2579	23.5341	25.5689	25.175	25.6054	22.7649	23.0598	25.6503	25.2693	25.7394	25.7585	25.3678	25.2049	26.765	25.5959	25.7413	26.7902	22.0123	8	8	8	40.2	40.2	40.2	20.294	0	4.1228	1424700000	24	A0A0G2JG95;Q8BX10	A0A0G2JG95;Q8BX10	Serine/threonine-protein phosphatase PGAM5, mitochondrial	Pgam5
31.0657	31.2054	30.5154	31.7847	30.298	31.6136	30.3882	29.8913	31.4925	30.3986	30.9982	30.3124	31.077	31.4731	31.1331	31.8662	30.1654	30.605	30.5564	30.9434	30.5707	30.9029	29.9693	30.8553	30.8007	31.2585	31.0686	30.2252	30.1188	31.139	29.61	30.2684	30.5019	30.62	11	11	11	83.3	83.3	83.3	9.0621	0	55.039	52029000000	360	A0A0G2JGD2;Q545V2;P07091	A0A0G2JGD2;Q545V2;P07091	Protein S100;Protein S100-A4	S100a4
20.5676	24.5032	24.5141	24.7146	24.2423	24.7715	24.3057	24.0839	24.5966	24.3854	24.3463	24.2891	24.715	24.9318	24.84	24.9621	24.439	24.4716	24.6291	23.6466	23.6745	24.4639	22.0345	24.6253	24.6034	24.5499	25.093	24.4982	24.7583	24.2166	25.4172	24.8551	24.2084	24.2617	11	11	11	16	16	16	145.13	0	26.679	683110000	56	A0A0G2JGI9;F8VPN4;F6XXE6;E0CYU6;E0CX86;F7CSZ6	A0A0G2JGI9;F8VPN4;F6XXE6		Agl
23.5201	23.4701	22.0081	23.226	23.9324	23.902	23.6551	23.4314	23.9674	23.6066	23.466	23.6139	23.7984	23.2922	23.9075	24.045	23.7812	24.3216	23.9538	23.7964	23.9038	23.8138	24.1249	23.6592	23.7996	23.681	24.3127	24.0161	23.7911	24.2385	23.7445	23.9644	24.0046	22.627	3	3	3	54.5	54.5	54.5	12.297	0	7.5406	441140000	29	A0A0G2JGK0;Q8BK75;A0A0G2JGM4;A0A0H2UH13	A0A0G2JGK0;Q8BK75;A0A0G2JGM4;A0A0H2UH13	Elongator complex protein 6	Elp6
25.3601	24.1084	24.6841	24.3004	25.5628	25.7881	24.906	24.715	24.5778	25.4047	24.8298	25.0781	26.0132	25.8439	26.0359	26.0625	25.0467	25.3695	25.3063	24.7331	25.4554	25.5417	24.9231	26.1585	26.0177	25.8559	26.0663	25.4629	26.6081	25.625	26.1694	25.442	25.9793	25.5287	20	20	20	22.3	22.3	22.3	133.03	0	29.941	1549700000	138	A0A0G2JGL8;Q99PU8;A0A0G2JE53;A0A0G2JGY7;A0A0G2JGL1	A0A0G2JGL8;Q99PU8	Putative ATP-dependent RNA helicase DHX30	Dhx30
26.3396	27.0753	26.4464	26.6207	26.6702	27.461	26.706	26.7797	26.7357	26.8574	27.1641	27.303	26.5623	26.1009	26.4886	26.2409	26.5503	26.4767	26.7735	26.9935	27.0071	27.1211	26.9752	26.4703	26.3459	26.3081	26.541	26.3635	26.4958	26.6091	26.1518	26.7176	26.401	26.4917	2	9	9	71.6	71.6	13.1	20.586	0	54.46	2968800000	133	A0A0G2JGP4;Q9D091;P08556;A0A0G2JE25	A0A0G2JGP4;Q9D091;P08556;A0A0G2JE25	GTPase NRas	Nras
26.7849	26.2822	26.271	26.1651	26.3688	26.7394	26.567	26.179	26.6749	26.8264	26.537	26.8689	27.0864	26.5015	26.8651	26.5109	27.033	27.0638	26.5711	26.628	26.851	26.8399	27.1814	26.2023	26.3273	26.1149	26.7428	26.6158	26.6101	26.1887	26.3397	26.1232	26.4706	26.2285	16	16	16	37	37	37	70.306	0	59.177	2874600000	108	Q3UYM1;A0A0G2JGQ4;P54729	Q3UYM1;A0A0G2JGQ4;P54729	NEDD8 ultimate buster 1	Nub1
27.9659	27.2484	27.2391	27.4392	27.8506	27.9225	27.7024	27.4902	27.584	27.6626	27.5017	27.7374	29.0204	28.5039	28.8395	29.1042	28.561	28.8034	28.7891	28.651	28.8585	28.9367	28.7314	25.3888	22.2342	23.4273	24.2895	26.5932	26.2376	21.9844	22.6527	21.32	23.2587	23.1293	20	20	20	26.4	26.4	26.4	82.104	0	222.39	6045000000	239	A0A0G2JGQ6;Q9JLM8;Q80VB6;A0A0G2JGR9;A0A0G2JGH1;Q1EDH1;H7BX36;A0A0G2JE54;Q8CCN4;A0A0G2JEN4;Q9CXL6;Q6PGI2;O88809	A0A0G2JGQ6;Q9JLM8;Q80VB6	Serine/threonine-protein kinase DCLK1	Dclk1
28.5169	28.3395	28.9087	28.5683	29.0887	28.8997	28.5654	28.9726	29.2271	29.0691	28.9033	28.7876	28.8284	28.8197	28.8503	28.7877	28.7601	28.9001	28.8399	29.0534	28.7973	28.9042	28.873	28.0809	28.21	28.105	28.1686	28.1024	28.5248	28.0216	28.1065	28.2628	28.1796	28.3386	14	17	17	44.8	44.8	37.3	60.003	0	156.24	11623000000	334	A0A0G2JGS4;Q6PHZ2;E9Q1T1;E9Q1V9;E9Q1W0;Q8CCM0;E9PXV3;F6RWZ9;E9QAJ4;D6RDQ8;F8WIS9;P11798;F6WHR9	A0A0G2JGS4;Q6PHZ2;E9Q1T1;E9Q1V9;E9Q1W0;Q8CCM0	Calcium/calmodulin-dependent protein kinase type II subunit delta	Camk2d
25.5372	25.8811	25.5287	25.6832	25.244	25.6708	25.3318	25.4648	25.6225	25.6095	25.5677	25.8872	25.6531	25.8505	25.6932	25.6504	25.6219	25.5862	25.6023	25.6204	25.5733	25.6923	25.9067	25.7592	25.6492	25.4509	25.985	25.4613	25.5084	25.7945	25.4724	25.6451	25.8919	25.556	7	7	7	33.6	33.6	33.6	25.621	0	48.324	1418800000	80	A0A0G2JGV7;Q3UT23;A0A0B4J1K8;Q9QZ73;A0A0G2JDN9;A0A0G2JEA2;A0A0G2JDM0	A0A0G2JGV7;Q3UT23;A0A0B4J1K8;Q9QZ73;A0A0G2JDN9	DCN1-like protein;DCN1-like protein 1	Dcun1d1
25.314	24.1212	25.0115	24.9604	24.846	25.5474	25.0552	24.6998	24.5661	25.2989	24.9531	25.0471	25.4682	25.6537	25.828	25.4124	25.0613	25.473	24.5753	24.7105	25.9597	25.7269	24.2513	25.8418	25.8894	25.3309	26.3995	25.6253	26.3722	25.3287	26.4407	25.7386	26.1911	25.6454	20	20	20	16.3	16.3	16.3	247.71	0	76.824	1461600000	98	K3W4P2;A0A0G2JH17;Q6P4S8;A0A0G2JDG8;A0A0G2JFR3	K3W4P2;A0A0G2JH17;Q6P4S8	Integrator complex subunit 1	Ints1
26.7374	26.0138	26.1955	26.6193	26.1629	26.1481	26.2632	26.5531	26.9717	26.2587	26.5505	26.47	26.874	26.9708	26.8351	26.4937	26.7801	26.6554	27.3535	27.2712	26.9728	27.2363	27.1808	27.1397	27.4774	27.7157	27.4841	27.1833	27.2372	27.5625	27.152	27.5017	27.4815	27.6607	23	23	23	34.5	34.5	34.5	108.84	0	107.05	3587300000	166	A0A0J9YUR2;A0A0J9YTU3;Q5SXY1;A0A0J9YV86;A0A0J9YUF8;A0A0J9YUG8;A0A0J9YV47	A0A0J9YUR2;A0A0J9YTU3;Q5SXY1;A0A0J9YV86;A0A0J9YUF8	Cytospin-B	Specc1
26.667	26.1775	26.0757	26.0735	26.4232	25.9711	26.1962	26.6555	25.9994	26.7268	25.7032	26.1185	25.7134	25.4892	25.6689	21.8575	25.8832	25.3409	25.5867	25.9039	25.183	25.4787	25.3002	28.4681	28.3082	28.0162	28.1831	28.0717	28.0106	27.7095	27.7085	27.8491	27.6694	28.1238	15	15	15	37.2	37.2	37.2	51.926	0	59.412	3876800000	79	Q3U6F1;E9Q7W0;A0A0J9YTV5;P31266;A0A0J9YVE0;Q3V2I2;O08674	Q3U6F1;E9Q7W0;A0A0J9YTV5;P31266	Recombining binding protein suppressor of hairless	Rbpj
31.2854	31.7621	31.6585	31.4723	31.371	31.496	31.4643	31.6419	32.1013	31.8361	31.708	31.5114	31.2735	31.1496	31.097	31.2682	31.5184	31.2524	31.6735	31.7606	31.3549	31.4377	31.7605	30.4416	30.4942	30.6688	30.6289	30.5662	30.1575	30.7153	29.9839	30.4603	30.4345	30.5717	20	33	33	66.8	66.8	46.6	48.978	0	323.31	67126000000	963	A0A0J9YTY0;A0A0J9YUL3;Q8C1B7;A0A0J9YVA6;A0A0J9YUV6	A0A0J9YTY0;A0A0J9YUL3;Q8C1B7	Septin-11	Sept11
20.2328	22.6646	21.2971	21.9979	21.4713	22.2524	22.0336	21.457	22.3463	20.5122	20.2848	21.5633	22.3866	20.6359	20.8086	20.9845	22.3481	21.3317	21.661	20.7654	21.8098	22.0825	21.8756	21.1288	21.913	21.1018	23.1326	21.3833	21.9246	21.7788	21.9639	21.5765	20.9994	21.5625	2	2	2	48.5	48.5	48.5	10.851	0	27.895	58616000	19	A0A0J9YU23;O35427;A0A0J9YVE5	A0A0J9YU23;O35427;A0A0J9YVE5	DNA-directed RNA polymerase III subunit RPC9	Crcp
28.3023	27.983	27.9883	28.3954	28.1777	28.2619	28.2509	27.9346	28.7473	28.4724	28.74	28.2714	27.9331	27.8162	27.9138	28.2201	27.9891	27.6366	27.7963	28.0202	27.7627	27.8806	28.1023	27.5371	27.386	27.4753	27.5676	27.1857	26.9564	27.7645	27.1664	27.2165	27.7227	27.3739	14	18	18	50.6	50.6	44.5	46.527	0	107.33	6993800000	326	A0A0J9YU62;O88712;A0A0J9YUM4;A0A0J9YUR5;A0A0J9YTW3;A0A0J9YVI3;A0A0J9YU66;A0A0J9YVC3	A0A0J9YU62;O88712;A0A0J9YUM4	C-terminal-binding protein 1	Ctbp1
32.0395	32.2834	32.5383	32.2368	32.0666	32.2676	32.2882	32.2982	31.4432	32.4046	31.7831	32.1979	31.4939	31.6866	31.6324	31.5132	31.9634	31.742	32.0371	31.2699	32.057	31.7925	31.4912	31.9077	31.8932	31.8247	31.7988	31.8398	31.9739	31.8237	31.7798	31.9321	31.8416	31.7393	17	20	20	64.9	64.9	55.6	19.774	0	235.93	114910000000	929	A0A0J9YUD8;A0A0J9YUZ4;Q58EV5;P63158;D3YZ18;D3YVC6	A0A0J9YUD8;A0A0J9YUZ4;Q58EV5;P63158;D3YZ18;D3YVC6	High mobility group protein B1	Hmgb1
22.4607	21.8653	23.1391	23.538	22.7502	22.6454	23.0402	22.0611	21.6882	20.7927	22.2185	22.4912	23.7923	23.8323	23.4593	23.7192	23.3272	24.4835	22.3042	22.622	23.3886	23.3627	22.6215	24.3283	24.1818	23.8515	23.8481	24.0236	24.4065	21.9835	24.7014	23.8221	23.0234	23.2294	7	7	7	12	12	12	79.458	0	28.298	302910000	23	A0A0J9YV20;A0A0R4J0B7;Q80UZ2	A0A0J9YV20;A0A0R4J0B7;Q80UZ2	Protein SDA1 homolog	Sdad1
27.9043	29.3493	29.4574	28.4662	28.1454	28.0719	28.2842	27.6765	28.4397	28.3996	28.1313	27.6998	28.0475	28.2863	27.5887	27.7546	27.3744	27.2868	27.2116	26.4281	27.1214	26.9267	27.4394	27.4751	27.2507	27.4619	27.7329	26.7291	27.4656	26.8968	26.9859	26.6699	27.0192	26.0878	2	17	2	64.1	4	4	28.059	0	4.7289	5997900000	88	A6PWS5;A0A0J9YV37	A6PWS5;A0A0J9YV37		Gsn
27.3766	26.2605	26.4487	26.794	27.0738	26.9699	26.6576	26.5724	26.2334	27.1269	26.0821	26.7549	27.7448	27.7756	27.7609	27.39	27.283	27.2483	27.0733	26.9709	27.4466	27.2932	27.3009	28.7606	28.6036	28.5314	28.682	28.5519	28.7718	28.3151	28.1866	28.2058	28.3187	28.2222	27	27	27	50.9	50.9	50.9	72.93	0	256.67	6963800000	315	A0A0N4SUH4;Q8BKS9	A0A0N4SUH4;Q8BKS9	Pumilio domain-containing protein KIAA0020	Kiaa0020
24.9682	25.4795	25.3399	25.497	25.0796	25.7136	24.8238	24.3795	26.2419	25.5353	25.5737	25.2541	24.8618	24.6247	25.3035	25.7979	25.2641	25.5282	26.0185	26.2817	25.7466	26.4677	27.028	25.0429	25.1604	25.5942	25.5692	24.9055	21.3619	26.3357	24.7021	25.8883	25.3139	25.5757	5	5	5	32.8	32.8	32.8	28.654	0	26.643	1277200000	56	A0A0N4SUH8;Q9QZ23;D3Z285	A0A0N4SUH8;Q9QZ23	NFU1 iron-sulfur cluster scaffold homolog, mitochondrial	Nfu1
25.5782	25.1286	25.1915	25.4864	25.6455	25.7388	25.0953	24.706	24.5546	25.6459	24.9936	24.7632	24.857	25.6558	25.0567	25.3176	24.5107	24.5071	24.2678	24.0277	24.8078	24.7903	24.745	22.1071	22.109	23.4054	22.344	23.4708	22.185	22.0656	24.5222	21.697	23.1689	23.1366	12	13	12	10	9.3	9.3	237.34	0	22.709	851520000	45	E9PXU9;A0A0N4SUJ2;A0A0N4SUN3;A0A0N4SVX9;E9QL12;E9Q423;A0A0N4SWH3;A0A0N4SWG7;A0A0N4SV63;Q9ESD7	E9PXU9;A0A0N4SUJ2;A0A0N4SUN3;A0A0N4SVX9;E9QL12;E9Q423;A0A0N4SWH3;A0A0N4SWG7;A0A0N4SV63;Q9ESD7	Dysferlin	Dysf
21.9123	21.9888	22.3925	22.2522	22.0025	22.3312	22.1303	22.2593	22.8561	21.9833	22.508	22.2068	22.7957	22.7644	23.1411	22.9559	23.5699	22.8943	21.9624	22.5995	22.9543	22.265	22.2396	24.3818	22.5455	22.2086	21.988	22.8277	22.1758	21.774	21.7899	21.1589	22.1065	21.3791	3	3	3	6.1	6.1	6.1	108.47	0	11.025	103770000	40	A0A0N4SUU0;A0A0N4SWD7;E9Q6H8;A0A0N4SV65;A0A0N4SUY3;A0A0N4SWF5;A0A0N4SUV0;A0A0N4SW19	A0A0N4SUU0;A0A0N4SWD7;E9Q6H8;A0A0N4SV65;A0A0N4SUY3;A0A0N4SWF5		Plekha5
23.465	22.7921	23.0986	23.9422	23.0838	24.1483	23.7381	23.2822	23.5452	23.2738	23.8989	24.0411	24.8085	24.9304	25.038	25.1871	24.6014	23.6988	23.7295	23.9687	24.2946	24.7585	23.8794	24.659	24.376	24.3604	24.9383	23.6266	24.9656	24.5237	24.1403	24.1962	24.4246	24.0827	7	7	7	23.8	23.8	23.8	58.016	0	35.639	627990000	93	A0A0N4SUV6;Q9JHW4;A0A0N4SVA4;A0A0N4SWD9;A0A0N4SUU3	A0A0N4SUV6;Q9JHW4	Selenocysteine-specific elongation factor	Eefsec
26.3185	26.2948	26.4112	26.0389	26.5961	26.2571	26.4564	26.0291	26.3117	26.2612	26.2627	26.4885	27.2129	26.9892	27.4367	26.6882	27.8339	27.5458	27.9482	27.2587	27.4421	27.882	27.3295	27.1676	27.341	26.8605	26.9602	26.9243	28.487	26.7249	28.0577	27.2062	27.2123	27.1063	9	9	9	13.6	13.6	13.6	138.4	0	22.358	4394600000	53	A0A0N4SV38;A0A0N4SVI8;E9QKZ7;A0A0N4SV80;E9QML5;Q61464;A0A0N4SVM8;Q3TZK9;A0A0N4SUP3	A0A0N4SV38;A0A0N4SVI8;E9QKZ7;A0A0N4SV80;E9QML5;Q61464	Zinc finger protein 638	Zfml;Znf638
33.6702	33.3038	33.3959	33.5843	33.8382	33.1745	33.275	33.3095	33.1027	33.4376	33.1187	33.4781	33.2273	33.0721	32.8151	32.7092	33.0716	32.9489	33.0678	32.7934	33.0983	32.927	33.0962	33.6169	33.5107	33.5622	33.558	33.4179	33.8992	33.1628	33.755	33.4083	33.183	33.4914	2	16	16	81	81	14.3	13.66	0	118.18	307380000000	607	A0A0N4SV66;Q8R1M2;A2AB79;Q8BFU2;A3KPD0;B2RVF0;Q8CGP6;Q8CGP7;Q8CGP5;P22752;Q8CGP4	A0A0N4SV66;Q8R1M2;A2AB79;Q8BFU2;A3KPD0;B2RVF0;Q8CGP6;Q8CGP7;Q8CGP5;P22752;Q8CGP4	Histone H2A.J;Histone H2A;Histone H2A type 3;Histone H2A type 1-H;Histone H2A type 1-K;Histone H2A type 1-F;Histone H2A type 1	H2afj;Hist3h2a;Hist1h2ah;Hist1h2ad;Hist1h2ak;Hist1h2af;Hist1h2ab;Hist1h2aa
25.8568	26.6812	26.1941	26.3503	26.1334	26.6424	26.2874	26.6084	25.2245	26.1831	25.7422	26.4704	25.6619	25.7481	25.7309	26.1592	26.3165	26.2493	26.8381	25.5877	26.2054	25.8638	26.0133	26.42	26.4609	26.6303	26.3942	26.7117	26.1659	27.1517	25.8401	26.6278	26.8165	26.8083	5	7	5	26.4	22.9	22.9	32.259	0	20.156	2371300000	105	A0A0N4SVC2;E9QP00;Q6PFR5	A0A0N4SVC2;E9QP00;Q6PFR5	Transformer-2 protein homolog alpha	Tra2a
22.9744	20.8601	22.6332	21.2643	21.1681	21.7915	22.3464	22.0529	22.3721	21.3558	22.3326	21.9533	22.4645	22.6843	22.5345	21.7478	23.0242	23.9784	22.6243	21.8866	22.2167	22.6843	22.5971	22.8192	22.2446	21.143	23.2034	22.0533	22.781	21.9708	22.1521	21.5866	22.3749	23.6722	5	10	5	7.3	4.2	4.2	173.55	0	3.7188	128970000	8	Z4YKC4;A0A0R4J112;A2AMI2;A0A0N4SVL0;Q80XI3;A2AMI7	Z4YKC4;A0A0R4J112;A2AMI2;A0A0N4SVL0;Q80XI3;A2AMI7	Eukaryotic translation initiation factor 4 gamma 3	Eif4g3
27.8872	28.509	27.4352	28.1301	27.9	28.2605	28.7561	27.83	28.3043	29.1464	28.4244	28.7748	28.3588	27.7369	28.0783	27.6181	28.4301	28.6083	27.9362	28.0502	28.4885	28.1519	27.6791	27.3429	27.2435	27.3313	27.4213	27.2509	27.4072	27.3336	27.0645	27.3551	27.3972	27.4363	5	5	5	79.6	79.6	79.6	5.8765	0	9.1636	7285600000	96	A0A0N4SVQ1;Q62425	A0A0N4SVQ1;Q62425	Cytochrome c oxidase subunit NDUFA4	Ndufa4
28.766	27.9785	28.6812	28.4362	28.9879	29.5985	28.662	28.7376	28.5312	28.9789	28.8477	28.9406	27.2599	27.3004	27.4446	26.7858	27.4183	27.8623	27.7902	28.045	28.1412	28.0704	27.5297	26.3616	26.9814	26.9524	26.9449	27.1781	26.253	26.5682	26.0418	26.961	27.0317	27.0865	5	5	5	61.4	61.4	61.4	9.1815	0	21.411	7251300000	114	A0A0N4SW28;Q9DAS9;A0A0N4SVT3	A0A0N4SW28;Q9DAS9;A0A0N4SVT3	Guanine nucleotide-binding protein G(I)/G(S)/G(O) subunit gamma-12	Gng12
24.5377	24.7492	24.7069	24.9089	24.7279	25.1039	25.0772	25.34	24.5818	24.8042	24.5854	24.7607	25.6176	26.4329	26.539	26.1882	26.2701	26.223	26.5933	25.3933	25.295	25.5259	25.0866	25.2387	24.5943	24.6689	24.9196	23.3345	24.6832	24.8823	24.6234	24.6743	21.4075	24.4383	11	11	11	16.5	16.5	16.5	139.55	0	32.793	1081800000	43	A0A0N4SW73;Q8R361	A0A0N4SW73;Q8R361	Rab11 family-interacting protein 5	Rab11fip5
22.9186	23.1156	21.0512	24.2791	22.2016	22.571	23.9888	21.2678	22.2931	21.5475	23.5116	23.2634	23.8286	23.8086	23.7685	23.6812	22.9662	24.2768	23.8335	23.733	24.8887	24.3088	23.5399	22.0192	23.0002	22.4685	22.1671	23.0678	22.0583	23.5914	23.428	23.1093	22.9812	23.3357	3	3	3	54.7	54.7	54.7	9.7331	0.00037133	3.2024	298330000	15	A0A0N4SWI4;Q9CR98	A0A0N4SWI4;Q9CR98	Protein FAM136A	Fam136a
26.3886	24.8914	25.4538	25.7326	26.4321	26.2127	26.0767	25.6842	25.8424	26.5115	25.4694	26.4224	25.8581	25.6592	25.9647	25.4661	25.7337	25.4983	25.2636	24.2831	25.6705	25.4231	24.6107	26.5655	26.6508	26.3368	26.7145	26.2631	27.3309	26.3031	27.1273	26.4837	26.7723	26.607	17	17	17	24.3	24.3	24.3	125.86	0	128	2286400000	152	A0A0N5E9G7;G3X8Z6;Q5U4B1;G3UWX1;P35601;A0A0N4SVN6	A0A0N5E9G7;G3X8Z6;Q5U4B1;G3UWX1;P35601	Replication factor C subunit 1	Rfc1
28.5583	27.9568	28.2495	28.2728	28.4194	28.5608	28.4148	28.0588	27.9924	28.2842	28.1778	28.5234	28.1124	28.1075	28.0953	28.3396	27.7414	28.0685	27.5857	27.3428	28.1309	28.0042	27.5149	27.3631	27.3336	27.2028	27.4363	27.1209	27.6911	27.0108	27.5067	27.472	27.4277	27.2846	18	18	18	57.1	57.1	57.1	42.121	0	109.79	7076900000	254	A0A0R3P9C8;Q9DC69	A0A0R3P9C8;Q9DC69	NADH dehydrogenase [ubiquinone] 1 alpha subcomplex subunit 9, mitochondrial	Ndufa9
29.384	29.5552	29.598	29.3507	29.1767	28.9951	29.2392	29.3392	29.4093	29.1068	28.8901	29.5687	28.726	28.5424	28.7647	28.4814	28.7991	28.4413	28.7983	28.9509	28.7419	28.6004	28.5817	28.8713	28.9738	29.0969	29.1757	28.9211	28.3952	29.0742	28.7225	29.1297	28.9994	29.1546	18	18	18	93.8	93.8	93.8	25.31	0	182	15020000000	506	D3YW48;A0A0R4IZW8;O88456;A0A0R4J1C2;Q9D7J7	D3YW48;A0A0R4IZW8;O88456;A0A0R4J1C2	Calpain small subunit 1	Capns1
26.2873	26.9628	26.4087	26.6694	26.9059	26.9696	26.7762	27.1581	27.6501	26.948	27.0579	27.0465	26.7836	25.7944	26.5436	26.9517	27.1723	26.6891	27.3963	27.108	26.8225	26.6885	26.9985	25.962	26.198	26.0135	25.9928	26.285	25.6549	26.487	25.7597	26.3668	26.4485	26.5191	5	5	5	34.7	34.7	34.7	23.991	0	34.553	2825700000	90	A0A0R4IZW9;Q9DCT5	A0A0R4IZW9;Q9DCT5	Stromal cell-derived factor 2	Sdf2
28.6762	29.218	29.0644	28.8684	29.1497	28.9228	29.0247	29.2276	29.4937	28.9688	29.2214	29.005	29.5842	29.4546	29.4919	29.5132	29.6655	29.4834	29.6243	29.8969	29.5388	29.5486	29.6929	29.8518	29.6938	29.985	29.9671	29.8739	29.6053	29.9124	29.527	29.8421	29.791	29.8308	37	37	37	55.3	55.3	55.3	78.026	0	212.9	21289000000	756	A0A0R4IZY0;Q8C1A5	A0A0R4IZY0;Q8C1A5	Thimet oligopeptidase	Thop1
24.1563	23.8809	24.5035	24.7073	24.9297	24.5858	24.7877	24.4126	24.9647	24.7139	24.6425	24.8611	25.6084	26.3383	25.9432	25.8651	25.9977	25.6155	25.4137	25.2346	25.6591	25.7972	25.9096	25.7846	25.4408	25.2309	25.7122	26.0768	26.4867	25.9089	25.8835	25.5873	26.011	26.1056	12	12	12	29.5	29.5	29.5	71.15	0	32.793	1420500000	80	A0A0R4IZY9;Q91XI1	A0A0R4IZY9;Q91XI1	tRNA-dihydrouridine(47) synthase [NAD(P)(+)]-like	Dus3l
27.2838	26.7299	26.8121	26.7995	26.8706	26.5795	26.9438	26.5546	26.7278	26.709	26.8851	26.7436	25.9102	26.5849	26.0382	26.6429	26.2757	26.1188	26.1087	26.2366	26.0801	26.3005	25.9803	27.18	27.1597	27.1558	27.0452	27.1897	27.0075	27.1145	27.3307	27.1618	27.1508	27.0371	14	14	14	29.8	29.8	29.8	84.797	0	104.39	3243900000	156	A0A0R4IZZ0;Q571I9;D3Z0B9;F6RQF0	A0A0R4IZZ0;Q571I9;D3Z0B9	Aldehyde dehydrogenase family 16 member A1	Aldh16a1
24.2998	24.2577	24.0998	24.5107	24.5224	24.0844	23.6851	23.9783	24.883	23.7458	23.7872	23.5142	24.8847	24.9134	24.5955	25.2383	24.7941	24.3408	24.8139	24.6525	24.2181	24.3698	24.846	24.4412	24.6795	24.5153	24.3027	24.5011	24.072	24.559	23.267	24.7383	23.96	24.6387	5	5	5	45.3	45.3	45.3	26.135	0	25.228	584740000	59	A0A0R4J000;Q8VC57;Q4VBE7;F6SH71;A2A9V9;Q8CEZ0	A0A0R4J000;Q8VC57	BTB/POZ domain-containing protein KCTD5	Kctd5
28.7663	28.2382	28.5805	28.6006	28.6648	28.4159	28.8741	28.641	29.2569	28.8293	29.1878	28.8208	28.4608	28.6585	28.3397	27.9968	28.2363	28.0649	28.1982	28.5329	27.9558	27.9728	28.5302	28.6606	28.418	28.6324	28.7032	28.3391	28.821	28.4568	28.7089	28.333	28.406	28.4152	3	15	15	61.1	61.1	12.5	38.387	0	144.73	10643000000	312	A0A0R4J005;E9QP62;Q99JW4;Q91XD2	A0A0R4J005;E9QP62;Q99JW4	LIM and senescent cell antigen-like-containing domain protein 1	Lims1
24.2721	22.7488	22.4625	22.437	22.5331	23.5207	22.3892	21.7306	23.3794	22.8736	22.8147	22.971	22.9073	22.7994	22.3104	23.016	22.2592	22.3917	21.4871	22.2261	22.9746	22.904	22.1387	23.3574	23.1635	23.342	24.2605	23.0117	23.6266	23.5591	23.2317	23.1002	23.7454	22.8506	7	7	7	16.1	16.1	16.1	96.763	0	40.267	279530000	67	A0A0R4J007;P70261	A0A0R4J007;P70261	Paladin	Pald1
26.4973	26.2595	26.3162	26.4004	26.5825	26.7979	26.4534	26.5915	26.1702	26.0331	25.8738	26.4453	26.3471	26.3771	26.2293	26.6768	26.094	26.0125	25.9607	25.8522	26.0904	26.1351	26.1665	27.2647	27.1381	26.915	27.2642	26.9328	26.7061	26.7846	27.1316	26.5664	26.6636	26.5653	10	16	10	41.8	30.7	30.7	55.33	0	64.728	2761900000	144	A0A0R4J008;P70288;Q8BQ10	A0A0R4J008;P70288;Q8BQ10	Histone deacetylase 2	Hdac2
24.6346	22.782	22.7306	23.464	22.9622	24.8393	24.6647	24.3558	24.2031	24.59	25.0322	24.7117	22.1413	22.995	22.1911	23.5934	21.6637	22.0242	22.3128	22.279	22.0587	22.4227	22.2019	22.2257	22.1039	22.1162	23.9968	22.2147	22.7115	23.2059	22.7208	22.403	23.8168	22.3425	4	4	4	20.4	20.4	20.4	27.571	0	43.6	312830000	46	A0A0R4J018;O55060;D3Z217;D3YWK6;D3Z380	A0A0R4J018;O55060;D3Z217;D3YWK6;D3Z380	Thiopurine S-methyltransferase	Tpmt
28.4973	28.2314	28.22	28.3408	28.2749	28.5018	28.3983	28.2906	28.4476	28.329	28.2351	28.0526	29.0955	29.0444	29.1231	29.2042	28.9974	28.818	28.969	28.5788	28.6575	28.7907	28.68	27.7959	27.9579	28.0537	27.9214	27.4188	27.6498	27.6721	27.8342	27.3927	27.3606	27.335	33	33	33	62.4	62.4	62.4	87.479	0	171.26	9229400000	453	A0A0R4J034;Q99K01;D3YZA7	A0A0R4J034;Q99K01	Pyridoxal-dependent decarboxylase domain-containing protein 1	Pdxdc1
24.8674	24.6398	24.5349	24.3834	24.7403	24.9111	24.821	24.8771	25.0111	24.8807	25.1354	24.7198	25.28	24.8485	24.8223	25.0946	25.0321	24.8665	25.3934	25.4622	24.6567	24.9997	25.3749	24.9461	24.9644	25.3277	25.4476	24.9642	24.9083	25.0686	24.7556	24.7895	24.8512	24.8738	5	6	5	21.3	19.4	19.4	41.38	0	24.635	879850000	79	A0A0R4J044;P57724;A0A087WRH3;A0A087WSI1;A0A087WR61;A0A087WP16;A0A087WPG7;A0A087WQ06;A0A087WRJ6	A0A0R4J044;P57724;A0A087WRH3;A0A087WSI1	Poly(rC)-binding protein 4	Pcbp4
25.5715	24.5279	24.3413	24.4207	25.1862	25.092	24.7777	24.6644	24.4176	25.3421	23.8722	25.1388	26.4243	25.9569	26.5972	25.9772	26.2821	26.4104	26.1751	25.6835	26.6891	26.4074	25.9404	27.2706	26.0747	26.2834	27.0471	26.9461	27.4179	26.8359	27.2943	26.8467	26.938	26.7807	20	20	20	24.6	24.6	24.6	120.37	0	188.03	2504700000	110	A0A0R4J046;P53569	A0A0R4J046;P53569	CCAAT/enhancer-binding protein zeta	Cebpz
25.1051	26.4826	25.2368	25.405	25.4144	25.7846	24.7959	25.3877	25.0629	25.3647	25.1405	25.3695	27.1429	27.0304	26.5463	26.5816	26.2166	25.9112	26.5483	25.5523	26.0686	25.7563	26.0052	26.8029	25.6117	27.1008	26.6862	26.6832	26.3195	27.2191	26.4821	26.2019	26.7227	26.4341	7	12	7	36.9	26.2	26.2	38.465	0	74.075	2231600000	69	A0A0R4J047;Q9CYI4;D3Z765;D3YZ82;D6REI1;D6RGP6;F6QU81	A0A0R4J047;Q9CYI4;D3Z765	Putative RNA-binding protein Luc7-like 1	Luc7l
25.4919	25.9832	25.6136	26.3472	25.5279	26.1829	26.4057	26.7754	26.3463	25.7911	26.5117	26.3804	25.6952	25.8614	26.1001	25.6872	26.5846	25.8558	26.8496	26.5268	26.2501	26.6967	26.4768	26.0571	25.8889	26.2881	26.0973	26.0139	24.8509	26.6167	25.6531	26.4593	26.4257	26.6134	8	8	8	53.8	53.8	53.8	28.92	0	43.503	2063800000	83	A0A0R4J052;G5E8T9;Q99KB8;E9PYA3;E9Q2H8;D3YWI0;D3YUX8;D3YV58	A0A0R4J052;G5E8T9;Q99KB8;E9PYA3;E9Q2H8;D3YWI0	Hydroxyacylglutathione hydrolase, mitochondrial	Hagh
26.8038	26.2893	26.2211	26.1651	26.5748	26.2353	26.5129	26.0749	26.3856	26.2748	26.3931	26.4851	27.2421	27.1312	27.0544	27.1748	27.0237	26.8925	26.8288	26.4819	26.9143	26.8612	26.7111	27.0554	26.8237	26.7866	26.6726	26.2772	26.4259	26.2386	26.854	26.3312	26.3698	26.4058	11	11	11	37.9	37.9	37.9	53.916	0	63.278	2946800000	124	A0A0R4J064;Q8VDL4	A0A0R4J064;Q8VDL4	ADP-dependent glucokinase	Adpgk
23.6816	23.6871	22.746	23.6503	22.7261	23.6103	23.7469	21.2694	23.3922	22.7589	22.3255	21.948	23.9583	23.6543	24.0477	24.4934	23.7048	23.581	23.4828	23.756	24.1019	24.1242	23.1841	23.4945	22.9801	23.1184	22.2597	21.8638	22.7905	23.0748	22.0212	22.5913	23.2437	22.4249	6	6	6	30.8	30.8	30.8	44.403	0	20.523	239870000	22	A0A0R4J065;Q8BGE6;A0A087WNY2;A0A087WRT0;D3YZP6;A0A087WNR6	A0A0R4J065;Q8BGE6;A0A087WNY2;A0A087WRT0	Cysteine protease ATG4B	Atg4b
27.3546	27.4672	27.549	27.2532	27.2801	27.1531	26.9853	27.3656	27.1864	27.3222	27.1783	27.2472	26.7918	26.9636	27.029	27.2289	27.0563	26.9748	27.3476	27.1957	27.0263	27.1698	27.158	26.5919	26.1	26.2982	26.9631	26.4778	26.081	26.5084	26.1148	26.641	26.472	26.7414	13	13	13	37.5	37.5	37.5	60.181	0	58.577	3564900000	148	A0A0R4J079;Q8BMP6	A0A0R4J079;Q8BMP6	Golgi resident protein GCP60	Acbd3
26.5464	27.4176	26.8812	26.8564	26.4385	26.8638	26.908	26.2896	26.1961	25.4859	26.641	26.0522	26.7274	26.578	27.0641	27.0005	26.6479	26.2494	26.6899	26.8249	26.2849	26.5467	26.2729	26.7179	26.7889	26.7641	26.8563	26.7912	26.6494	26.7233	26.9756	26.3217	26.3454	26.3143	12	13	12	36.6	34.1	34.1	56.871	0	31.638	2848700000	109	A0A0R4J1F6;A0A0R4J085;Q3UHZ7;Q91YN5	A0A0R4J1F6;A0A0R4J085;Q3UHZ7;Q91YN5	UDP-N-acetylhexosamine pyrophosphorylase;UDP-N-acetylgalactosamine pyrophosphorylase;UDP-N-acetylglucosamine pyrophosphorylase	Uap1
26.9716	24.9981	25.5234	26.4854	25.6537	25.3091	25.7072	25.2119	25.1481	24.9315	24.8874	25.1504	27.1451	27.5118	27.2148	27.2591	27.4937	27.5207	26.847	26.9982	27.5529	27.4502	27.4563	24.2538	23.7004	24.2099	24.6697	24.2807	24.6395	24.0542	24.4478	24.5949	24.6462	24.6717	8	8	8	30.3	30.3	30.3	32.923	0	51.64	2107500000	50	A0A0R4J088;P20352;A0A0G2JGS5	A0A0R4J088;P20352	Tissue factor	F3
24.2497	25.1053	25.1318	25.2749	24.8962	24.8241	24.3635	24.6907	25.2322	24.414	25.243	24.898	24.6533	25.1742	24.9426	24.7927	24.6868	24.4325	25.2695	24.8555	24.4326	21.3793	25.0823	25.466	25.3038	25.5841	25.7001	25.1934	24.1935	25.6987	24.003	25.2332	25.6641	25.5156	4	4	4	44.1	44.1	44.1	16.672	0	106.88	896490000	69	A0A0R4J091;Q9JKP7;D6RDT4	A0A0R4J091;Q9JKP7;D6RDT4	DNA polymerase epsilon subunit 3	Pole3
22.2223	22.3295	22.9283	22.921	22.8677	22.715	23.1897	23.0701	23.6524	23.1801	23.8864	23.4939	20.8781	22.2131	22.3873	22.1836	23.0049	22.6535	22.2984	22.2922	22.1534	21.2616	21.9207	21.6109	22.7265	21.7805	22.3492	22.952	23.1121	23.0884	22.8445	21.8484	22.7051	23.6145	4	4	4	10.4	10.4	10.4	93.781	0	28.226	124210000	25	A0A0R4J097;O88393	A0A0R4J097;O88393	Transforming growth factor beta receptor type 3	Tgfbr3
27.0462	27.3658	26.9442	27.2733	27.3358	27.0868	27.4032	27.5407	27.1785	27.4497	27.3513	27.4742	27.3891	27.3836	27.1726	27.1153	27.5165	27.2824	27.8037	27.5052	27.3306	27.5048	27.6976	27.1014	26.9348	27.2479	27.0671	27.0478	26.4154	26.9384	26.6987	27.2373	27.0454	27.1133	13	13	13	24.8	24.8	24.8	65.166	0	64.191	4307200000	184	A0A0R4J098;O88291;D3YXQ7;D6RG92	A0A0R4J098;O88291;D3YXQ7	DBIRD complex subunit ZNF326	Znf326;Zfp326
24.32	23.9	23.8042	24.6608	24.3631	24.07	23.9704	23.7394	24.2036	23.9359	24.2246	23.7036	23.8212	23.9523	24.209	23.2553	22.2022	22.3661	23.9938	23.8159	22.4889	23.0474	23.3199	25.4835	25.5342	24.5492	24.755	24.5117	23.8278	24.7505	23.8111	24.246	25.13	24.4939	4	4	4	20.4	20.4	20.4	32.038	0	7.8761	514760000	17	A0A0R4J0C0;Q9D720;F6VZ99	A0A0R4J0C0;Q9D720;F6VZ99	Non-structural maintenance of chromosomes element 1 homolog	Nsmce1
24.3771	22.3623	24.2545	24.1248	22.3642	24.8434	24.4846	24.4796	24.4155	24.5217	24.3401	24.506	23.8012	22.7257	22.3276	22.5387	24.9104	24.6062	24.3177	24.6025	24.1784	22.0383	24.8309	24.9179	25.0059	24.5612	22.5563	24.795	25.6383	24.8006	25.1958	25.2685	25.4866	25.4525	5	5	5	18.3	18.3	18.3	39.551	0	15.972	752680000	23	A0A0R4J0C8;Q7TMF2	A0A0R4J0C8;Q7TMF2	3-5 exoribonuclease 1	Eri1
25.6672	25.5224	25.5715	25.0226	25.7183	25.4562	25.5303	21.7702	22.2809	25.7468	25.5369	25.872	26.0377	25.8245	25.9942	25.9081	25.1621	25.9598	25.4408	25.339	26.2508	25.953	25.8222	25.3191	25.1851	25.4634	25.0378	25.4055	26.1274	24.7708	25.5568	25.4751	25.976	25.4191	7	8	7	11.1	10.2	10.2	93.314	0	33.045	1466000000	62	A0A0R4J0D3;Q3TDQ1	A0A0R4J0D3;Q3TDQ1	Dolichyl-diphosphooligosaccharide--protein glycosyltransferase subunit STT3B	Stt3b
25.7898	25.878	25.6217	25.8775	25.8947	26.2664	21.7213	26.3776	25.6319	25.8789	25.9851	25.8895	25.6129	25.7558	25.8568	26.1002	23.3736	25.6129	26.4219	26.0432	25.7432	26.4764	25.8089	26.2664	25.7975	26.197	26.3098	26.279	26.6831	25.6956	25.2149	26.8657	25.5169	26.496	5	5	5	6.7	6.7	6.7	106.87	0	11.848	1951400000	22	A0A0R4J0E4;Q7TQK1	A0A0R4J0E4;Q7TQK1	Integrator complex subunit 7	Ints7
24.8419	24.2064	22.1471	25.7319	24.8125	24.6386	25.5773	25.6567	24.8846	25.2413	25.0503	26.4191	25.0397	25.0286	25.4688	24.9974	25.6846	25.8956	25.5462	24.9837	25.1457	25.4904	25.3187	25.6377	25.1023	25.5228	25.7525	25.8101	25.4654	25.8692	25.5872	26.2807	26.5816	26.1458	9	9	9	13.9	13.9	13.9	143.67	0	62.498	1360300000	85	A0A0R4J0F6;Q99KY4;D6RHK5;F6SLK1;A0A0G2JGP6;A0A0G2JEW6;F7BG02	A0A0R4J0F6;Q99KY4	Cyclin-G-associated kinase	Gak
30.2685	30.3184	30.2316	30.1766	30.5395	30.5581	30.6528	30.655	30.7943	30.7764	30.7865	30.7069	30.9135	30.8997	30.7973	30.8488	31.1772	30.8293	31.0619	31.1882	30.8788	31.0581	31.2053	29.894	29.9228	30.0318	30.0901	30.0765	29.8407	30.2288	29.9584	30.4348	30.4329	30.5443	43	43	43	65.4	65.4	65.4	73.417	0	287.92	44172000000	1135	A0A0R4J0G0;Q8BH04;Q9Z2V4	A0A0R4J0G0;Q8BH04	Phosphoenolpyruvate carboxykinase [GTP], mitochondrial	Pck2
22.7797	23.8019	22.1308	23.5584	22.2113	22.0248	24.0344	23.1098	22.8075	22.4622	23.8361	23.0237	22.0393	23.2494	22.976	23.3008	23.7521	24.0553	23.1437	23.278	21.5319	23.0635	23.7019	22.8947	23.1277	23.2883	21.6591	23.7687	21.2666	22.3467	22.4604	23.764	23.1407	23.513	5	6	5	11	8.3	8.3	70.087	0	8.0267	243650000	30	A0A0R4J0G4;Q6VN19	A0A0R4J0G4;Q6VN19	Ran-binding protein 10	Ranbp10
28.0476	26.7357	27.4088	27.3141	27.7198	27.9172	27.3936	27.2122	27.1389	27.7842	27.1926	27.8183	27.8619	27.4841	27.8292	27.6911	27.1202	27.4205	26.9492	26.7544	27.5601	27.3828	27.0148	28.662	28.7477	28.4791	28.8115	28.4953	29.0129	28.3902	28.7411	28.6041	28.7919	28.5836	43	43	43	42.7	42.7	42.7	155.59	0	312.19	8338200000	457	A0A0R4J0H7;Q8K2Z4;A0A087WNQ1;A0A087WRK6	A0A0R4J0H7;Q8K2Z4	Condensin complex subunit 1	Ncapd2
26.0148	25.491	25.6397	25.8773	25.6235	26.0783	25.8064	25.5086	25.8073	26.1747	26.0167	25.9894	26.2395	26.1927	26.2144	26.2792	26.2672	26.2282	26.1876	25.9227	26.2392	26.1992	26.0615	25.7373	25.7409	25.6119	25.9893	25.7212	26.3224	25.6314	26.9298	25.8656	26.0317	25.6705	14	14	14	18.7	18.7	18.7	132.77	0	36.121	1930900000	120	A0A0R4J0H8;Q6NWW9;A0A0A6YX88	A0A0R4J0H8;Q6NWW9	Fibronectin type III domain-containing protein 3B	Fndc3b
31.1286	31.3988	31.2015	31.3334	31.2586	31.2132	31.2675	31.1589	31.5389	31.3411	31.4842	31.2159	30.5175	30.2866	30.381	30.4007	30.585	30.4761	30.6156	30.6615	30.4929	30.6378	30.9278	30.3192	30.333	30.4804	30.5557	30.2385	29.697	30.6138	29.781	30.2775	30.363	30.4938	115	119	119	31.7	31.7	31	504.77	0	323.31	49264000000	1607	A0A0R4J0I9;Q91ZX7;Q3U5J2;D3Z5M3;A0A0N4SUL9	A0A0R4J0I9;Q91ZX7	Prolow-density lipoprotein receptor-related protein 1;Low-density lipoprotein receptor-related protein 1 85 kDa subunit;Low-density lipoprotein receptor-related protein 1 515 kDa subunit;Low-density lipoprotein receptor-related protein 1 intracellular domain	Lrp1
22.3998	20.949	22.4706	21.6497	21.889	22.7437	20.8732	22.5894	21.5558	19.8901	22.1847	21.2489	22.8834	22.7877	22.5208	20.5354	22.0539	20.6012	23.0146	22.1147	21.4424	21.0514	22.6186	22.8509	21.2925	22.8731	21.9712	20.4131	21.5387	20.9055	21.2877	20.473	20.6263	20.7719	2	2	2	3.9	3.9	3.9	135.08	0	3.6799	51466000	3	A0A0R4J0J3;Q75NR7	A0A0R4J0J3;Q75NR7	ATP-dependent DNA helicase Q4	Recql4
24.5963	25.053	24.5424	24.0724	23.6156	23.7708	23.6161	23.3037	23.3932	22.7693	23.6865	23.4331	24.3381	24.6761	24.098	25.0824	24.1532	24.0097	23.8783	23.4324	24.2843	24.0611	23.8564	24.3992	24.3502	24.5431	24.672	23.806	22.7182	23.332	24.8825	23.7622	23.7514	23.8197	6	6	6	13.4	13.4	13.4	77.426	0	14.528	502490000	65	A0A0R4J0J5;Q8K114	A0A0R4J0J5;Q8K114	Integrator complex subunit 9	Ints9
24.9139	24.7026	24.1684	24.6387	25.0514	25.4494	24.824	23.0076	24.3241	24.278	24.7627	24.9585	24.6001	23.0428	25.0005	25.598	25.2834	25.4605	24.9093	24.9559	25.1292	24.9974	24.7086	25.5711	25.2918	25.3417	25.2018	25.5483	25.4497	25.9116	25.521	25.6391	26.2416	26.0149	12	12	12	27.7	27.7	27.7	78.699	0	23.45	1132500000	45	A0A0R4J0J6;Q8BKT7;Q5SVF9;Q5SVF8	A0A0R4J0J6;Q8BKT7;Q5SVF9	THO complex subunit 5 homolog	Thoc5
25.0891	24.4772	24.8886	24.8185	24.6677	25.0455	24.3862	20.1399	21.5325	22.6314	24.4012	21.5785	25.0228	24.5943	24.6742	24.9061	25.1457	24.9365	24.9306	24.4061	24.6823	24.5951	24.3116	24.7916	24.7868	24.7535	24.9114	24.882	25.2585	25.2364	24.953	25.9896	25.0305	25.1	10	10	10	16.8	16.8	16.8	126.55	0	32.29	801480000	48	A0A0R4J0J8;Q2KN98	A0A0R4J0J8;Q2KN98	Cytospin-A	Specc1l
23.4348	25.201	24.4293	25.3386	24.0627	23.8967	24.6766	24.4542	24.2792	24.992	25.1293	24.5865	25.444	24.6539	24.6504	25.6462	26.4649	25.3035	25.8775	25.966	25.5118	25.0952	25.7812	24.3379	24.3617	24.9996	24.4169	24.9339	24.4669	25.3427	24.0786	25.1486	25.2861	25.072	6	6	6	52.5	52.5	52.5	17.731	0	39.888	954440000	67	A0A0R4J0K1;Q9ERR7;D3Z3Y8;A0A0G2JEF3	A0A0R4J0K1;Q9ERR7	15 kDa selenoprotein	Sep15
29.0169	27.6858	28.1205	28.0288	28.681	28.4988	28.0888	28.2946	27.9591	28.9585	28.1789	28.6202	28.5379	28.4598	28.6108	28.4863	28.0884	28.3683	27.8584	27.6796	28.4692	28.1679	27.7509	29.0114	28.951	28.6486	29.0527	28.7745	29.9467	28.509	29.6547	28.6335	28.5958	28.7405	65	65	65	41.5	41.5	41.5	218.71	0	222.51	12500000000	481	Z4YL78;A0A0R4J0K2;K3W4R5;A2AGT5	Z4YL78;A0A0R4J0K2;K3W4R5;A2AGT5	Cytoskeleton-associated protein 5	Ckap5
22.0207	24.0561	21.9802	22.8364	23.5238	23.7374	23.0384	23.2197	23.914	23.4534	23.3142	23.3258	23.8071	23.7774	20.5044	23.7295	23.0972	23.0631	23.2917	23.1392	23.3358	23.7388	24.1189	23.3647	22.962	23.2281	24.2906	23.1309	23.0533	22.8296	21.1659	22.8594	22.9073	23.1566	3	3	3	10.1	10.1	10.1	69.413	0	16.262	301220000	48	Q8BRB0;A0A0R4J0L5;Q8R3I3	Q8BRB0;A0A0R4J0L5;Q8R3I3	Conserved oligomeric Golgi complex subunit 6	Cog6
25.3325	24.7763	25.5124	24.9587	24.8009	24.946	25.0024	25.2051	25.1773	25.5942	24.8147	25.1437	25.5747	25.3703	25.545	24.9729	25.3112	25.1503	25.5409	25.1808	26.0047	25.5512	25.2938	26.1418	25.7779	25.4746	26.0164	25.496	26.0327	25.2787	26.0584	25.4537	25.6675	25.7698	6	6	6	34.4	34.4	34.4	35.917	0	21.769	1305200000	29	A0A0R4J0L6;Q8BJZ4;A0A0N4SV23	A0A0R4J0L6;Q8BJZ4	28S ribosomal protein S35, mitochondrial	Mrps35
24.754	25.5815	26.1505	25.163	25.3832	24.6072	24.5916	25.1365	25.4372	25.0109	24.6646	24.7225	25.1893	25.0057	24.4684	25.3507	25.8738	24.8333	25.704	25.8309	25.0047	25.3338	25.2528	24.1609	24.4047	24.5483	24.2799	24.8092	24.449	24.6662	25.0883	24.7296	24.7513	24.9346	9	9	9	40.5	40.5	40.5	38.094	0	41.115	901820000	45	A0A0R4J0M1;Q8VCN9	A0A0R4J0M1;Q8VCN9	Tubulin-specific chaperone C	Tbcc
23.2827	21.5724	22.076	20.947	21.935	20.3289	24.169	20.78	21.7882	24.4619	24.182	22.0404	22.8969	24.2441	24.123	22.0482	24.2706	24.0942	22.5887	21.0762	22.7667	24.2215	22.5294	24.1915	24.144	24.2116	24.0385	24.4022	24.5491	24.4068	24.6986	24.4973	24.4565	24.7015	6	6	6	7	7	7	134.44	0	5.545	513020000	18	A0A0R4J0M9;Q8CDG3	A0A0R4J0M9;Q8CDG3	Deubiquitinating protein VCIP135	Vcpip1
24.4712	25.528	24.6082	25.2049	24.7373	24.4005	21.4003	24.7662	25.1095	24.661	24.6967	22.4398	25.2135	25.0317	25.2802	25.1108	24.7875	19.5156	25.1134	24.9412	24.9412	22.0541	24.8336	26.1522	25.2748	26.1291	25.475	25.3996	25.182	25.8844	24.7042	25.3212	24.9126	25.4546	6	6	6	24.8	24.8	24.8	38.325	0	13.575	922740000	36	A0A0R4J0N5;P46718;A2T4N6	A0A0R4J0N5;P46718;A2T4N6	Programmed cell death protein 2	Pdcd2
25.3284	24.7138	25.7876	25.1768	25.7445	25.9036	26.5859	26.5243	26.4109	26.4216	26.3973	26.6756	26.0586	25.4394	25.7506	26.0582	26.3196	26.3481	26.4126	26.2184	26.2947	26.4861	26.6579	23.7558	23.7	23.8066	23.914	24.3413	24.5027	24.4882	24.5144	24.6185	24.6135	24.3484	11	11	11	38	38	38	45.091	0	49.72	1549700000	89	A0A0R4J0P1;Q9D7B6;D3YTT4	A0A0R4J0P1;Q9D7B6;D3YTT4	Isobutyryl-CoA dehydrogenase, mitochondrial	Acad8
23.8931	24.3276	25.0081	21.8366	24.4207	24.6879	24.2926	24.4676	24.1545	24.5195	24.163	24.8458	24.5492	24.3292	24.8127	25.6076	24.6007	24.9889	25.2422	25.0884	24.8066	24.6456	24.4298	24.3386	24.6154	24.5162	24.9063	24.3541	24.183	24.8624	24.3527	24.8056	25.2729	24.995	8	8	8	16.5	16.5	16.5	71.588	0	12.816	711920000	40	A0A0R4J0P6;Q8VDG3	A0A0R4J0P6;Q8VDG3	Poly(A)-specific ribonuclease PARN	Parn
24.7643	24.7245	24.6983	24.7944	24.8688	24.7507	24.6516	25.2101	26.1845	25.7244	26.3394	25.4041	24.3325	25.0167	24.4936	24.4695	24.6534	24.7149	24.6031	24.8782	24.4257	25.0992	24.6103	23.4481	22.3414	21.7219	24.2078	22.0349	23.771	23.8209	22.2396	22.299	24.7879	22.8962	7	8	7	19.4	18.1	18.1	66.495	0	13.479	657330000	15	A0A0R4J0Q4;P97873	A0A0R4J0Q4;P97873	Lysyl oxidase homolog 1	Loxl1
25.9993	26.8977	26.4318	26.6424	27.1643	27.0025	27.316	27.5901	27.9349	27.2307	27.4614	27.313	26.4729	26.132	26.4221	26.9173	27.3742	27.1068	27.718	27.7068	27.3891	27.5756	27.6424	26.5217	26.5795	26.7042	25.6297	27.2666	26.4175	27.4587	26.177	27.4338	27.6113	27.6262	23	29	23	46.5	40.8	40.8	69.084	0	66.793	3946600000	123	A0A0R4J0Q5;P21619	A0A0R4J0Q5;P21619	Lamin-B2	Lmnb2
24.0925	23.5722	23.4675	23.7708	23.8193	23.833	23.4778	23.0694	23.5665	23.5297	23.7854	23.5874	23.6733	24.5159	24.1497	24.266	24.0914	23.9718	23.8148	23.4991	24.2162	24.057	23.4079	23.5792	23.5956	23.7329	24.1045	23.8463	22.1068	22.9924	23.5923	23.4303	23.6535	23.1737	6	6	6	16.1	16.1	16.1	80.581	0	55.207	370430000	83	Q3TR20;A0A0R4J0Q9;Q3UM29	Q3TR20;A0A0R4J0Q9;Q3UM29	Conserved oligomeric Golgi complex subunit 7	Cog7
27.167	26.7723	27.4059	27.1661	27.5582	27.988	27.8434	27.6022	27.6724	28.3522	27.6732	27.9669	27.621	27.25	27.3885	26.7489	27.2096	27.3353	27.3564	27.4287	27.8024	27.2877	27.1442	27.0008	26.943	26.4329	26.2029	27.2208	25.6464	26.7749	25.7969	26.6442	27.0311	26.9514	7	7	7	54.5	54.5	54.5	11.435	0	23.88	4524600000	75	A0A0R4J0R1;O70404;A0A0U1RPE8	A0A0R4J0R1;O70404	Vesicle-associated membrane protein 8	Vamp8
23.3542	23.3931	23.7234	23.4319	23.6049	20.7341	23.4502	23.3753	21.8411	23.6275	22.7671	23.729	23.7068	23.6005	21.7973	23.0396	22.2657	22.4888	22.4954	22.4951	23.6568	23.1095	21.7076	23.9567	22.8963	24.0142	23.9981	21.9799	25.5036	24.0186	24.1033	23.8894	23.8382	21.3709	3	3	3	11.4	11.4	11.4	40.991	0	18.705	381050000	16	A0A0R4J0R3;Q3U1G5	A0A0R4J0R3;Q3U1G5	Interferon-stimulated 20 kDa exonuclease-like 2	Isg20l2
24.7876	24.7421	24.4145	24.8377	24.5717	25.4941	24.9483	24.6349	25.5678	25.8125	25.2541	25.1325	24.3752	24.4508	24.4916	24.1649	24.4925	25.2574	24.4246	24.8932	25.0132	24.5874	22.6412	21.8794	24.472	21.3611	22.9862	24.6477	21.7128	23.1863	23.0331	22.2969	21.5559	24.8736	7	7	7	10.2	10.2	10.2	115.56	0	9.0434	695030000	24	A0A0R4J0S4;Q80Y17	A0A0R4J0S4;Q80Y17	Lethal(2) giant larvae protein homolog 1	Llgl1
27.4738	27.3769	27.2451	28.0865	23.8123	23.0896	27.4302	27.7199	22.5698	21.6344	27.3858	21.4192	26.9884	28.9777	27.9566	28.2029	28.2146	27.6485	28.8442	28.2551	27.7936	28.2252	28.2653	27.1142	23.4138	27.8257	27.4363	27.2443	26.7487	27.0799	27.5424	27.7964	28.0581	23.0472	6	6	6	6.9	6.9	6.9	160.92	0	15.375	5131800000	38	A0A0R4J0S7;Q8CGB3	A0A0R4J0S7;Q8CGB3	Uveal autoantigen with coiled-coil domains and ankyrin repeats	Uaca
22.3565	22.9762	22.8289	21.7987	21.6607	23.3754	23.3919	23.673	21.872	23.3777	23.4538	23.9977	23.2313	23.103	22.1576	22.0903	23.6885	23.388	23.3101	22.6043	23.4565	23.8114	23.9147	23.2229	23.9207	23.3386	24.6074	23.4893	22.7104	22.7665	23.0086	24.0126	23.8662	23.3663	8	9	9	22.4	22.4	21.3	84.387	0	15.918	329340000	18	A0A0R4J0T4;Q5D0E0;O88351;Q3U141;F6ULQ4;F6XPL0	A0A0R4J0T4;Q5D0E0;O88351;Q3U141	Inhibitor of nuclear factor kappa-B kinase subunit beta	Ikbkb
27.7826	27.814	27.8162	27.4114	27.7796	27.7145	28.1587	27.9763	28.0947	27.7376	28.0978	27.7186	27.7408	27.5024	27.6838	27.558	28.1105	27.8934	27.7516	27.8045	27.6686	27.6195	28.0592	28.1649	28.1502	28.3799	28.2239	28.2975	28.0594	28.581	28.0087	28.1453	28.1687	27.9723	10	14	14	37	37	30.4	52.178	0	105.33	7184000000	242	A0A0R4J0T5;P28659	A0A0R4J0T5;P28659	CUGBP Elav-like family member 1	Celf1
25.4719	25.4618	22.7881	25.2253	24.5923	24.7211	25.2867	25.0893	25.0077	25.2894	25.3386	25.4669	25.0943	24.3355	24.4994	24.2136	26.0179	25.0025	24.3364	25.3335	26.1404	26.2305	26.4087	23.5711	22.7159	21.4413	21.996	21.8334	21.6488	22.5248	23.2726	21.5729	22.7153	22.5784	6	6	6	34.4	34.4	34.4	40.375	0	15.712	739810000	27	A0A0R4J0T7;Q01721	A0A0R4J0T7;Q01721	Growth arrest-specific protein 1	Gas1
26.3404	25.6877	26.1177	26.1229	26.7575	26.567	26.7025	26.8145	27.0152	27.1992	26.8001	26.9094	27.0521	26.9191	27.0613	26.9904	26.9155	27.1521	26.8976	27.1854	27.2142	27.189	27.0763	25.5394	25.7134	25.5927	25.4508	25.4104	26.367	25.7764	26.2029	26.3837	26.2852	25.8013	13	14	13	33.6	31.7	31.7	57.542	0	58.113	2795700000	93	A0A0R4J0T8;Q9D8S3	A0A0R4J0T8;Q9D8S3	ADP-ribosylation factor GTPase-activating protein 3	Arfgap3
25.2588	25.7388	25.1457	25.3029	25.1603	25.4435	25.5483	25.4227	25.5976	25.7475	25.9829	25.7346	25.7865	25.3593	25.9647	25.0339	25.8781	25.7217	25.6061	25.9207	25.5444	25.7294	25.9406	25.9713	25.8643	26.0238	26.0342	25.7352	25.0195	26.2046	25.4189	25.6386	25.9383	25.8172	10	10	10	34.3	34.3	34.3	46.448	0	202.13	1477000000	86	A0A0R4J0U2;Q0VGB7;A0A0N4SVH3;A0A0N4SV05	A0A0R4J0U2;Q0VGB7;A0A0N4SVH3;A0A0N4SV05	Serine/threonine-protein phosphatase 4 regulatory subunit 2	Ppp4r2
25.1071	25.1283	24.7972	25.1139	24.6481	25.6141	25.0453	24.3805	25.5868	25.291	25.1195	24.4538	24.9607	24.94	24.7679	24.7248	24.9443	24.3191	24.5584	24.7105	25.1967	21.6891	24.4888	24.149	24.0459	23.9337	24.5725	23.3917	23.5124	24.0016	24.1801	24.4544	24.2789	23.7276	4	4	4	25.4	25.4	25.4	24.467	0	24.683	672460000	57	A0A0R4J0U7;Q8R395	A0A0R4J0U7;Q8R395	COMM domain-containing protein 5	Commd5
23.017	22.9764	22.4164	23.3106	23.1187	23.0375	23.3063	23.3819	23.1581	22.809	23.3699	21.0192	22.8573	22.6922	22.7021	22.6687	22.9882	23.3465	21.3377	23.2532	21.4134	22.9663	23.0274	23.4487	23.1391	23.1504	22.7027	23.0869	24.0739	23.0283	24.9392	23.3169	24.2564	23.5003	4	4	4	8.7	8.7	8.7	80.919	0	32.017	281660000	35	A0A0R4J0U8;A2RSY6;A0A087WQ23	A0A0R4J0U8;A2RSY6	TRMT1-like protein	Trmt1l
27.1453	26.791	26.9516	26.5714	27.5322	27.4457	27.5339	27.1394	26.794	27.2398	27.0857	27.5352	27.0656	27.3052	27.1589	27.1454	27.0364	27.3287	26.986	26.6197	27.5471	27.0298	27.052	27.8845	27.7444	27.5739	27.7019	27.8989	28.4968	27.6528	28.3645	27.9543	28.092	27.9086	38	38	38	31.5	31.5	31.5	213.48	0	196.91	5691800000	330	A0A0R4J0V5;P08775	A0A0R4J0V5;P08775	DNA-directed RNA polymerase II subunit RPB1	Polr2a
25.9724	25.6826	25.6892	26.1115	26.3887	25.7278	26.0187	25.6256	26.062	26.1647	25.9707	25.8109	26.6	26.7288	26.4521	26.1881	26.5511	26.269	26.3584	26.1322	26.3081	26.3668	26.2754	26.9017	26.7571	26.8571	26.7681	26.6649	26.9569	26.6063	26.6726	26.7864	26.5949	26.8561	17	17	17	37.4	37.4	37.4	68.048	0	38.43	2519500000	175	A0A0R4J0W6;Q9CRC8;F6RGS7;F6RDA7;D6RHB1	A0A0R4J0W6;Q9CRC8	Leucine-rich repeat-containing protein 40	Lrrc40
27.3931	27.2105	27.0932	27.5244	26.8534	26.9608	26.8862	27.3629	27.6943	27.3153	27.629	27.3217	26.905	26.6596	26.75	26.526	26.6333	26.4651	26.8898	27.1098	27.0226	27.1658	27.1881	26.7016	26.7976	27.067	27.4086	26.7665	27.0533	27.2476	26.864	27.0462	27.0465	26.9823	18	21	21	42.2	42.2	38.6	71.59	0	61.409	3760100000	129	D3Z0V2;A0A0R4J0X8;Q9ES28;A0A0R4J0C5;A2AFJ8	D3Z0V2;A0A0R4J0X8;Q9ES28;A0A0R4J0C5	Rho guanine nucleotide exchange factor 7	Arhgef7
30.863	31.1571	30.9275	31.1399	31.2662	31.0062	31.2209	31.4371	31.4059	31.3018	31.1341	31.0346	31.1115	31.0194	30.9777	30.9331	31.249	31.083	31.4672	31.4385	31.1311	31.0753	31.1908	30.0865	30.2452	30.349	30.1092	30.4578	29.8614	30.2964	30.1675	30.3669	30.1954	30.4781	44	45	44	60.7	58.3	58.3	72.369	0	323.31	54279000000	926	A0A0R4J0Z1;P08003	A0A0R4J0Z1;P08003	Protein disulfide-isomerase A4	Pdia4
26.3588	26.5021	25.9815	26.5207	26.3777	26.448	26.0505	26.6362	27.0292	26.2863	26.7884	26.6671	26.8364	26.7153	26.9315	27.0348	27.2185	27.0059	27.6009	27.673	27.0954	27.3119	27.3479	25.1487	24.9608	24.7877	25.5248	25.3178	24.215	25.43	24.6733	24.8931	25.4539	24.937	13	13	13	26.7	26.7	26.7	79.992	0	31.989	2402500000	134	E9QL31;A0A0R4J104;P98078;E9PX84;Q3TRE6;F6TQN9;Q9DCE6;E0CXT5;E0CZ53;E0CYJ2	E9QL31;A0A0R4J104;P98078;E9PX84;Q3TRE6;F6TQN9;Q9DCE6;E0CXT5	Disabled homolog 2	Dab2
27.2808	26.2728	26.2799	26.0645	25.2962	26.0406	26.0415	25.2913	25.3255	25.6903	26.0865	25.2598	25.8302	24.9899	26.2818	26.4583	26.327	26.6017	25.4189	25.8144	25.8324	25.9835	25.3914	25.9472	26.3742	25.4722	26.1471	26.1884	26.2533	27.17	26.1517	26.3723	24.2391	25.6605	5	8	5	13.9	9.7	9.7	76.884	0	12.894	1905100000	40	A0A0R4J124;O54781;Q0VAW8;Q9Z0G2;A0A0G2JG74;Q6P5E1;A0A0G2JDY2	A0A0R4J124;O54781	SRSF protein kinase 2;SRSF protein kinase 2 N-terminal;SRSF protein kinase 2 C-terminal	Srpk2
27.1932	27.7429	27.2406	27.4363	27.5975	27.8574	28.2735	27.8301	28.2714	28.2004	28.3632	28.3323	26.7087	26.2484	26.6862	26.3622	27.5767	26.9708	27.3457	27.4782	27.0984	27.3296	27.1583	26.7268	26.5912	26.6909	25.5897	26.6579	26.0924	27.4312	26.4496	27.1857	27.1496	27.2816	10	10	10	24	24	24	59.704	0	23.66	4576600000	109	A0A0R4J138;P50429	A0A0R4J138;P50429	Arylsulfatase B	Arsb
28.3783	28.5358	28.3114	28.8783	27.9428	28.5578	28.5951	28.875	28.6657	28.3741	28.7346	28.1045	27.3007	27.7861	27.3494	27.1498	27.4852	27.4595	28.1365	27.2921	27.208	27.5494	27.5213	26.5025	27.0043	27.0679	26.886	27.0232	26.433	27.0175	26.4659	26.8184	26.6346	26.8137	10	10	10	66.7	66.7	66.7	20.224	0	30.077	6117000000	120	A0A0R4J139;Q8BU85;D3YUC9	A0A0R4J139;Q8BU85	Methionine-R-sulfoxide reductase B3, mitochondrial	Msrb3
25.5207	24.353	24.5975	24.1726	24.0159	24.7395	24.5369	24.0935	24.3244	24.6362	23.9891	24.3843	26.9619	27.4379	27.1175	26.9823	26.7124	26.1118	25.8665	25.5012	26.3226	26.0588	26.2228	26.7982	26.4081	26.6857	27.304	26.2048	25.9544	27.1215	26.698	25.9427	25.9722	26.1812	24	24	24	26.2	26.2	26.2	151.83	0	76.028	2168000000	130	A0A0R4J140;Q5SW19;Z4YLI8	A0A0R4J140;Q5SW19;Z4YLI8	Clustered mitochondria protein homolog	Cluh
24.8585	23.9631	24.9244	24.229	24.7542	24.7024	24.737	24.7138	23.627	24.469	23.8101	24.5213	24.3194	24.2955	25.0048	24.0822	24.4364	24.4898	23.8883	23.6523	24.8181	24.2132	24.338	24.0376	23.953	23.9127	24.3757	24.44	25.5364	24.2284	25.1685	24.744	24.8574	24.3816	7	7	7	12.5	12.5	12.5	96.98	0	19.069	701470000	47	A0A0R4J150;B9EJ86	A0A0R4J150;B9EJ86	Oxysterol-binding protein	Osbpl8
27.3434	26.3476	25.9444	26.3698	26.3611	27.0169	26.2484	25.7684	25.2554	27.6283	26.9938	26.8224	26.547	26.7044	27.6785	26.3688	25.8813	26.8184	26.0699	26.2345	26.97	26.8198	25.4128	27.6391	27.1947	27.4863	27.529	26.5229	27.7848	26.9193	26.8744	26.4022	27.2056	25.991	17	27	27	21.4	21.4	13.6	181.85	0	83.633	3627900000	121	A0A0R4J170;Q3TKT4;G3UX35	A0A0R4J170;Q3TKT4;G3UX35	Transcription activator BRG1	Smarca4
26.1988	25.763	26.228	25.923	26.1423	26.1396	25.7315	25.0634	25.7878	26.362	25.7342	25.6501	26.5895	26.7619	26.3498	26.2196	25.8906	26.5545	25.4184	26.1829	26.5067	26.1455	25.952	26.5862	26.409	26.5195	26.824	26.0801	27.4387	26.5345	26.8355	26.5401	26.6648	26.5061	17	17	17	46.1	46.1	46.1	69.484	0	53.932	2456800000	163	A0A0R4J187;P23475;E9Q0B8;E9Q163;E9PZD4	A0A0R4J187;P23475	X-ray repair cross-complementing protein 6	Xrcc6
27.3272	27.2818	27.0475	27.4202	27.4433	27.501	27.9074	27.8592	27.96	27.705	27.9969	27.9223	27.0846	27.0474	27.0225	27.1708	27.6264	27.4868	27.4748	27.6527	27.6798	27.3733	27.5329	27.8719	27.6816	27.6911	27.8044	27.5018	28.2492	28.0147	28.1381	28.0057	28.2359	27.993	9	12	12	53.2	53.2	41.5	36.812	0	162.67	5906200000	199	A0A0R4J195;Q9CSU0;F6YB25;F7DAY5	A0A0R4J195;Q9CSU0;F6YB25	Regulation of nuclear pre-mRNA domain-containing protein 1B	Rprd1b
26.0056	25.6394	25.4042	25.894	25.6295	25.4792	25.741	25.6361	25.7112	25.9962	25.6815	25.7788	24.8107	24.7049	25.0471	25.1999	24.7083	24.7347	24.5356	24.6279	24.8937	24.571	24.635	24.8331	24.5062	24.4851	25.4521	24.4183	24.6329	24.4611	24.6149	24.3141	24.7403	24.9968	7	8	7	24.9	23.2	23.2	60.907	0	45.22	1049900000	63	A0A0R4J1D0;P59108	A0A0R4J1D0;P59108	Copine-2	Cpne2
28.4996	28.7706	28.6141	28.9444	28.0602	27.9353	28.2537	28.4808	28.9073	28.5101	28.6685	28.6272	27.4818	27.428	27.7716	27.1371	27.7498	27.8653	28.4156	28.6096	27.7917	28.1577	28.4153	28.0978	28.1842	28.297	28.0275	28.37	27.0623	28.4667	27.2255	28.2963	28.2302	28.5819	16	16	16	29.7	29.7	29.7	72.544	0	53.102	8371800000	193	A0A0R4J1E3;Q9QXS6;F7CPL2	A0A0R4J1E3;Q9QXS6	Drebrin	Dbn1
22.9398	22.1232	23.195	24.2559	22.0556	24.5601	22.6602	24.6785	24.7253	22.9251	22.0144	20.6889	24.9494	21.6438	22.5642	22.9071	25.0498	24.8227	25.1357	25.1394	21.2787	23.814	24.929	21.7183	22.3903	22.5065	22.7254	24.9012	21.6166	22.2057	22.6597	24.879	22.7925	23.5366	5	5	5	29.9	29.9	29.9	29.802	0.00089767	2.5777	434350000	7	A0A0R4J1E8;Q6P8M1	A0A0R4J1E8;Q6P8M1	Putative deoxyribonuclease TATDN1	Tatdn1
25.1688	24.7853	24.8147	24.9908	24.9693	25.1905	25.5409	26.0885	25.37	25.1254	24.967	25.2114	24.8848	24.7892	24.9186	24.7038	24.9182	24.5496	24.8455	24.914	24.3835	24.3349	25.2969	26.2668	25.7901	25.9614	26.4359	25.9406	26.5872	25.8775	26.9048	25.9299	26.5769	25.8799	15	15	15	19.9	19.9	19.9	120.34	0	40.864	1443400000	47	A0A0R4J1F8;E9QPB3;P59328	A0A0R4J1F8;E9QPB3;P59328	WD repeat and HMG-box DNA-binding protein 1	Wdhd1
26.9555	25.8259	25.4561	25.8613	25.1149	25.9741	25.7049	24.9143	25.6531	25.1314	25.6934	25.3421	25.0667	25.0937	25.0121	24.9581	24.7375	24.7023	24.0671	24.3627	24.609	24.8571	24.5565	26.7304	26.707	26.5351	26.7808	26.7166	26.774	26.9255	26.5351	26.5095	26.9895	26.6296	7	10	7	36.5	31	31	39.182	0	26.14	1918900000	110	A0A0R4J1G5;Q91X78;E9PUH5;E9PZB0	A0A0R4J1G5;Q91X78	Erlin-1	Erlin1
23.6401	22.614	21.6331	22.9404	22.9518	23.3433	22.7918	22.6816	23.1972	23.4218	23.0092	22.3194	23.2975	23.5972	23.1604	23.2192	22.9351	21.3525	22.9496	21.4254	22.3872	23.8914	23.4831	22.7787	22.609	22.1988	23.3434	22.4533	21.8055	22.9652	21.7022	22.7576	22.5327	22.6555	3	3	3	18.9	18.9	18.9	27.363	0	4.2733	203110000	12	A0A0R4J1H0;A2RTC8;Q3KNM2;F6W8T3	A0A0R4J1H0;A2RTC8;Q3KNM2	E3 ubiquitin-protein ligase MARCH5	March5
26.1955	26.1046	25.675	26.472	26.3992	26.6327	26.4721	26.2602	26.6281	26.5229	26.5314	26.5139	26.175	26.2413	26.17	26.3272	26.5829	26.1228	26.9807	26.7252	26.2969	26.4521	26.8375	25.8677	25.7888	26.1387	26.0053	26.0866	25.5785	26.335	25.7185	26.4827	26.4981	26.3284	17	17	17	17.3	17.3	17.3	162.89	0	125.42	2270900000	104	A0A0R4J1H6;E9QP99;P55937;D3Z0Q8	A0A0R4J1H6;E9QP99;P55937	Golgin subfamily A member 3	Golga3
24.7652	24.931	25.088	24.866	25.634	25.4375	25.8505	25.4318	25.1248	25.5727	25.5094	25.7267	25.7267	24.7787	25.1313	25.1816	25.8468	26.0731	25.6316	25.6295	25.6659	25.8771	25.5258	26.3246	25.708	25.8874	25.4231	25.9908	26.4947	26.3571	26.3672	25.9813	26.4935	26.5433	7	7	7	38.2	38.2	38.2	23.384	0	9.7882	1675200000	49	A0A0R4J1N9;P40630;D3Z0F3	A0A0R4J1N9;P40630;D3Z0F3	Transcription factor A, mitochondrial	Tfam
29.2534	28.7675	28.8824	28.7843	29.0967	28.8879	28.995	28.9012	28.6704	28.9882	28.9345	29.068	28.832	28.8064	28.9285	28.8913	28.812	28.582	28.7675	28.7232	29.0008	28.7998	28.9425	28.9619	29.0461	29.012	29.1109	28.9429	28.9155	29.1308	28.9429	28.9102	29.218	28.9912	45	45	45	53.6	53.6	53.6	150.65	0	323.31	14549000000	580	A0A0R4J1Q0;G5E896;Q3UJB9;D6RE33;F6ZJ27;F6V5I7	A0A0R4J1Q0;G5E896;Q3UJB9;D6RE33	Enhancer of mRNA-decapping protein 4	Edc4
27.1721	26.7876	27.0043	26.7205	26.4108	26.5045	26.8574	26.3866	26.0585	25.8427	26.7133	26.1484	23.5266	23.5941	23.9179	23.998	24.351	24.1553	23.8026	23.7235	23.9096	23.8839	23.4707	25.4538	24.927	25.3233	25.3286	24.414	25.0763	25.6516	25.1433	24.6975	24.7769	24.2577	17	17	17	28.3	28.3	28.3	103.03	0	48.842	1395200000	104	G3X9S2;A0A0R4J1Q7;P06802;E9QQ26	G3X9S2;A0A0R4J1Q7;P06802	Ectonucleotide pyrophosphatase/phosphodiesterase family member 1;Alkaline phosphodiesterase I;Nucleotide pyrophosphatase	Enpp1
24.5993	25.0731	25.0294	25.0379	24.9953	24.7557	25.6141	25.1189	24.9757	25.2202	26.207	24.9453	24.3183	24.2605	24.3262	23.018	24.2513	24.1321	24.3813	24.394	24.2382	24.291	24.4905	24.3378	24.2074	24.4431	24.2777	24.1116	24.0923	24.4866	24.319	24.3867	24.298	24.0556	4	4	4	52.4	52.4	52.4	11.74	0	9.7914	697230000	7	A0A0R4J1R7;Q9CZL5	A0A0R4J1R7;Q9CZL5	Pterin-4-alpha-carbinolamine dehydratase 2	Pcbd2
25.9629	25.0749	25.599	25.6555	25.9991	26.1123	26.0554	25.6475	25.3149	25.727	25.6456	26.184	25.1115	25.1233	25.0978	24.9314	25.42	25.8706	24.8285	25.1766	25.9049	25.6274	25.6749	25.1086	25.9214	25.4331	26.1688	25.5922	26.0801	25.7081	26.2439	25.8658	26.1234	26.0111	16	16	16	39.7	39.7	39.7	68.564	0	39.24	1578100000	65	A0A0R4J1W7;Q8BGZ4;G3X8W7	A0A0R4J1W7;Q8BGZ4;G3X8W7	Cell division cycle protein 23 homolog	Cdc23
26.4982	25.6245	25.4507	25.2625	24.5673	26.0358	25.7123	24.9002	25.4113	26.3905	25.7073	25.4796	26.4614	26.4056	26.0687	26.0562	26.261	26.5565	25.5492	25.2833	26.0325	25.8445	25.6248	25.2064	24.5815	25.2579	26.1285	25.3679	24.9863	26.3777	25.1356	24.9924	26.0467	25.6663	6	6	6	25.6	25.6	25.6	27.932	0	29.317	1659000000	58	A0A0R4J1Z3;Q9CR67;Q9CZM3;E0CXY5	A0A0R4J1Z3;Q9CR67	Transmembrane protein 33	Tmem33
23.6693	24.087	23.4743	24.1831	24.0957	23.8034	24.7827	24.0331	24.7936	24.7911	25.3052	25.2736	23.3811	23.4838	23.8902	23.5398	23.6139	23.5545	23.4744	23.5762	23.9454	24.1031	23.5193	22.8401	23.3196	22.9873	23.1609	22.126	22.6472	22.9927	22.5683	22.7713	23.2477	22.6248	4	5	5	14.9	14.9	12.6	67.492	0	16.112	401030000	37	A0A0R4J211;G5E825;Q9CWR0;D3Z534;D3Z532;D3Z535;D3Z4R2	A0A0R4J211;G5E825;Q9CWR0	Rho guanine nucleotide exchange factor 25	Arhgef25
25.7454	25.9913	26.2299	25.3606	25.8713	25.9533	25.7295	26.3245	26.2041	26.1966	26.243	26.4588	24.3819	24.8256	25.007	24.1899	25.3378	24.5552	24.8043	25.5597	24.6805	25.1	25.1201	26.1486	26.3848	26.2235	25.9655	26.4178	25.8811	26.4505	26.3844	26.3274	26.5839	26.2701	8	10	8	37	33.3	33.3	49.829	0	25.776	1690300000	87	A0A0R4J233;Q8C650	A0A0R4J233;Q8C650	Septin-10	Sept10
22.9845	20.5525	22.1328	21.2176	23.1792	23.1674	22.1783	22.5325	22.3998	23.0825	23.0985	22.2983	22.814	22.8854	22.8751	23.2723	22.5062	22.4901	22.5319	22.9531	23.0069	23.558	22.9732	23.8205	24.2769	23.3863	24.9223	23.12	23.5314	24.4664	23.9681	23.7144	24.6412	23.7821	8	8	8	11.2	11.2	11.2	129.96	0	29.873	358970000	24	A0A0R4J254;Q9ESJ0;G3UX04;G3UXM9	A0A0R4J254;Q9ESJ0	Exportin-4	Xpo4
23.677	23.3246	22.7774	23.5762	23.2938	23.42	23.5281	23.1502	22.5237	23.7671	23.0648	23.284	23.6931	23.8208	23.7358	23.3526	23.7582	23.6268	23.4391	23.5927	23.8335	23.6942	23.3927	26.6707	26.3463	26.4599	26.8061	26.6921	27.1472	26.46	27.3029	26.3346	26.2979	26.5332	17	17	17	22.2	22.2	22.2	122.93	0	61.126	1360000000	81	A0A0R4J260;B2RRE7;G3UXM1;G3UXQ0	A0A0R4J260;B2RRE7	OTU domain-containing protein 4	Otud4
23.4418	22.433	22.8017	22.758	22.8932	22.1272	22.7063	22.4369	22.4198	22.9459	20.5275	22.0239	22.9748	23.236	22.8043	22.7646	22.0874	21.9857	22.4156	22.6674	22.4268	22.0167	22.0702	21.096	22.6928	22.4823	22.7088	21.9486	22.6276	22.0181	23.5588	22.1551	22.5907	22.6958	2	2	2	15.4	15.4	15.4	31.737	0	27.42	135130000	38	A0A0R4J263;O35083;G3UWV6	A0A0R4J263;O35083;G3UWV6	1-acyl-sn-glycerol-3-phosphate acyltransferase alpha;1-acyl-sn-glycerol-3-phosphate acyltransferase	Agpat1
26.5571	26.3358	26.0224	26.1546	26.5283	26.439	26.5019	26.154	26.6834	27.0359	26.5247	26.7927	26.0221	25.8982	26.0081	25.6168	26.2429	26.3337	26.0751	26.135	26.6065	26.2131	26.3697	25.4182	25.4851	25.2827	25.6803	24.7101	25.0362	25.3939	25.2588	25.4952	25.8178	25.6597	8	8	8	48.3	48.3	48.3	17.633	0	34.99	1970800000	130	A0A0R4J275;Q7TMF3	A0A0R4J275;Q7TMF3	NADH dehydrogenase [ubiquinone] 1 alpha subcomplex subunit 12	Ndufa12
23.2541	23.3099	23.2439	23.2926	23.9519	23.4902	23.7777	23.6082	23.717	23.5232	21.7048	22.4393	24.0901	23.737	24.7736	24.7141	25.6664	24.6891	25.5639	24.4578	24.0655	25.173	25.2687	23.4727	23.669	23.2836	22.2499	23.4427	23.4034	21.2031	22.1621	23.5444	23.6773	23.5305	4	4	4	14.4	14.4	14.4	63.078	0	12.429	425610000	19	H3BJR8;A0A0R4J282;H3BJ24;H3BL33;H3BJM1;D3Z6Q3;A0A0R4J1H9;E2S038;D3Z6Q4;H3BLF2;P58462;H3BJ68;H3BKT4;D3Z0J5	H3BJR8;A0A0R4J282;H3BJ24;H3BL33;H3BJM1;D3Z6Q3;A0A0R4J1H9;E2S038;D3Z6Q4;H3BLF2;P58462	Forkhead box protein P1	Foxp1
22.375	21.689	21.8546	21.3172	21.5135	22.1234	21.5719	21.5716	22.3756	20.6737	21.6114	21.5596	21.8822	22.6588	23.848	21.642	22.788	21.4823	22.8717	23.6204	21.7097	21.7842	24.0219	22.5101	21.9464	21.7328	22.9178	22.155	23.7243	22.8404	22.4768	22.6941	23.1119	22.6403	3	3	3	5.6	5.6	5.6	91.621	0	29.363	149210000	23	A0A0R4J291;Q7TMV3;F2Z402	A0A0R4J291;Q7TMV3	FAST kinase domain-containing protein 5	Fastkd5
23.6475	23.3753	23.1293	23.7862	23.827	23.7256	20.9367	22.7077	23.9453	23.7654	21.5363	22.8059	23.4501	23.3475	23.6796	23.6104	23.1729	22.833	21.9813	23.3441	23.7462	21.8018	23.5993	23.8686	23.8922	23.765	24.1597	23.0919	23.6342	23.7769	23.3608	23.8337	23.8969	23.7883	4	4	4	12.9	12.9	12.9	60.877	0	8.3459	333750000	28	E9PUG7;A0A0R4J298;Q61211;Q8C8I3;M0QWK9	E9PUG7;A0A0R4J298;Q61211;Q8C8I3	Eukaryotic translation initiation factor 2D	Eif2d
27.0955	25.6533	27.0016	26.9272	26.8103	26.4371	22.7485	26.8843	26.619	26.9459	26.4752	22.0752	27.0734	26.0302	26.6385	26.8853	26.2845	26.0913	26.6432	26.7655	25.6292	21.4391	26.7104	26.4797	26.7344	26.1894	27.0806	26.5306	27.1135	25.9212	26.265	26.3963	26.7008	26.879	3	3	3	27.5	27.5	27.5	11.777	0	14.292	2767700000	74	A0A0R4J2A1;Q9D958;F6UR10	A0A0R4J2A1;Q9D958	Signal peptidase complex subunit 1	Spcs1
26.3613	26.1302	25.396	26.4106	25.292	26.3995	26.3377	26.2932	25.9534	25.7913	25.9272	25.8942	24.304	24.1941	24.3926	24.3367	24.3357	23.8909	24.1345	24.1868	23.7738	24.1521	24.1519	21.9702	22.4821	22.0613	23.1929	21.0258	22.7711	22.136	22.5911	21.7653	22.677	22.5731	8	8	8	39.1	39.1	39.1	35.888	0	47.514	821440000	41	A0A0R4J2B2;Q6WVG3	A0A0R4J2B2;Q6WVG3	BTB/POZ domain-containing protein KCTD12	Kctd12
21.6288	23.4992	21.7259	20.7548	21.6817	23.9759	23.4459	24.5151	23.9324	23.5918	24.0375	23.82	21.2925	23.2356	21.0743	22.366	23.1718	22.546	23.3248	21.9569	23.4447	22.097	20.972	22.2125	23.2499	23.0801	22.4734	23.2771	22.9086	23.6363	23.3631	22.8299	23.5104	22.3055	3	3	3	6.6	6.6	6.6	38.192	0	3.8878	267430000	12	A2RTH5;A0A0U1RNF2	A2RTH5;A0A0U1RNF2		Lcmt1
27.7776	27.0382	27.4354	27.1315	27.3188	27.631	27.6088	27.5805	26.9205	27.5215	27.4221	27.956	27.6091	27.4644	27.5852	27.7982	27.3246	27.5928	27.0149	27.0346	27.4611	27.5552	27.2126	26.5574	26.8869	26.4722	26.9841	26.7842	27.6216	26.614	27.3334	27.0641	27.0071	26.6203	42	45	45	32.4	32.4	31.2	238.09	0	125.54	4740800000	288	A0A0U1RNK7;E9PX48;A2A9M5;A2A9M4;Q8R1A4;A0A0U1RNY4;F6ZJ55;A2AW79;A0A0U1RPH6;A0A0U1RP53;Q8C147	A0A0U1RNK7;E9PX48;A2A9M5;A2A9M4;Q8R1A4	Dedicator of cytokinesis protein 7	Dock7
26.6231	25.604	25.84	24.9221	24.4918	26.5382	24.6305	23.8484	24.7576	24.704	24.8628	24.672	24.2686	25.3602	24.5728	24.3399	23.6456	24.4659	23.8004	23.7907	24.2577	24.4454	24.0183	24.4417	24.3802	24.0789	26.0997	23.8497	23.7074	24.125	24.1973	24.1065	25.0152	24.9009	4	4	4	25.9	25.9	25.9	20.292	0	13.408	915090000	31	A0A0U1RP13;Q8VDP6;A0A0U1RNI6;A0A0U1RPV3;A0A0U1RQ57;A0A0U1RP60;Q05BY1	A0A0U1RP13;Q8VDP6;A0A0U1RNI6;A0A0U1RPV3;A0A0U1RQ57	CDP-diacylglycerol--inositol 3-phosphatidyltransferase	Cdipt
22.1861	23.0205	22.9611	25.1195	22.6017	22.0047	21.4699	20.0708	22.1135	21.4388	22.0422	24.8147	20.878	25.66	25.223	25.5747	25.4025	25.4512	21.8259	21.7512	21.6583	25.0375	23.8361	22.0345	21.9974	23.1336	23.1531	25.6845	25.285	21.6181	25.605	25.7408	25.4014	25.4097	3	3	3	4.1	4.1	4.1	98.317	0	7.3139	966290000	15	A0A0U1RP47;A0A0U1RQ85;P22682	A0A0U1RP47;A0A0U1RQ85;P22682	E3 ubiquitin-protein ligase CBL	Cbl
22.5219	22.894	23.5097	22.0297	21.6134	21.3511	23.0447	21.3182	23.618	21.5555	22.4273	22.8335	21.7214	23.494	22.8247	23.4936	21.5485	21.7	22.0193	21.6214	21.8877	22.5359	21.3344	22.2406	22.003	22.508	22.2692	22.2157	21.0759	23.0301	22.307	22.3002	22.3515	22.1143	2	2	2	19.3	19.3	19.3	16.501	0	4.0589	93887000	9	A0A0U1RP59;Q9JL16	A0A0U1RP59;Q9JL16	Interferon-stimulated gene 20 kDa protein	Isg20
22.3855	22.6092	22.6934	22.19	21.9742	22.2826	22.9041	22.1887	22.5728	22.209	21.8329	22.284	21.8124	22.2253	23.0577	23.001	22.1763	23.538	22.1305	21.5697	22.3591	21.9926	21.7776	23.2431	23.161	22.1706	22.5695	22.278	23.9833	23.3797	23.5754	22.5793	23.92	22.4899	5	5	5	4.6	4.6	4.6	226.76	0	9.8808	212760000	18	A0A0U1RPD8;Q8K284;A0A0U1RP70;A0A0U1RNK8	A0A0U1RPD8;Q8K284	General transcription factor 3C polypeptide 1	Gtf3c1
23.7428	21.9699	23.2926	23.2547	23.5344	24.3409	22.3051	21.1714	20.7442	23.533	21.3811	23.9033	23.2517	22.9205	22.1347	22.0789	22.3902	22.3059	22.1825	21.3124	23.0652	20.9023	22.002	21.3309	22.5253	22.5679	22.3217	21.2817	22.4514	22.6823	23.2845	21.3144	22.796	22.5782	2	2	2	17.2	17.2	17.2	26.103	0	9.4705	180730000	20	D3YWU4;A0A0U1RPY3;D3YWA9;D3YTR6;Q8R0G7;D6REG2;A0A0U1RNZ2	D3YWU4;A0A0U1RPY3;D3YWA9;D3YTR6;Q8R0G7;D6REG2;A0A0U1RNZ2	Protein spinster homolog 1	Spns1
26.2464	26.382	25.6296	26.888	26.0091	26.1926	26.3562	25.4963	26.017	26.1707	26.4569	26.449	25.8044	25.0192	25.0424	24.6475	24.3169	24.3158	24.0947	24.2084	24.5652	24.8483	24.6216	24.9002	24.9498	24.7815	24.4504	23.705	24.5144	24.5645	23.8906	24.0747	24.4654	24.3364	2	2	2	34.2	34.2	34.2	12.934	0	11.412	1189500000	39	A0A0U1RPY6;Q80ZW9;Q9JKW0	A0A0U1RPY6;Q80ZW9;Q9JKW0	ADP-ribosylation factor-like protein 6-interacting protein 1	Arl6ip1
23.1002	24.2368	24.2269	21.2341	24.076	24.1664	20.8282	21.7623	21.3644	24.0761	24.2318	24.2074	20.3602	21.7332	22.2902	24.1593	23.0387	22.7963	21.7232	22.3477	21.9229	22.388	22.2642	25.0486	24.7683	25.9228	22.4067	24.446	21.1368	22.3733	24.639	24.5737	22.7267	24.6819	3	3	3	19.5	19.5	19.5	24.536	0	10.551	458540000	10	A0A0U1RQ37;Q921J4;A0A0U1RQ22;A0A0U1RQ75	A0A0U1RQ37;Q921J4;A0A0U1RQ22	Ubiquitin-conjugating enzyme E2 S	Ube2s
25.8295	25.8722	25.7838	26.0797	25.5451	25.7473	25.7067	25.4251	26.3179	25.1462	25.8648	25.4051	25.9814	25.6953	25.6562	25.81	25.844	25.8086	26.0837	26.2907	26.05	26.0494	25.9925	25.8	25.7674	25.8392	26.0329	25.6056	25.7589	26.1426	25.4832	25.9892	26.0565	25.7887	11	11	11	30.9	30.9	30.9	55.957	0	64.002	1645800000	191	A0ELI5;Q8K2D3;D6RCX6;D3YYS4	A0ELI5;Q8K2D3	Enhancer of mRNA-decapping protein 3	Edc3
24.8395	25.3791	24.1572	25.2715	25.2367	25.9699	24.9893	24.1428	24.2039	23.3744	25.3882	24.2139	24.8391	25.6168	23.9294	25.5254	24.6365	25.0593	24.7894	24.2343	24.0484	23.9296	23.4901	26.2101	25.9634	26.3689	26.3527	25.9914	26.0348	26.4558	25.8485	25.5921	25.847	26.261	19	19	19	38.7	38.7	38.7	83.665	0	68.31	1218000000	94	A0JNY3;Q8BUV3	A0JNY3;Q8BUV3	Gephyrin;Molybdopterin adenylyltransferase;Molybdopterin molybdenumtransferase	Gphn
27.1146	28.3591	27.9027	27.9619	27.7586	27.5021	27.4686	27.7338	28.14	27.4188	27.714	27.0781	27.7821	28.1505	27.9532	28.2435	28.0279	27.8261	28.2711	28.548	27.6826	27.9173	28.0632	27.6227	27.8573	27.8304	27.7424	27.9682	27.5901	28.0351	27.7351	27.8777	27.9064	27.851	11	11	11	56.7	56.7	56.7	33.772	0	166.2	6553800000	364	A0MNP4;Q9ERF3;Q8BVQ0;D6RDC7;D6RJ72	A0MNP4;Q9ERF3;Q8BVQ0;D6RDC7	WD repeat-containing protein 61;WD repeat-containing protein 61, N-terminally processed	Wdr61
25.7274	25.9281	25.9634	25.8223	26.1693	26.4686	26.1335	26.4159	26.1544	26.195	26.3375	25.8516	26.4101	26.1572	25.7962	26.3673	26.6155	25.9795	26.2678	26.4953	25.7816	25.7248	26.5408	25.9148	26.7749	25.8803	26.6802	26.2202	25.8992	26.0851	25.9121	26.3934	25.8957	26.261	7	7	7	33.2	33.2	33.2	24.48	0	16.563	1980800000	61	A0PK78;Q78PG9	A0PK78;Q78PG9	Coiled-coil domain-containing protein 25	Ccdc25
33.7523	33.6135	33.6474	33.8212	33.6651	33.7989	33.7348	33.7921	34.0215	33.848	33.8283	33.805	33.3823	33.2894	33.3086	33.3092	33.3674	33.2968	33.4717	33.4832	33.3538	33.3969	33.446	33.1435	33.1746	33.186	33.2348	33.3013	33.0752	33.2566	33.1065	33.2349	33.2976	33.3044	2	80	80	87.5	87.5	3	102.72	0	323.31	330650000000	2794	A1BN54	A1BN54		Actn1
24.2187	23.8774	22.6134	23.704	23.0043	23.9793	23.9141	22.7712	22.17	22.09	23.1117	23.4568	23.0039	23.0462	23.1	23.028	22.9482	22.6607	22.4897	22.2709	22.6421	22.2777	23.2847	24.3328	23.9749	24.2749	24.7428	24.0816	24.8241	24.4517	25.1078	24.3151	24.5286	23.8633	5	5	5	10.8	10.8	10.8	90.66	0	67.384	456960000	57	A1L013;Q9CS00	A1L013;Q9CS00	Cactin	Cactin
24.6949	24.9581	24.7908	24.9205	20.6097	24.1452	24.4389	21.8203	24.0245	24.4308	24.1688	25.0585	24.9823	24.4246	24.4777	24.7058	25.0201	24.7267	21.8476	21.8097	25.3707	24.9915	24.8357	25.1363	24.998	24.9734	25.4787	25.573	24.9911	24.8978	25.112	25.7018	25.064	25.2926	9	10	10	20.2	20.2	18.8	83.424	0	24.142	894510000	31	A1L361;Q9WUN2	A1L361;Q9WUN2	Serine/threonine-protein kinase TBK1	Tbk1
29.4124	28.8796	28.9225	28.959	28.7745	29.4397	29.0069	28.2898	28.46	27.8867	29.1175	28.2818	29.1686	29.5672	29.1271	29.8168	28.9269	29.1051	28.7873	29.0671	28.778	29.0413	28.4753	29.23	29.4341	29.2787	29.3546	29.436	29.0034	29.4581	29.306	29.0758	29.1448	28.8833	19	19	19	74.8	74.8	74.8	36.539	0	169.29	15566000000	525	A1L3B8;P26516	A1L3B8;P26516	26S proteasome non-ATPase regulatory subunit 7	Psmd7
26.867	26.6422	26.7292	26.8293	27.4413	27.1057	27.5119	27.5251	27.6343	27.4281	28.0484	27.7939	26.8623	26.8234	26.5457	26.46	26.8584	27.3001	27.0328	27.1923	27.073	27.3057	27.1073	27.5725	27.5336	27.4735	28.0255	27.5565	28.3759	27.6031	27.8567	27.7094	27.6945	27.7826	18	18	18	47.8	47.8	47.8	63.638	0	73.969	5204200000	205	A1L3S7;Q8VHR5;A0A0U1RNM2	A1L3S7;Q8VHR5	Transcriptional repressor p66-beta	Gatad2b
27.8215	27.6842	27.8664	27.4741	27.4926	28.1073	27.5485	27.3519	27.4689	27.968	28.0599	27.719	27.9548	28.4092	28.2589	27.9383	27.2243	27.9842	27.2793	27.3074	27.4126	27.4959	27.9573	27.519	27.3758	27.6092	27.6916	27.6078	27.7338	27.8749	27.6036	27.2668	27.5317	27.4629	19	26	26	34.7	34.7	25.7	102.41	0	104.22	6168400000	195	E9PXY1;A2A432;J3QJX0	E9PXY1;A2A432;J3QJX0	Cullin-4B	Cul4b
24.4514	24.6155	23.6717	24.6821	24.71	24.5486	24.1076	24.1135	24.9804	24.4679	24.7964	21.7941	22.8542	23.0447	23.4958	23.9971	23.2963	22.819	22.9716	20.9779	21.5328	21.7611	22.7298	24.2058	21.0154	23.9327	24.5795	22.8419	24.1552	22.5699	22.758	22.4591	23.7147	20.5131	5	5	5	6.3	6.3	6.3	151.82	0	12.015	508250000	36	A2A468;Q05BA5;O09000	A2A468;Q05BA5;O09000	Nuclear receptor coactivator 3	Ncoa3
23.4798	23.5798	23.4429	23.4959	23.5814	23.7102	23.3809	22.799	22.4477	22.3981	23.2572	22.7769	22.6684	23.2623	22.8323	22.8832	22.4068	22.0254	22.5507	21.6811	23.557	22.1163	21.0141	23.0873	23.4012	23.467	22.8804	22.4713	22.3949	22.7638	23.5246	22.5422	23.2654	21.8617	4	4	4	5.6	5.6	5.6	120.84	0	31.591	180130000	33	A2A485;Q3UH28;Q3U1M7;A2A483;E9Q8D1;A2A482;A2A484;A2A481;A2A480;A2A486	A2A485;Q3UH28;Q3U1M7;A2A483;E9Q8D1;A2A482;A2A484;A2A481;A2A480		Zmynd8
23.8244	24.1352	22.3379	24.5699	22.1684	22.2888	24.1508	20.2814	22.636	23.2124	24.4458	24.0643	24.1158	24.3242	24.2262	21.5523	24.7871	24.6052	22.452	21.7305	24.7757	24.3853	24.17	22.3084	22.5693	22.6871	24.3274	24.0803	23.6026	24.7557	24.152	23.8975	24.3549	21.5448	4	4	4	44.6	44.6	44.6	16.922	0	17.272	427790000	49	A2A4A1;Q91ZF0;F7CGC9	A2A4A1;Q91ZF0;F7CGC9	DnaJ homolog subfamily C member 24	Dnajc24
25.3011	25.2405	25.5262	25.7835	25.6166	25.4741	25.6733	25.6331	25.3088	25.3431	25.5033	25.7458	25.2861	25.64	25.4011	25.6068	25.4243	25.6144	25.272	25.4613	25.6387	25.3739	25.2823	24.9562	24.5739	24.3714	25.063	24.6269	25.2021	22.3894	20.9092	24.6466	24.4966	24.4228	7	7	7	9.4	9.4	9.4	148.53	0	53.086	1011200000	79	A2A4A6;Q62077;G3UXP4;F6SLL0	A2A4A6;Q62077	Phosphoinositide phospholipase C;1-phosphatidylinositol 4,5-bisphosphate phosphodiesterase gamma-1	Plcg1
25.5372	24.8618	25.0237	25.4099	25.087	26.0527	25.2106	24.9411	25.447	25.0625	25.5119	25.2433	25.8227	25.8462	25.6227	25.9195	25.0691	25.3366	24.9929	25.341	25.4893	25.4287	25.4996	24.561	24.6673	25.2053	24.8899	24.5403	24.7469	24.6025	24.6691	24.6387	24.8155	24.7438	8	8	8	60.3	60.3	60.3	21.594	0	37.612	1083800000	76	A2A4J8;Q9CQ80;A2A4K0;E9PXS9;A8XY17	A2A4J8;Q9CQ80;A2A4K0;E9PXS9;A8XY17	Vacuolar protein-sorting-associated protein 25	Vps25
23.3502	23.2355	22.2261	22.9738	22.9794	24.2187	22.8683	22.7789	22.9187	23.7565	23.5401	22.995	24.5877	23.7048	24.5742	23.9343	23.2637	23.6981	23.2053	23.2515	24.1668	24.6819	23.6562	23.6382	23.6655	23.3054	24.6981	23.573	23.7491	23.4525	23.8888	23.4167	23.5303	23.5523	9	10	9	13.5	12.8	12.8	134.51	0	21.513	389880000	24	A2A4N9;A2A4P0	A2A4N9;A2A4P0	ATP-dependent RNA helicase DHX8	Dhx8
24.2271	24.5273	24.2807	24.4738	22.5761	24.5574	21.7915	20.9561	24.9518	24.4068	22.8809	23.0753	24.6353	22.3458	24.3838	22.8775	21.9149	22.0725	21.4632	24.9875	21.5097	20.866	22.5163	22.417	21.152	22.6517	22.2542	21.1429	22.1769	20.6584	22.0938	22.2556	23.9236	22.2293	7	7	7	22.3	22.3	22.3	58.167	0	16.288	447480000	14	A2A4P3;A2A4P4;Q3THG9;A2A4P5;F7BAN7;Q9D9A7	A2A4P3;A2A4P4;Q3THG9	Alanyl-tRNA editing protein Aarsd1	Gm27029;Aarsd1
25.6446	27.5443	27.1799	27.5539	25.7244	25.9212	25.4203	25.9033	26.7516	25.543	25.8549	25.9005	26.1092	26.6581	26.4738	25.7997	25.3278	25.2906	25.6956	24.8368	24.6734	24.6443	23.5368	28.3076	27.9755	28.4392	27.7942	26.8244	26.5443	27.3855	27.0307	25.9584	26.0265	26.1563	9	9	9	73.7	73.7	73.7	19.606	0	55.654	2784000000	103	A2A4Z0;Q9D1C1;A2A4Z1	A2A4Z0;Q9D1C1;A2A4Z1	Ubiquitin-conjugating enzyme E2 C	Ube2c
30.5689	30.89	30.5931	30.7639	30.8726	30.1912	30.6173	30.6633	30.0887	30.2209	30.3496	30.2993	30.689	30.4599	30.9925	30.0234	31.0965	30.8454	30.5953	30.7273	30.9101	30.5452	30.4313	31.0289	31.3359	31.3114	30.953	31.4946	31.397	31.2185	30.9246	30.7992	30.9275	31.1723	23	23	23	53.6	53.6	53.6	23.247	0	105.2	52920000000	448	A2A547;Q5I0T8;P84099	A2A547;Q5I0T8;P84099	Ribosomal protein L19;60S ribosomal protein L19	Rpl19
25.3962	24.4658	24.5475	24.5752	24.7893	24.7714	24.5931	24.593	24.2608	24.6696	24.5812	25.8355	25.3273	25.0352	25.1341	24.8932	24.7034	24.886	24.5314	24.7284	24.9289	24.6631	24.3381	25.3812	24.6446	24.3058	24.665	24.4036	24.6121	24.437	24.6131	24.4633	24.6689	24.22	4	8	8	6.1	6.1	3.3	202.24	0	20.271	882290000	48	A2A5R2;F6YCJ0	A2A5R2	Brefeldin A-inhibited guanine nucleotide-exchange protein 2	Arfgef2
26.1462	25.5217	25.2577	26.0235	25.9511	26.0918	25.9796	25.8235	25.77	25.7888	26.0698	26.2003	26.4532	26.3429	26.6922	26.381	26.2782	26.0107	26.1159	25.9723	26.1784	26.1909	26.293	26.2382	26.0513	26.1804	26.5976	26.2204	26.8797	26.0959	26.846	26.2938	26.2699	26.1481	2	11	11	28.9	28.9	3.9	53.746	0	75.497	2149300000	117	A2A5R8;Q9DBE7;Q9Z108	A2A5R8;Q9DBE7;Q9Z108	Double-stranded RNA-binding protein Staufen homolog 1	Stau1
26.2345	25.9052	26.1606	26.2819	26.2407	26.1114	26.3685	26.1874	26.8464	26.4056	26.5571	26.4097	26.3439	26.3433	26.3234	26.4395	26.2255	26.2572	26.3502	26.2927	26.3674	26.4401	26.4342	25.9848	26.1089	26.1662	26.1352	25.7811	26.4251	26.0027	25.8075	26.0436	26.2169	26.4926	17	17	17	42	42	42	64.747	0	161.57	2236300000	181	A2A5V2;A2A5V4;A2A5V3;S4R2D3;P55194;S4R2T6;A2A5V1	A2A5V2;A2A5V4;A2A5V3;S4R2D3;P55194	SH3 domain-binding protein 1	Sh3bp1
22.7822	21.6502	23.7108	21.8841	21.7146	22.2302	22.4981	22.1931	22.0812	22.5189	22.3984	22.084	21.717	22.1151	22.7222	22.9045	22.0057	21.9123	22.0091	21.6053	22.4074	22.0022	22.0202	21.5965	22.2568	21.7337	22.1999	22.7274	22.4522	22.2807	22.9517	23.2091	23.2561	23.2442	8	8	8	4.4	4.4	4.4	321.59	0	20.188	146050000	23	E9Q6A7;A2A655;A2A654	E9Q6A7;A2A655;A2A654		Bptf
23.3144	23.0643	21.953	23.081	23.1178	23.3233	23.346	22.73	22.3679	22.5074	22.7069	23.4461	23.8542	24.0206	23.7112	24.2755	23.8236	24.5896	23.2084	23.3236	23.3892	23.2768	22.8687	23.9701	23.3633	23.9031	24.5973	23.5586	24.5451	23.4837	24.209	24.4881	24.1088	22.5652	5	5	5	10.4	10.4	10.4	91.841	0	22.553	396540000	38	A2A6Q5;Q8R568	A2A6Q5;Q8R568	Cell division cycle protein 27 homolog	Cdc27
22.1154	21.43	22.4618	23.7355	21.7245	21.4203	22.0198	23.3377	24.1046	24.3782	22.0527	21.836	23.2951	22.3972	24.1455	22.4903	21.9542	21.5658	22.5512	21.8543	22.3054	22.244	24.258	23.9673	24.0701	24.3586	23.8883	21.9691	22.2498	23.0152	23.6832	22.468	24.2321	24.1385	3	3	3	18.3	18.3	18.3	21.356	0.0069799	1.6019	321200000	8	A2A6T4;Q8R035	A2A6T4;Q8R035	Peptidyl-tRNA hydrolase ICT1, mitochondrial	Ict1
29.5568	29.4727	29.4745	29.7218	29.639	29.8273	30.021	29.9489	30.1689	29.7238	30.0308	29.7637	29.86	29.8511	29.8063	29.736	30.2848	30.1597	30.2587	30.3829	30.1721	30.321	30.2279	29.0688	29.3891	29.4395	29.1907	29.4349	29.5636	29.5341	29.2147	29.4172	29.5357	29.7132	36	36	36	74.2	74.2	74.2	63.772	0	222.04	25347000000	689	A2A6U3;Q80UG5;A2A6U5;A8Y5D3	A2A6U3;Q80UG5	Septin-9	Sept9
26.7235	26.5084	26.8418	26.5018	26.2398	26.7096	26.3929	26.3386	26.0077	26.0677	26.2915	26.0054	26.4596	26.6705	26.4523	26.6034	26.007	26.2846	25.7502	25.5371	26.046	25.8931	26.076	24.7303	25.4075	25.3721	25.6565	25.1932	25.4741	25.4146	25.5503	25.5023	25.1839	25.7499	12	12	12	23.3	23.3	23.3	89.909	0	21.881	1863200000	92	A2A7A7;Q8CFX1;A2A7A8	A2A7A7;Q8CFX1	GDH/6PGL endoplasmic bifunctional protein;Glucose 1-dehydrogenase;6-phosphogluconolactonase	H6pd
23.4654	22.9382	23.4599	22.4615	22.4448	23.8962	22.8362	21.7378	24.2664	23.7858	23.1439	23.2405	24.2782	22.2236	24.3189	24.184	22.8195	22.8849	21.3296	23.9057	22.913	23.0023	23.0149	22.5582	22.2494	22.0944	22.8316	20.7546	23.0085	23.3378	23.0648	23.2427	23.6421	23.3105	6	6	6	35.9	35.9	35.9	27.803	0	8.4623	362000000	23	A2A7H1;Z4YN00;Q9QZN4;A2A7G9;A2A7H3	A2A7H1;Z4YN00;Q9QZN4;A2A7G9	F-box only protein 6	Fbxo6
21.5068	21.6916	22.8344	24.0846	22.3496	22.0997	22.5507	23.8991	24.8114	23.5718	24.6337	21.5991	22.7358	22.4479	23.9811	24.534	23.6916	21.6316	23.8893	25.4383	24.6736	24.6935	21.3059	21.6626	21.6325	22.3279	22.6018	23.2578	20.7506	24.2126	23.0948	23.3257	24.36	23.3783	2	2	2	19.9	19.9	19.9	16.614	0.0012394	2.3045	345000000	16	A2A7K5;Q9EQS3	A2A7K5;Q9EQS3	C-Myc-binding protein	Mycbp
28.9058	29.2741	28.861	29.328	29.0157	29.1355	28.9921	29.118	29.3103	28.8605	29.1509	28.6893	29.0446	29.1293	29.1138	29.0355	29.2889	28.9171	29.2295	29.2156	28.8471	28.9111	29.017	27.0089	26.8288	27.2793	27.1052	26.8763	26.4133	27.6241	26.1549	26.9993	27.252	27.2654	28	28	28	57	57	57	84.472	0	174.22	10914000000	376	A6PW84;A2A7Q5;Q3V1T4;F2Z499	A6PW84;A2A7Q5;Q3V1T4	Prolyl 3-hydroxylase 1	P3h1;Lepre1
30.0948	30.2312	29.9916	29.9636	30.1359	30.2498	30.2043	30.2545	30.3664	30.1996	30.2326	29.9499	30.3694	30.0021	30.0854	30.0572	30.164	30.1378	30.157	30.2833	29.9273	30.0514	30.2391	29.9448	29.9798	29.9869	29.8638	30.2458	29.9319	30.236	29.7564	30.2647	30.1732	30.2961	43	43	43	73.9	73.9	73.9	63.001	0	212.38	32007000000	841	A2A7S7;Q91WQ3;F6VXZ2	A2A7S7;Q91WQ3	Tyrosine--tRNA ligase;Tyrosine--tRNA ligase, cytoplasmic;Tyrosine--tRNA ligase, cytoplasmic, N-terminally processed	Yars
27.6979	27.0424	26.5359	27.0431	27.3899	27.9524	27.2406	27.0214	27.9736	27.2528	27.7327	26.9411	27.2145	26.736	27.092	27.0766	26.8485	26.4007	26.7205	27.0662	26.5158	26.9437	27.0253	26.333	26.2998	26.2854	27.0653	26.1557	26.451	26.8508	25.9188	26.5624	26.5795	26.0169	8	8	8	55.7	55.7	55.7	17.27	0	34.383	3444000000	119	A2A7Z4;Q9CQH7	A2A7Z4;Q9CQH7	Transcription factor BTF3;Transcription factor BTF3 homolog 4	Btf3l4
25.9736	26.555	26.4643	27.3087	26.9209	26.5861	27.0055	26.9342	26.6776	27.1982	27.0512	26.7396	26.2204	27.0957	26.535	26.4368	27.0276	26.2951	27.114	27.0875	26.9373	26.9068	27.285	25.548	25.6312	25.7478	24.1517	25.2842	25.3845	25.8099	24.8976	26.0171	26.2595	26.0142	5	5	5	44.2	44.2	44.2	15.783	0	27.118	2503000000	63	A2A8E2;Q8BHG2;B7ZC72;B7ZC71;A2A8E4;D6REH4	A2A8E2;Q8BHG2;B7ZC72;B7ZC71	UPF0587 protein C1orf123 homolog	0610037L13Rik
23.3211	21.8385	21.8519	21.5586	21.7089	21.692	22.8928	23.1024	24.2966	22.9276	23.0204	22.6889	22.8215	22.7913	22.7504	23.5966	22.1335	21.7331	22.8909	23.5703	22.2	22.7016	22.8912	23.948	22.3083	22.6466	22.4775	20.4894	21.7737	23.9063	23.0495	22.1147	21.7762	23.0961	4	5	5	4	4	3.4	211.49	0.0029725	2.0639	219930000	7	A2A8L5;F6Y3V0;F6S1X8	A2A8L5;F6Y3V0	Receptor-type tyrosine-protein phosphatase F	Ptprf
26.6867	26.7344	26.476	26.9542	26.9615	27.0214	27.0981	27.0341	25.5153	26.4761	26.0771	26.7036	27.2028	26.8027	27.0718	26.8716	27.1537	27.0302	27.4565	25.886	26.6713	26.4065	26.247	27.2651	26.8648	27.0124	27.4514	27.6058	26.5727	27.4567	26.3104	27.2238	27.0247	27.1465	7	7	7	10.9	10.9	10.9	101.16	0	101.59	3613500000	163	E9QKA4;A2A8V8;A2A8V9;E9PUK6;Q52KI8;A2A983;F6T4M4;F7BWM1;F6UK16	E9QKA4;A2A8V8;A2A8V9;E9PUK6;Q52KI8;A2A983	Serine/arginine repetitive matrix protein 1	Srrm1
25.7909	26.0527	25.1683	25.7027	25.7188	25.9854	26.2898	25.8153	25.6425	25.8816	25.9358	26.0961	26.3815	25.8275	26.0202	26.1406	26.3098	26.0568	26.1177	25.7433	26.098	26.1836	26.0929	26.0951	25.6076	25.703	25.3866	25.4258	25.1442	25.9038	25.4417	25.1738	26.0215	25.6296	13	13	13	32.2	32.2	32.2	73.903	0	19.601	1698300000	64	E9Q6C1;F6UHR6;E9PXZ2;A2A8Z1;Q5FWX7;A0A0A6YXH3	E9Q6C1;F6UHR6;E9PXZ2;A2A8Z1;Q5FWX7;A0A0A6YXH3	Oxysterol-binding protein;Oxysterol-binding protein-related protein 9	Osbpl9
24.6921	24.8219	24.9955	24.7532	25.1347	24.5326	24.6048	23.597	25.2203	25.0823	24.0746	24.0326	24.9147	25.619	24.8106	25.6785	25.2794	25.2443	23.8846	25.4436	25.4146	24.5213	24.71	24.1075	23.6763	24.0351	23.8226	23.4875	24.2427	23.7842	24.8262	23.1785	23.5326	23.4285	4	4	4	30.9	30.9	30.9	19.571	0	42.251	732870000	68	A2A9I0;O35166	A2A9I0;O35166	Golgi SNAP receptor complex member 2	Gosr2
26.8708	27.0897	26.5038	26.6867	26.5796	26.6759	26.7594	26.6847	26.0094	26.8091	26.3933	26.775	26.4296	26.1921	26.5224	26.6118	26.6698	26.4763	27.1697	26.1978	26.6554	26.5656	26.3568	26.5828	26.6572	26.8207	27.212	26.7727	26.4261	27.1036	26.2013	27.1117	26.8809	27.1308	14	14	14	22.1	22.1	22.1	87.319	0	46.064	3066400000	117	A2A9P6;P24788	A2A9P6;P24788	Cyclin-dependent kinase 11B	Cdk11b
28.1061	27.7129	27.7333	27.7638	27.5851	27.83	27.6317	27.4803	27.0536	27.8147	27.5689	27.7542	28.3853	28.2639	28.3466	28.1698	28.0169	28.1235	27.4869	27.5	28.087	28.0324	27.737	28.0918	27.8815	27.8184	28.3834	27.7818	27.8677	28.1867	28.0319	27.7233	28.0581	27.9329	29	29	29	31.2	31.2	31.2	140.62	0	247.98	7112600000	394	A2A9Q2;Q8BHG1;A6PWC3;Q3V3G9	A2A9Q2;Q8BHG1;A6PWC3	Nardilysin	Nrd1
28.0925	29.1035	29.1203	29.8033	28.4402	28.2581	28.3511	29.4052	29.2632	29.3999	28.5387	28.6468	29.1613	29.0835	28.6659	29.5955	28.8855	28.6632	29.3576	29.1091	28.5435	28.6048	28.7225	29.7474	29.5726	29.3914	29.1638	28.8376	28.2291	28.6155	27.9594	28.1848	28.2513	28.7115	2	2	2	26	26	26	16.277	0.0033141	2.022	12903000000	26	A2AA85;Q6NXN1	A2AA85;Q6NXN1	SUZ domain-containing protein 1	Szrd1
27.4537	26.7506	27.0258	26.9415	27.3228	27.1875	27.214	27.132	26.6621	27.4734	26.9597	27.3809	27.8392	27.64	27.8767	27.9083	27.8583	27.835	27.6915	27.6656	27.9754	27.7703	27.6771	27.5226	27.4092	27.1851	27.5541	27.4873	27.7975	27.5759	27.9387	27.6023	27.9308	27.6728	26	26	26	53.2	53.2	53.2	65.952	0	196.06	5688800000	292	A2AAN2;Q8BMA6	A2AAN2;Q8BMA6	Signal recognition particle subunit SRP68	Srp68
25.9321	24.425	25.4702	22.9022	21.5314	25.7743	24.7557	24.2683	24.7227	20.9987	25.3955	25.0998	24.5927	22.7488	24.9122	22.7495	24.7469	24.7922	24.8466	24.8239	25.3122	25.0136	25.204	24.9358	24.9251	23.5415	26.1982	25.0424	25.7169	25.4542	25.694	25.6182	26.1983	25.3015	4	4	4	5.6	5.6	5.6	160.96	0	6.7406	1240800000	16	A2ABV5;A2BDN7;A2BDP0	A2ABV5;A2BDN7;A2BDP0	Mediator of RNA polymerase II transcription subunit 14	Med14
22.492	23.0844	23.7037	23.609	21.9611	21.6042	24.3113	22.073	21.7009	20.5659	23.6798	22.1937	23.3416	22.261	22.5513	23.3241	24.423	24.3446	24.6179	24.4761	24.2913	23.9866	22.7063	22.8297	21.0615	21.9892	22.2465	21.4433	22.0469	23.021	22.7097	23.072	22.8407	23.9917	6	6	6	22.5	22.5	22.5	43.446	0	13.976	334320000	18	A2ABY3;Q3USD5;Q922E4	A2ABY3;Q3USD5;Q922E4	Ethanolamine-phosphate cytidylyltransferase	Pcyt2
22.4562	23.4102	21.1022	20.6449	21.7951	22.229	24.0485	22.5563	23.8123	24.9526	24.0619	24.3432	23.5273	23.2136	23.6641	23.1786	24.0358	24.0043	23.5552	23.5568	24.2146	24.0503	23.5894	23.1373	22.9984	23.0236	22.7668	22.5824	22.3308	21.8946	22.5414	22.2602	22.9756	23.2115	4	4	4	28.1	28.1	28.1	21.694	0	15.669	277280000	25	A2ACH6;Q544D4;P82347	A2ACH6;Q544D4;P82347	Delta-sarcoglycan	Sgcd
27.2172	21.9303	22.5589	22.6651	24.6422	24.8429	24.8188	23.7268	21.8916	24.8694	24.8182	24.5899	25.6013	22.4458	25.2624	22.9622	25.23	25.1899	24.6168	22.2122	25.563	26.0575	25.1473	24.9429	24.8592	24.5381	25.4577	24.5997	25.0881	24.6944	25.1545	24.5667	25.1754	24.1138	5	5	5	7.1	7.1	7.1	149.5	0	16.458	1242400000	41	A2ACM0;Q8K4Q0;E9PXZ5	A2ACM0;Q8K4Q0	Regulatory-associated protein of mTOR	Rptor
24.6459	24.3213	24.7087	24.7336	23.7913	23.917	24.3768	24.0387	24.1467	24.0287	24.5398	24.4085	23.9696	24.4	24.6657	24.5574	24.1898	24.1093	24.3939	24.5476	24.7969	24.0875	24.5772	25.0224	25.2954	25.1989	25.4604	24.9599	24.3526	25.3086	24.977	25.1687	24.9376	24.9229	7	7	7	30	30	30	69.14	0	34.076	723390000	48	Q3UR39;A2AD03;Q9QXG2	Q3UR39;A2AD03;Q9QXG2	Rab proteins geranylgeranyltransferase component A 1	Chm
25.2193	25.5416	25.461	25.5166	22.2923	22.6665	25.6042	24.6519	26.2172	25.7345	26.2599	25.3671	22.5373	24.5502	21.6189	21.769	24.867	21.9869	21.916	24.6348	22.0055	24.7799	24.8363	22.1255	21.6476	23.3773	24.3133	21.9003	24.8379	23.0707	21.3557	23.6329	22.7019	23.4615	5	5	5	18.9	18.9	18.9	35.084	0	14.035	560030000	13	A2AD97;Q9DBV4	A2AD97;Q9DBV4	Matrix-remodeling-associated protein 8	Mxra8
25.4008	24.5583	25.0108	24.535	24.5869	26.0274	24.8973	25.0608	24.395	26.2478	24.6877	25.3633	25.0721	22.3607	25.1509	24.5945	21.6296	22.0503	24.6508	24.6393	25.2167	24.9803	22.0898	22.6574	22.1254	22.2016	21.5716	24.2058	21.9308	23.8739	22.6284	22.7498	24.3649	24.4096	4	4	4	13.8	13.8	13.8	35.154	0	20.556	845780000	22	F6TBV1;F6WHL0;A2ADH1;Q9CQY5	F6TBV1;F6WHL0;A2ADH1;Q9CQY5	Magnesium transporter protein 1	Magt1
26.7754	27.3726	26.1541	26.6917	26.7262	26.6905	26.4194	27.1487	27.1785	26.6978	26.9733	26.9556	26.1669	26.3525	26.3349	26.6091	27.0848	26.1235	27.1891	27.2874	26.9641	26.9285	27.0955	26.5379	26.5833	26.7574	26.42	27.2535	26.4268	26.7604	26.6367	27.316	27.0115	27.1687	13	13	13	59.1	59.1	59.1	38.399	0	25.793	3269800000	91	A2ADR8;Q8R3G1	A2ADR8;Q8R3G1	Nuclear inhibitor of protein phosphatase 1	Ppp1r8
26.4807	26.4241	25.9396	26.2834	26.5059	26.0787	26.176	26.3218	26.7794	26.5318	26.2175	26.2557	25.9716	25.9454	26.0053	26.0901	25.5517	26.1744	26.287	26.6583	26.5815	26.5257	26.6695	26.1418	25.9345	26.5326	25.931	25.9098	23.1165	26.3701	25.7769	26.238	26.1801	26.2659	10	10	10	45.4	45.4	45.4	44.59	0	35.117	2025100000	73	A2ADY9	A2ADY9	Protein DDI1 homolog 2	Ddi2
24.7497	24.6858	24.5258	24.5517	24.7826	25.361	24.2739	25.2622	24.6463	25.6469	24.7315	25.2139	25.6147	26.0543	25.2591	26.6384	25.7422	26.0656	25.4074	25.547	26.5008	26.2955	25.6253	26.4746	26.4768	26.1514	26.3844	26.619	26.8351	26.1771	26.6845	26.1737	26.5006	26.5038	15	15	15	20.4	20.4	20.4	94.695	0	21.065	1843900000	62	A2AE27;Q9DBT5	A2AE27;Q9DBT5	AMP deaminase 2	Ampd2
23.9352	23.2175	25.0803	23.2681	22.8772	23.507	23.0615	23.24	22.9036	23.184	22.8402	23.5039	24.3852	24.025	24.5318	24.0426	23.5876	23.5301	23.2636	23.1533	23.3495	23.1122	21.411	25.4333	25.0233	25.2458	25.5077	23.9259	25.8699	24.0108	24.9163	23.3444	23.416	22.1746	5	5	5	29.9	29.9	29.9	19.3	0	10.428	542720000	30	A2AEB5;A2AEB4;A2AEB3;Q9R0Q4;A2AEB8;A2AEB7;A2AEB6	A2AEB5;A2AEB4;A2AEB3;Q9R0Q4	Mortality factor 4-like protein 2	Morf4l2
25.4932	22.9504	21.6042	22.2762	22.7663	25.6956	25.4723	22.7498	25.5797	22.5693	22.5903	21.5625	21.5858	23.02	25.2794	25.3064	25.0898	25.8137	25.6199	21.1504	25.2138	25.5005	25.3899	25.2969	22.6381	25.5916	22.7262	25.9378	21.7788	25.6747	25.2069	26.0052	25.7873	21.986	4	4	4	11	11	11	61.239	0	10.514	1008300000	16	A2AEM2;Q99LI2;Z4YMG1	A2AEM2;Q99LI2	Chloride channel CLIC-like protein 1	Clcc1
24.045	25.486	24.1641	25.0542	24.652	24.4412	25.1783	24.8171	25.9783	24.8003	25.5744	24.4977	24.7771	25.7858	24.8138	25.0191	25.9623	25.0615	26.0653	25.3187	24.635	25.0436	25.1944	24.712	23.8028	24.7979	24.6032	25.2015	26.0022	24.8558	22.8105	25.0652	24.6737	24.7027	5	5	5	42.2	42.2	42.2	30.597	0	26.974	934430000	69	A2AER7;Q91VJ5;A2AER8;A2AER9	A2AER7;Q91VJ5;A2AER8	Polyglutamine-binding protein 1	Pqbp1
27.1062	24.9376	25.6094	25.8595	22.9002	25.7854	27.376	21.7879	26.4462	25.6992	26.037	25.2635	24.5634	25.033	25.616	26.3769	26.3774	25.3927	25.5596	26.1365	25.757	26.0421	26.1864	22.6255	25.5146	22.1095	24.6517	25.5418	23.05	26.858	23.0918	25.4397	22.7521	22.7451	8	8	8	22.9	22.9	22.9	56.401	0	27.684	1599600000	21	A2AEW5;Q8VD04;A2AEW9;A2AEW8;A2AEW6	A2AEW5;Q8VD04;A2AEW9;A2AEW8;A2AEW6	GRIP1-associated protein 1	Gripap1
31.1294	30.7138	30.8758	30.8915	31.3735	31.5005	31.6969	31.6654	32.1167	31.678	31.8328	31.5843	28.8242	28.5596	28.8404	28.5932	29.0767	29.0263	29.2246	29.9683	29.0675	29.366	29.7556	28.2	28.6059	28.3321	28.3763	28.985	28.3329	28.6599	28.5972	28.466	28.4977	29.0616	6	20	20	66.2	66.2	17.9	33.563	0	171.34	35863000000	441	A2AEX8;A2AEX6;P97447;A2AEY1;A2AEY0;A2AEX9;Q8CDC8	A2AEX8;A2AEX6;P97447;A2AEY1	Four and a half LIM domains protein 1	Fhl1
24.4272	23.2814	24.0679	23.5601	24.172	23.4367	24.1645	24.0713	22.8864	22.9793	23.576	23.679	24.0795	23.7517	24.0361	24.7375	24.139	24.1036	24.0613	23.4009	24.5219	23.9294	23.7167	23.0357	23.8654	22.7777	24.2435	23.9234	25.2158	23.6639	25.613	24.4286	24.4418	24.1561	10	11	11	9.4	9.4	8.9	218.24	0	29.41	560980000	52	A2AF67;A2AF47;A2AF65	A2AF67;A2AF47	Dedicator of cytokinesis protein 11	Dock11
26.1653	24.8715	25.511	25.2365	25.9384	25.8187	25.2961	25.4819	25.3158	25.8702	25.7899	26.2037	25.4633	25.6184	25.3502	25.4744	25.2743	25.2088	24.928	25.0208	25.8074	25.6902	25.652	25.6616	25.7448	25.7929	25.828	25.2944	25.9159	25.4112	26.2654	25.9429	25.9162	25.7814	16	18	18	21.9	21.9	20.6	145.7	0	123.35	1599100000	164	A2AFF6;O35638;Q3UQG8	A2AFF6;O35638	Cohesin subunit SA-2	Stag2
22.0179	22.5987	22.8762	21.6082	20.3589	21.136	22.3908	22.8409	20.7223	22.6665	23.4597	22.12	20.6332	22.1584	22.5633	22.3961	21.8134	22.9541	22.3541	22.0133	21.4698	22.3674	21.6998	21.3616	21.4031	21.8216	21.4532	21.1908	23.6746	21.2983	21.4895	22.4909	20.797	21.1438	3	3	3	17.4	17.4	17.4	57.415	0	9.4812	39620000	10	A2AFM3;A2AFM4;Q68G58;A2AFM5	A2AFM3;A2AFM4;Q68G58	DNA-(apurinic or apyrimidinic site) lyase 2	Apex2
28.1632	26.7712	27.3834	27.1101	27.7092	27.7261	27.2619	27.3785	26.4782	27.2183	27.0383	27.6921	28.3427	28.6743	28.4414	28.5316	28.2253	28.3514	27.8213	27.7859	28.4537	28.4271	28.0242	28.6554	28.6093	28.4718	28.694	28.5419	29.0097	28.4113	28.9287	28.7047	28.5302	28.4092	65	65	65	27.1	27.1	27.1	482.69	0	316.29	9394000000	462	A2AFQ0;Q7TMY8;F6XP90;F6UYC1	A2AFQ0;Q7TMY8	E3 ubiquitin-protein ligase HUWE1	Huwe1
24.6399	24.6051	24.496	23.8998	24.9475	24.0895	24.4224	24.4435	24.541	24.5864	23.5912	24.1844	26.5158	26.6374	26.5505	26.5288	26.676	26.1245	25.9572	25.2334	26.1652	25.8907	25.3657	26.3573	26.3245	26.2462	26.638	26.2434	26.7104	25.9168	26.3602	25.5282	25.8934	26.1749	18	18	18	19.1	19.1	19.1	166.52	0	72.378	1750000000	89	A2AFQ9;E9PUU4;Q8BX17;F7CKD6	A2AFQ9;E9PUU4;Q8BX17	Gem-associated protein 5	Gemin5
23.497	21.3547	24.1892	22.0104	21.7134	24.2372	20.5859	23.19	23.7485	23.8487	21.299	23.9003	22.5482	23.7245	23.9034	24.4394	21.659	21.0776	23.2363	23.2568	22.5008	23.2123	22.7568	24.558	24.3137	24.3743	24.3853	21.3911	26.0168	23.3935	24.5079	24.0207	22.9058	23.4881	10	11	11	8.2	8.2	7.3	240.87	0	14.963	436660000	19	A2AGH8;A2AGH9;A2AGH6	A2AGH8;A2AGH9;A2AGH6	Mediator of RNA polymerase II transcription subunit 12	Med12
23.841	23.6461	23.466	23.1401	24.6011	24.8493	23.6262	22.0309	23.3374	23.7257	23.2813	23.034	23.0616	22.9363	23.574	23.5512	22.4195	23.9835	23.7934	23.8126	23.2926	24.4091	21.583	23.4991	23.5525	23.1478	24.5653	21.3107	24.768	24.1428	24.4251	22.6297	22.6149	24.2788	6	8	8	10.3	10.3	8.2	130.05	0	52.492	422550000	22	A2AH75;Q60575;E9QAN4;G3UW47;Q6TA13;E9Q9G6;A0A087WQE8;P33173	A2AH75;Q60575;E9QAN4;G3UW47;Q6TA13;E9Q9G6;A0A087WQE8;P33173	Kinesin-like protein;Kinesin-like protein KIF1B;Kinesin-like protein KIF1A	Kif1b;Kif1a
29.855	29.5521	29.5617	29.6493	29.8554	29.7829	29.9734	29.8108	29.6731	29.8643	29.7792	29.9417	30.1517	30.001	30.1444	30.3016	30.2449	30.1718	30.2197	29.9517	30.2511	30.0865	29.9413	30.2774	30.2619	30.2793	30.2807	30.3898	30.22	30.1834	30.1774	30.2391	30.2721	30.2324	51	53	51	70.8	69.6	69.6	109.36	0	323.31	31672000000	1192	Q543F1;A2AH85;O08810;G3UZ34;G3UXK8;G3UZ25	Q543F1;A2AH85;O08810;G3UZ34	116 kDa U5 small nuclear ribonucleoprotein component	Eftud2
23.8389	25.7024	24.8712	25.0714	25.268	25.0805	25.4495	25.0915	26.7603	25.2827	25.5374	24.4855	23.4383	24.2137	23.5891	23.6943	23.7664	23.3231	24.4191	21.6471	23.6025	23.0745	22.3121	21.6315	22.3605	21.6929	22.6768	22.4771	22.556	21.0772	21.8189	22.8573	21.7217	23.0995	2	2	2	3.5	3.5	3.5	104.71	0	20.062	488300000	21	A2AHQ2;Q14BH6;Q8CJ12	A2AHQ2;Q14BH6;Q8CJ12	G-protein coupled receptor 64	Adgrg2;Gpr64
23.1757	22.8039	22.6869	22.6642	22.5376	22.6089	21.9782	21.8399	22.4873	22.4019	21.8804	22.2318	22.6243	22.2551	23.3362	21.7668	22.4913	22.2922	22.3893	22.0678	22.6096	21.9768	22.5568	22.7696	22.5387	22.6046	23.1777	22.2098	22.486	21.8533	21.8747	21.9794	22.2026	22.2851	3	3	3	10.9	10.9	10.9	67.182	0	7.2082	143280000	21	A2AI05;E0CX27;E0CYR1;E0CXI9;F6XCS1	A2AI05	NADPH-dependent diflavin oxidoreductase 1	Ndor1
26.796	25.4064	25.2874	25.4525	25.5326	25.4181	26.221	25.6266	25.6335	25.9976	25.9674	25.8183	25.1747	26.3676	26.0217	25.7498	26.5701	26.894	25.9152	26.0841	26.2719	26.4914	25.6297	25.1811	25.6854	25.1069	25.3362	25.6065	25.4096	25.2414	25.8292	25.6922	25.5301	24.8079	9	9	9	14.8	14.8	14.8	123.89	0	25.555	1691900000	45	A2AI52;Q80U87	A2AI52;Q80U87	Ubiquitin carboxyl-terminal hydrolase;Ubiquitin carboxyl-terminal hydrolase 8	Usp8
21.6252	22.6999	21.1449	22.5657	22.7861	23.2138	22.4884	21.6381	22.3597	22.1201	22.4937	22.1675	20.9405	23.6192	22.9573	23.1385	23.3396	23.122	23.8004	23.6936	23.3968	22.1433	23.5104	24.1458	23.8741	24.2369	24.5396	24.149	23.7004	25.1404	24.0717	24.5607	23.854	24.5305	3	3	3	13.4	13.4	13.4	27.942	0	11.55	287530000	42	A2AIH8;Q9D711	A2AIH8;Q9D711	Pirin	Pir
23.4709	22.9847	23.3964	23.7481	24.1647	23.6755	23.3312	23.1657	22.0117	22.7306	23.165	23.1417	23.936	24.5088	24.1408	23.8628	23.8073	23.6651	22.9661	22.8548	24.618	23.4112	22.6339	25.0365	25.1097	24.1716	25.5182	25.0004	25.9694	24.244	24.7324	23.8372	24.1119	24.7846	14	14	14	12.9	12.9	12.9	207.17	0	55.271	591500000	45	E9PZY8;A2AIV2	E9PZY8;A2AIV2	Protein virilizer homolog	1110037F02Rik;Kiaa1429
26.28	26.7939	26.7959	26.724	26.8811	26.7415	26.4606	26.7124	26.682	26.7824	26.2639	26.6549	26.7178	26.7589	27.0221	27.1125	26.7864	26.5258	27.1857	27.0129	26.9744	27.0389	27.1166	25.9177	26.0163	25.5995	26.0716	26.2703	25.5121	25.9332	25.5038	25.894	26.3196	26.0388	16	16	16	14.5	14.5	14.5	254.2	0	59.059	2566300000	162	E9QAT4;A2AIX1;F7BPW6	E9QAT4;A2AIX1;F7BPW6		Sec16a
28.703	29.1077	28.7576	29.095	28.8723	28.5407	29.0226	29.1074	29.381	28.9021	29.1022	28.8896	28.9494	28.8135	28.8879	28.8934	29.3918	28.9943	29.5745	29.4624	29.0431	29.1337	29.3513	28.6851	28.5899	28.8691	28.6982	28.8192	28.3158	29.1875	28.4542	28.9231	28.9335	28.8734	27	28	27	65	63.4	63.4	61.447	0	117.41	13907000000	458	A2AJ72;Q3TIX6;A0A0A6YVV5;F7AM43;A0A0A6YY39;A2AJ71;A0A0A6YX76;A0A0A6YW42;F6W2V3	A2AJ72;Q3TIX6		Fubp3
21.8416	23.2072	23.8854	24.0405	22.1596	24.0716	21.1685	21.773	22.5429	21.0125	23.601	22.2417	22.4737	23.9895	22.9458	22.0645	23.2631	23.4221	21.386	22.3422	22.0449	21.0262	23.1028	21.8011	23.6738	23.885	23.9835	23.6988	24.1178	24.178	24.3248	23.2791	22.6543	22.7983	5	10	5	32.2	21.4	21.4	56.537	0	18.77	350310000	19	Q8CFK1;A2AJH3;Q3THR4;O70311	Q8CFK1;A2AJH3;Q3THR4;O70311	Glycylpeptide N-tetradecanoyltransferase;Glycylpeptide N-tetradecanoyltransferase 2	Nmt2
26.6811	26.1095	26.5713	26.3113	26.8947	27.0965	26.5175	26.667	26.6417	27.2286	26.6312	26.84	27.2701	27.364	27.3511	27.0765	27.2907	27.1684	27.2646	26.7239	27.1666	27.2135	27.0423	26.5398	26.7356	26.6934	26.5831	26.1119	27.0062	26.0163	26.3274	26.4558	26.0238	26.2191	18	18	18	26	26	26	93.275	0	72.255	3244300000	163	A2AJI0;A2AJI1;A8Y5P4;F6WF36	A2AJI0;A2AJI1;A8Y5P4;F6WF36	MAP7 domain-containing protein 1	Map7d1
25.8106	26.371	26.0933	26.0062	26.089	26.4855	26.5879	26.6207	26.6427	25.8524	26.743	26.3623	24.2517	24.8267	24.1551	24.3454	24.8649	24.3945	24.5647	24.7404	24.7363	24.8073	24.5814	23.0238	23.0713	23.5337	23.0108	23.1508	22.8763	23.0335	22.41	23.0582	23.6807	23.3821	9	9	9	25.9	25.9	25.9	63.835	0	34.177	1035300000	52	A2AJP9;A8Y5Q0;A2AJQ0;A8Y5Q1;Q3UV70	A2AJP9;A8Y5Q0;A2AJQ0;A8Y5Q1;Q3UV70	[Pyruvate dehydrogenase [acetyl-transferring]]-phosphatase 1, mitochondrial	Pdp1
25.9928	26.4899	26.2419	26.4887	26.4847	26.2471	26.0014	26.263	26.4152	26.3736	25.7634	26.0677	25.3048	25.126	25.5353	25.0882	25.0428	24.8981	24.8258	25.3939	24.9506	21.5936	25.0623	24.9264	25.4518	25.4695	25.3156	25.2214	24.4274	24.782	24.7896	25.2083	25.1842	25.1356	9	9	9	28.9	28.9	28.9	53.282	0	56.244	1340500000	85	A2AKD7;Q61234	A2AKD7;Q61234	Alpha-1-syntrophin	Snta1
22.9765	22.8962	23.2008	21.087	21.2721	22.616	21.1752	20.8182	21.2323	21.0661	21.4801	21.048	22.3364	22.4875	21.6299	22.2977	21.2477	22.1407	21.942	20.8047	21.7487	21.4075	23.0422	20.893	21.8422	22.721	22.2001	21.0378	22.5604	21.2747	21.5584	21.2202	21.2142	21.9185	7	7	7	7.5	7.5	7.5	189.56	0	15.077	66210000	18	E9PYJ6;A2AKG8	E9PYJ6;A2AKG8	Focadhesin	Focad
27.1684	27.1427	27.4618	27.7764	27.5492	27.0208	27.4328	27.6022	27.8788	27.2859	27.5202	27.249	27.0521	26.6927	27.3215	26.5628	27.1398	27.152	27.6686	27.6997	27.4062	27.4168	27.4963	27.1648	26.9949	27.055	27.0382	27.014	26.21	27.4648	26.3654	27.3449	26.9957	27.3701	8	9	9	59.5	59.5	59.5	23.261	0	143.32	4228700000	165	A2AKH4;Q9D3L3;O09044;B0R030;E9Q8A1;B0R029	A2AKH4;Q9D3L3;O09044;B0R030;E9Q8A1;B0R029	Synaptosomal-associated protein;Synaptosomal-associated protein 23	Snap23
23.1941	24.2145	23.6567	23.508	23.9764	23.7998	23.7668	24.016	24.4261	24.3318	23.9468	24.3125	22.0848	22.0512	21.8423	22.7512	22.8565	22.0661	22.5014	23.8137	22.1961	20.5359	23.3123	23.0144	23.8037	23.0296	22.723	21.6129	21.1826	23.8717	22.1255	23.9471	22.3363	24.0037	4	4	4	27.9	27.9	27.9	24.288	0	12.068	270070000	16	A2AKH7;Q8JZX5;Q9D1G5;B0R031	A2AKH7;Q8JZX5;Q9D1G5;B0R031	Leucine-rich repeat-containing protein 57	Lrrc57
24.9895	25.2478	24.5349	24.6542	24.657	24.4147	24.0612	24.4185	24.9827	23.8553	24.7443	23.6633	25.0045	25.186	24.7274	25.0879	24.5309	24.6211	25.0054	25.5756	24.3167	24.429	25.0171	24.47	24.3564	24.7263	24.1972	24.2227	24.6434	24.1205	24.5729	23.9038	24.1189	24.4676	6	6	6	34.8	34.8	34.8	33.301	0	15.508	663300000	42	A2AKV6;Q8K1E6;A2AKV7;S4R1M6	A2AKV6;Q8K1E6;A2AKV7	Alpha-ketoglutarate-dependent dioxygenase alkB homolog 3	Alkbh3
23.6822	23.1798	22.5255	23.4025	23.4401	23.4008	23.6333	22.9889	23.3056	22.8577	22.945	22.9589	22.4135	22.9642	22.5355	22.5398	22.004	22.0181	21.9003	21.722	22.654	22.5463	22.0018	21.9743	21.9992	22.7881	22.4287	22.5831	21.9571	22.1902	22.0917	22.0735	21.8714	21.898	2	2	2	11.4	11.4	11.4	35.489	0	9.9355	179670000	45	A2AKW0;Q5HZI9;G3UYJ3;A2AKV9	A2AKW0;Q5HZI9;G3UYJ3;A2AKV9	Solute carrier family 25 member 51	Slc25a51
27.5546	27.3603	27.7336	27.291	27.7916	27.6487	27.5772	27.8213	27.8691	28.0434	27.6781	28.1653	27.0016	27.1296	26.9743	27.0926	27.0057	27.1462	27.1461	26.8169	27.1167	26.9965	27.1601	27.3351	27.6663	27.238	27.2012	27.5347	27.9517	27.436	27.9255	27.535	27.5641	27.631	23	23	23	47.2	47.2	47.2	74.342	0	105.95	5313900000	274	A2AL50;Q8C0I1;H3BKN2;A2AL49;H3BIY5	A2AL50;Q8C0I1;H3BKN2;A2AL49	Alkyldihydroxyacetonephosphate synthase, peroxisomal	Agps
28.0356	27.8019	27.7969	27.732	28.4386	28.1975	28.2553	28.2405	28.0156	28.3863	28.3626	28.3798	28.0072	27.8741	27.8565	27.8669	28.1053	28.1109	28.0307	28.1561	28.1995	28.1387	28.0472	27.9245	27.9912	27.8931	27.5768	28.05	28.6397	27.8086	28.2661	27.9787	28.1725	28.0106	27	27	27	46.8	46.8	46.8	81.467	0	95.666	7796200000	241	A2AL85;Q8BSY0;Q8CBM2;A2AL83;A2AL79;Q6P8S1;A2AL78;Q3TU40;A2AL81;A2AL71;A2AL77;Q9CR06;A2AL74;A2AL76;A2AL75	A2AL85;Q8BSY0;Q8CBM2	Aspartyl/asparaginyl beta-hydroxylase	Asph
28.1173	27.8452	28.4808	28.1177	28.0528	28.464	28.4306	28.7645	28.4712	28.0752	28.7139	28.6509	27.8627	27.7957	27.8101	27.7167	28.3421	28.2332	28.2878	28.2599	28.1518	28.2841	27.4757	27.9513	28.0928	28.3013	27.9815	28.584	28.4924	28.3265	28.1536	28.4762	28.5402	28.4712	12	12	12	53.4	53.4	53.4	29.812	0	69.757	8857800000	295	A2ALF2;Q6NZB0;F6TQL3;A2ALF0;A2ALF3;F6QIL6;D3Z4I5;F7CXJ2;E9PZT4	A2ALF2;Q6NZB0;F6TQL3;A2ALF0;A2ALF3	DnaJ homolog subfamily C member 8	Dnajc8
25.543	24.7224	25.0173	24.916	24.7318	25.0124	24.445	24.0953	25.032	25.4035	24.9356	24.7092	25.3364	25.363	25.1387	25.4101	24.6528	25.1371	24.8602	24.6982	25.0501	25.1102	25.1146	25.1099	25.1576	23.0232	21.2504	25.1324	25.8229	25.2223	22.6553	25.3775	21.9538	21.7821	4	4	4	18.8	18.8	18.8	33.831	0	6.6149	862620000	25	A2ALH2;Q8JZY1;Q8CBC7;F6Q475	A2ALH2;Q8JZY1;Q8CBC7;F6Q475	Putative tRNA (cytidine(32)/guanosine(34)-2-O)-methyltransferase	Ftsj1
26.2732	21.1618	25.9411	25.3683	25.7595	25.6921	25.7572	22.6089	27.1382	26.3021	26.8045	25.5774	25.9279	25.9051	25.9493	26.0353	22.1834	26.3424	26.0594	26.6483	26.1638	26.611	24.6014	26.2088	25.9742	22.4482	26.3164	22.2221	25.9126	26.3952	25.2628	26.5895	26.3736	26.2842	4	4	4	6.3	6.3	6.3	118.77	0	12.161	2036600000	28	A2ALR9;Q3V0C5;A2ALR8;F6VSQ9;F7ALR2;F6TH61;F6VSP0;A2ALR5	A2ALR9;Q3V0C5;A2ALR8	Ubiquitin carboxyl-terminal hydrolase 48	Usp48
24.4749	23.876	24.4629	22.5068	24.442	24.324	24.8115	23.4467	22.9605	23.7067	23.6229	23.7983	24.918	24.5147	24.7263	24.4103	23.9676	24.6257	23.1963	22.0526	23.58	23.7739	23.2345	23.9368	22.4417	23.3927	21.9405	19.7515	22.2668	22.8353	23.8463	23.1439	22.0343	22.983	4	4	4	11	11	11	59.117	0	8.8266	427900000	35	A2AMH3;A2AMH5;A2AMH4;Q6X893	A2AMH3;A2AMH5;A2AMH4;Q6X893	Choline transporter-like protein 1	Slc44a1
22.1769	20.6861	21.5588	22.6575	23.7134	23.1967	21.3514	21.7855	22.8382	21.8702	21.9872	21.5516	25.6168	25.2178	25.1482	24.8138	24.9582	25.1846	25.0561	25.1169	25.6642	25.8309	26.093	24.7123	24.9787	25.4973	25.2255	24.5186	25.2981	25.3395	24.8188	24.7631	25.6189	25.2717	5	5	5	18	18	18	41.008	0	29.979	734310000	33	A2AMM0	A2AMM0	Muscle-related coiled-coil protein	Murc
24.2864	23.5517	23.6085	23.9573	23.8253	24.2463	23.7317	23.4985	23.4387	24.4628	23.8454	24.0518	23.9112	23.4392	24.1227	23.8922	23.5601	23.8293	22.7707	21.6406	24.0135	23.8212	23.9119	22.2184	23.6054	23.0816	23.8273	21.5591	22.7603	21.7962	21.6589	23.4815	22.5368	21.501	3	3	3	13.3	13.3	13.3	49.293	0	8.7009	333020000	37	A2AMQ5;Q99L43;F6S4G2;Q6PBC0	A2AMQ5;Q99L43;F6S4G2	Phosphatidate cytidylyltransferase;Phosphatidate cytidylyltransferase 2	Cds2
27.4149	26.3368	26.5105	26.5614	26.7822	27.4523	26.8994	26.469	26.9826	27.5816	26.9008	27.0761	27.7394	27.3777	27.7216	27.5516	27.5565	27.587	27.5058	26.6854	27.5166	27.6169	27.4648	28.6466	28.7234	28.6685	28.6086	28.6065	28.7601	28.3424	28.4045	28.2503	28.4307	28.331	19	19	19	63.2	63.2	63.2	27.545	0	63.448	7008100000	192	A2AMU9;Q9D0I8;A2AMV1;D6RCI7	A2AMU9;Q9D0I8;A2AMV1	mRNA turnover protein 4 homolog	Mrto4
30.8283	31.1567	30.8225	30.9897	31.0701	30.8575	30.8421	31.0352	31.2291	31.0767	31.0688	30.8791	30.626	30.1571	30.4229	30.5415	30.5119	30.3526	30.7025	30.8593	30.518	30.6392	31.0205	30.1991	30.2177	30.2842	30.2823	30.1189	29.4623	30.4358	29.5932	30.0558	30.0148	30.1355	3	21	21	74.6	74.6	8.8	29.295	0	246.65	43923000000	644	A2AMW0;F7CAZ6	A2AMW0;F7CAZ6		Capzb
27.0755	26.8834	26.8679	27.0829	26.7466	27.0764	27.1037	27.1493	27.2966	26.881	27.1114	27.0551	27.2131	27.3101	27.2522	27.0988	27.4846	27.2926	27.6835	27.3938	27.1102	26.9875	27.2797	27.3851	27.5861	27.4812	27.4317	27.8228	27.8956	27.6994	27.6353	27.4034	27.6982	27.8165	15	15	15	24.2	24.2	24.2	117.83	0	69.678	4680500000	240	A2AMY5;Q91VX2;A2AMY7;F6WTC8;F6PYV5	A2AMY5;Q91VX2	Ubiquitin-associated protein 2	Ubap2
28.5119	27.2524	27.8738	27.8097	27.7225	28.1316	27.7592	27.2855	27.1504	27.7792	27.7683	27.9178	28.3015	28.3562	28.1646	28.271	27.728	28.0137	27.502	27.1146	28.1899	28.0032	27.4118	28.0397	27.9156	27.8049	28.4172	27.7238	28.6164	27.8328	28.5245	27.9828	28.1665	27.9569	85	85	85	27.4	27.4	27.4	572.28	0	323.31	7999300000	731	A2AN08;F6SSP6;Z4YMA7	A2AN08	E3 ubiquitin-protein ligase UBR4	Ubr4
24.3277	22.6469	22.2488	25.1676	24.4303	24.7462	24.7402	22.4898	22.01	23.4189	24.0534	23.4643	23.8416	24.5089	23.9309	24.6029	23.7851	23.5516	23.8506	23.6349	21.7985	22.5557	23.3663	24.4798	24.4015	24.7878	24.2946	24.1774	23.7543	24.1942	24.7839	23.8424	23.711	23.5134	7	8	8	36.4	36.4	33.2	31.669	0	9.2295	507470000	17	A2AN37;P52623;F7CBX2	A2AN37;P52623	Uridine-cytidine kinase;Uridine-cytidine kinase 1	Uck1
26.3994	27.0396	26.6877	26.7745	26.8684	26.6402	26.8352	26.6799	27.3429	26.9399	26.8764	26.5859	26.0909	26.6979	26.2112	25.8803	26.0773	26.4459	26.5074	26.4848	26.3792	26.1124	26.7715	25.7129	25.4606	25.4366	25.7813	25.5565	24.7441	25.9811	25.2364	25.7172	26.0827	25.4994	6	6	6	53.8	53.8	53.8	20.911	0	21.868	2208100000	98	A2AN96;O88851	A2AN96;O88851	Putative hydrolase RBBP9	Rbbp9
24.4328	22.8674	23.487	22.4558	23.4664	23.5023	23.3416	23.0567	23.2185	23.1799	22.5914	23.8837	26.0156	25.481	25.2445	25.2907	25.1168	25.535	25.285	23.917	25.7585	25.3389	24.5631	25.8188	24.7086	24.5902	25.9949	25.6463	27.3271	25.3075	26.7226	25.6556	25.7918	24.5567	40	40	40	11.7	11.7	11.7	629.58	0	163.41	1427100000	95	J3QMC5;A2ANY6	J3QMC5;A2ANY6		Mdn1
25.2548	24.3689	24.7721	24.9342	25.8357	25.3083	25.3733	25.0139	25.2194	25.4647	24.3764	25.1214	24.9506	24.8615	25.0479	25.0915	24.7716	24.852	24.1914	24.834	25.0747	24.9233	24.6713	23.7933	23.9986	24.1731	24.1584	23.5503	24.2972	23.7351	24.1294	23.8059	24.4746	24.0893	4	4	4	40.2	40.2	40.2	11.741	0	7.8879	776560000	54	A2AP32;A2AP31;Q3UIU2	A2AP32;A2AP31;Q3UIU2	NADH dehydrogenase [ubiquinone] 1 beta subcomplex subunit 6	Ndufb6
26.143	25.6894	22.7652	25.8413	25.7121	25.7726	26.0264	26.2759	21.7817	26.2316	25.3661	25.1624	26.0396	26.4295	25.7639	26.817	26.3242	26.3235	22.1199	25.6769	25.5203	22.4712	25.4925	25.8182	23.855	25.9202	25.0112	26.2444	25.8042	26.5178	25.5307	21.5605	23.1355	25.6627	6	6	6	47.8	47.8	47.8	18.311	0	30.372	1611900000	30	A2AP78;Q544R9;O54879	A2AP78;Q544R9;O54879	High mobility group protein B3	Hmgb3
26.4138	25.4991	25.8965	25.8335	27.2199	26.699	26.7752	26.0713	26.3444	27.4723	26.557	27.2536	25.1673	25.3424	25.1001	24.8098	24.7431	25.2415	25.031	24.6883	24.8527	24.9245	24.8296	27.4637	26.8397	26.4695	26.2556	27.0197	27.8748	26.676	27.6907	27.1611	26.961	27.2363	25	25	25	37.7	37.7	37.7	85.893	0	39.251	2836800000	79	A2APB8	A2APB8	Targeting protein for Xklp2	Tpx2
28.1644	28.9854	28.9039	28.3009	28.7162	28.7738	28.8869	28.8742	28.6331	28.9224	28.8597	28.9962	28.46	27.7007	28.1294	28.1837	28.304	28.4931	28.4239	28.3513	28.1922	28.5077	28.2715	29.4688	29.7152	29.5545	28.6178	29.5508	28.7634	29.6183	28.6894	29.455	29.0064	29.704	6	6	6	20.3	20.3	20.3	40.263	0	40.951	13411000000	169	Q3U8S1;A2APM5;A2APM3;A2APM4;E9QKM8;Q80X37;A2APM1;A2APM2;P15379	Q3U8S1;A2APM5;A2APM3;A2APM4;E9QKM8;Q80X37;A2APM1;A2APM2;P15379	CD44 antigen	Cd44
24.3496	24.0951	23.6347	24.3031	23.9734	24.0356	24.8608	24.2776	21.751	23.1069	21.6915	23.7036	25.0859	24.5822	24.6196	24.4521	24.8804	24.7689	25.4784	24.5145	25.1076	24.7377	23.8959	26.3693	26.2044	26.3012	25.9784	25.9741	25.3387	26.5946	25.3157	26.6341	26.1491	25.9131	8	8	8	13.6	13.6	13.6	98.047	0	19.823	1130100000	68	A2APY6;Q3V1V3	A2APY6;Q3V1V3	ESF1 homolog	Esf1
22.6769	21.4114	22.792	22.3381	23.1776	22.9684	22.9887	23.0345	24.291	23.2524	22.669	22.8165	22.1677	22.7011	22.85	22.2886	23.4283	21.4817	22.9999	20.3769	22.564	23.5448	22.435	21.709	22.0059	22.4777	22.4378	22.5206	22.7021	22.5986	23.5399	22.5729	22.8267	22.9689	2	2	2	7	7	7	38.404	0.0008935	2.4892	136980000	5	A2APY7	A2APY7	NADH dehydrogenase [ubiquinone] 1 alpha subcomplex assembly factor 5	Ndufaf5
24.2113	24.6177	24.2991	24.5851	24.9532	24.3117	24.4364	24.6269	23.8016	24.0233	23.2595	22.1802	24.2833	21.493	24.1588	23.3547	21.7643	24.0769	24.2914	24.1402	24.3586	24.3775	22.2684	23.7796	23.6392	23.5841	21.5921	22.4372	21.7783	21.8862	22.2925	22.4298	22.0417	22.6088	3	7	3	25.1	12.6	12.6	26.442	0	4.0497	346890000	7	A2APZ7;Q06348	A2APZ7;Q06348	Paired mesoderm homeobox protein 2	Prrx2
25.7542	25.9776	24.9788	25.6611	25.7258	24.984	25.444	26.2761	22.2296	26.0427	25.4789	25.7991	25.3732	24.5101	25.3433	25.3171	25.5141	25.5371	26.2085	24.9785	25.3447	25.3525	25.1551	25.501	25.364	25.8319	25.7153	25.7352	24.7938	25.8733	25.2548	25.5472	25.5672	25.6373	9	9	9	15	15	15	80.796	0	23.553	1350000000	27	A2AQ19	A2AQ19	RNA polymerase-associated protein RTF1 homolog	Rtf1
24.0743	23.3761	20.5432	24.4942	23.2831	24.2266	23.6795	23.6889	24.6786	24.4937	24.6038	24.0202	23.5523	20.9403	24.0377	21.5611	23.1294	23.6812	23.7315	23.5613	23.8425	23.6021	24.0193	22.7607	22.0402	22.4715	23.099	20.8873	22.3759	22.2092	23.4461	22.8977	22.1614	22.0374	5	5	5	3.4	3.4	3.4	218.44	0	22.829	269820000	28	E9QAU4;A2AQ25;D3Z781;B1AY50;B1AY49;Q8BHR1	E9QAU4;A2AQ25;D3Z781	Sickle tail protein	Etl4;Skt
23.692	24.1156	23.1634	23.7757	24.652	24.2372	22.5166	24.5827	25.4457	25.0446	24.8537	24.1794	23.3391	23.6041	23.1576	23.6936	23.884	23.6605	24.053	24.3523	24.0069	24.1918	23.8368	23.1988	23.2041	23.2451	23.2838	23.3561	22.759	23.5894	22.1923	23.3411	23.5327	23.5976	6	6	6	13.2	13.2	13.2	64.628	0	43.737	378230000	51	A2AQ43;A2AQ44;A2AQ42;A2AQ45;A2AQ41;Q80TY0;A2AQ47;F6VVN1;A2AQ39;A0A0A6YWT1	A2AQ43;A2AQ44;A2AQ42;A2AQ45;A2AQ41;Q80TY0;A2AQ47;F6VVN1	Formin-binding protein 1	Fnbp1
27.1888	28.3065	27.6855	28.2453	27.7146	27.7227	28.2737	28.0414	28.0015	26.9285	28.5068	27.5978	26.1483	27.0333	26.667	27.0911	27.3347	26.5637	26.4775	27.2951	26.7892	26.9247	26.976	25.7427	25.9126	26.3118	26.2876	25.547	25.5586	26.3708	24.0773	26.626	26.3143	25.319	32	33	33	17.4	17.4	17.1	312.3	0	76.971	3931800000	128	A2AQ53;Q61554	A2AQ53;Q61554	Fibrillin-1	Fbn1
26.1394	24.5772	25.4511	25.0367	25.6356	26.021	25.8939	25.1485	25.2391	25.4186	25.6371	26.1033	25.532	25.9204	26.0873	26.184	25.6257	26.0069	25.1874	25.1024	25.9924	26.0427	25.3955	26.3838	26.3026	26.3487	26.7167	26.3028	26.6559	26.27	26.6165	26.5117	26.8391	26.0074	20	20	20	27.8	27.8	27.8	161.85	0	62.009	2048300000	137	A2AQA7;Q8CFQ3	A2AQA7;Q8CFQ3	Intron-binding protein aquarius	Aqr
23.1574	22.6264	22.451	22.6955	22.3247	23.8554	22.4217	21.681	22.8231	22.1944	22.7288	21.9161	24.2954	23.0386	23.6758	23.9226	23.0799	23.4266	23.0398	23.2223	23.3729	23.917	23.1808	21.832	21.9189	23.1999	22.4287	21.8483	22.7118	22.289	22.6519	23.0699	22.9205	21.0867	5	7	5	18.7	13.7	13.7	60.319	0	41.466	162760000	47	A2AQL0;Q9Z1W9	A2AQL0;Q9Z1W9	STE20/SPS1-related proline-alanine-rich protein kinase	Stk39
26.5789	24.2897	24.6815	25.2189	25.9734	26.4395	26.0738	26.1346	24.8928	25.5403	24.8151	26.0878	21.7394	22.3702	22.6166	22.8864	21.4873	21.5754	22.5991	22.1698	23.165	22.5718	22.7688	23.2067	22.8419	21.8616	23.3529	23.5543	21.8421	23.5675	22.5083	24.5398	22.9169	23.0535	6	6	6	17.9	17.9	17.9	80.386	0	11.229	637960000	30	A2AQN4;Q9QXG4;A2AQN5;D6RHA7;F7CU63	A2AQN4;Q9QXG4;A2AQN5	Acetyl-coenzyme A synthetase, cytoplasmic	Acss2
29.5327	29.2785	29.2654	29.5451	29.6805	29.4806	29.793	29.6762	29.7847	29.6586	29.7467	29.6998	28.8217	28.847	28.8345	28.7347	28.8776	28.7169	28.7502	28.9601	28.9825	28.8468	28.905	29.417	29.3501	29.3753	29.455	29.2791	29.3189	29.3076	29.2204	29.4298	29.6029	29.362	31	31	31	60	60	60	82.829	0	144	18901000000	594	A2AQR0;Q64521	A2AQR0;Q64521	Glycerol-3-phosphate dehydrogenase;Glycerol-3-phosphate dehydrogenase, mitochondrial	Gpd2
23.0836	24.1087	23.961	24.1585	22.9652	23.3137	23.1309	22.9122	23.1856	22.1959	23.3137	22.8547	23.158	23.3953	23.5503	23.8998	23.327	22.6508	22.5895	23.0099	22.2907	22.9253	23.5538	22.4917	23.1129	22.7747	23.3619	22.1573	21.91	22.776	22.5097	22.3485	22.7603	22.2277	2	2	2	21.3	21.3	21.3	16.063	0	9.0344	225260000	57	A2AQU8;Q9D975	A2AQU8;Q9D975	Sulfiredoxin-1	Srxn1
25.9926	25.3057	25.3418	25.8755	25.2937	26.3276	25.742	26.1248	24.3047	25.4088	25.1668	25.733	26.1708	25.6288	26.1063	25.4994	26.1754	26.2282	26.2214	25.4791	25.4574	25.4904	22.9893	25.8475	25.2959	25.8094	24.6718	26.443	25.6747	26.8207	24.9461	25.5332	22.2293	25.8225	8	8	8	11.8	11.8	11.8	88.324	0	16.607	1597900000	54	A2AR02;A2AR01	A2AR02;A2AR01	Peptidyl-prolyl cis-trans isomerase G;Peptidyl-prolyl cis-trans isomerase	Ppig
23.5167	22.0833	21.5476	22.311	23.1794	21.9752	21.4077	21.8137	22.8839	20.9376	22.3051	22.5525	23.2838	23.4608	23.1444	23.7524	24.5772	24.3443	24.1354	24.398	23.6992	24.6979	24.6964	22.8556	21.6199	23.3022	23.9855	23.3357	22.9798	22.8875	23.1124	23.3134	22.0176	23.4361	3	3	3	19.7	19.7	19.7	40.906	0	16.669	287760000	27	A2AR78;Q8C2D3;A2AR76;P70347	A2AR78;Q8C2D3;A2AR76;P70347	TRAF family member-associated NF-kappa-B activator	Tank
24.8931	25.1019	22.3191	24.76	24.5424	24.8131	25.038	24.5047	24.4114	24.9833	25.1406	25.1388	24.5366	24.9019	22.0485	24.7108	24.506	24.8469	23.8923	24.4018	24.8056	24.5485	24.6559	24.346	22.5326	23.2294	22.9487	24.2598	24.1847	24.4274	24.0469	24.0927	24.773	21.4983	3	3	3	23	23	23	20.522	0	24.555	675090000	63	A2ARI0;Q0P5W2;Q8C0L0	A2ARI0;Q0P5W2;Q8C0L0	Thioredoxin-related transmembrane protein 4	Tmx4
21.9188	21.9753	22.5186	21.1664	21.6068	21.5673	21.3028	21.7232	21.481	21.658	21.3272	21.4775	22.3247	22.7931	21.3403	21.0079	21.3306	20.8467	23.145	21.3405	21.6007	21.0513	23.4611	23.5174	23.5559	23.4076	24.6901	22.8051	25.7739	23.5058	25.38	24.3664	25.0384	24.2283	20	20	20	12.6	12.6	12.6	326.59	0	42.734	518020000	46	A2AS05;A2AS03;E9QAM5	A2AS05;A2AS03;E9QAM5	Helicase with zinc finger domain 2	Helz2
27.9471	26.8034	27.5434	27.1627	27.7233	27.9734	27.3348	27.2896	27.4379	28.1973	27.6102	28.0398	27.4925	27.4854	27.4277	27.4023	26.8519	27.3091	26.8318	26.9687	27.429	27.3654	27.3693	27.0976	27.0594	26.8984	27.4148	26.9408	27.431	27.0556	27.4815	27.0513	27.5553	27.2991	27	28	28	39.1	39.1	38.3	129.51	0	113.74	5129600000	294	A2AS98;P28660	A2AS98;P28660	Nck-associated protein 1	Nckap1
20.9934	27.7359	27.5737	26.8875	27.2078	27.7618	26.7961	27.1081	26.1323	26.7005	26.45	27.5654	26.7772	26.231	26.2273	25.5668	27.151	26.1379	27.3273	26.9152	27.9116	27.6093	26.9336	27.0844	27.1377	24.9256	23.6356	27.2591	26.8053	25.3079	25.6608	26.5988	27.3066	27.5424	20	20	20	0.6	0.6	0.6	3906.4	0.00018776	3.4278	4092900000	43	A2ASS6;E9Q8N1;E9Q8K5;F7CR78;A2AT70;A2AT65;A2AT68;F6RSJ3	A2ASS6;E9Q8N1;E9Q8K5	Titin	Ttn
22.12	22.6511	22.9608	22.4099	23.4951	23.0592	23.2425	23.0075	23.5462	23.469	23.6136	23.0319	23.0981	23.4161	23.2418	23.4098	23.3543	23.6172	23.1473	23.0108	23.3846	22.9768	23.0658	24.4141	23.5958	23.6086	23.8746	23.3672	25.3035	24.5358	23.7733	23.3809	21.9388	23.5948	4	4	4	3.7	3.7	3.7	147.55	0	6.2861	351950000	25	A2AT37;F6Q3G7	A2AT37		Upf2
28.3149	28.888	28.1191	28.2327	28.1799	28.0501	28.2119	28.1548	28.8863	28.0513	28.4909	28.3202	28.05	27.9099	28.0165	27.9618	28.6065	28.1334	28.7208	28.7664	28.0984	28.4998	28.922	27.281	27.2187	27.4558	27.4992	27.3619	26.4033	27.7858	26.7299	27.5376	27.5671	27.6068	13	13	13	36.2	36.2	36.2	45.026	0	103.24	7560400000	241	A2ATI9;Q99JX3;A2ATI8;A2ATI6	A2ATI9;Q99JX3;A2ATI8;A2ATI6	Golgi reassembly-stacking protein 2	Gorasp2
24.8181	24.8638	24.8391	25.1876	24.9441	24.7874	21.5529	24.8362	25.7035	24.5275	25.2461	25.1513	24.4859	24.616	25.5653	25.2096	24.861	24.5811	25.4542	25.8508	24.8561	25.9125	25.4516	22.281	22.4127	24.6306	25.2013	22.355	21.7747	24.8005	22.9849	24.7652	24.4747	24.5947	6	6	6	34.7	34.7	34.7	29.664	0	14.922	740540000	22	A2AU35;Q8BHL8	A2AU35;Q8BHL8	Proteasome inhibitor PI31 subunit	Psmf1
22.9602	23.1257	23.748	23.8057	23.489	23.8262	23.3229	23.6276	24.01	23.8828	23.5918	23.8362	24.09	24.5167	24.1264	24.2997	24.187	25.0018	25.325	24.8311	24.4192	25.2318	25.4116	23.7055	23.6563	23.7463	23.5478	23.6748	23.4769	24.046	23.6443	23.9872	23.9309	24.4939	6	6	6	6.5	6.5	6.5	207.65	0	20.217	477840000	21	A2AU89;A2AU91;P70399;F6S5E4;F6QNC8;F6ZRL3	A2AU89;A2AU91;P70399	Tumor suppressor p53-binding protein 1	Trp53bp1;Tp53bp1
28.6157	29.4134	28.8181	29.1546	28.8855	28.6783	28.7952	28.9058	29.4832	28.4977	28.975	28.6972	28.7698	28.9047	28.9449	29.2595	29.0993	28.7437	29.2225	29.3191	28.7575	29.0679	29.0354	28.1115	27.8573	28.4052	28.0927	27.9878	28.3796	28.3665	27.5137	28.3741	28.295	28.5241	4	14	14	67.5	67.5	14.1	22.466	0	142.97	11973000000	318	Q3TAI4;A2AUD5;Q9CYZ2;V9GWU5	Q3TAI4;A2AUD5;Q9CYZ2;V9GWU5	Tumor protein D54	Tpd52l2
24.972	24.4481	24.4956	22.3178	24.631	24.2981	24.8928	24.7884	24.7089	24.5039	24.6205	23.9697	24.8094	25.2149	24.4983	25.1246	25.1893	25.6122	25.3503	26.0432	26.1899	25.8007	25.6031	24.3355	23.8504	23.887	23.8385	21.9688	23.5761	24.5652	23.4247	24.7587	24.5691	24.3301	4	6	4	9.6	7.8	7.8	81.89	0	10.521	808790000	36	A2AUK7;A2AUK8;A2AUK6;A2AUK5;Q9Z2H5;E9PV14	A2AUK7;A2AUK8;A2AUK6;A2AUK5;Q9Z2H5;E9PV14	Band 4.1-like protein 1	Epb4.1l1;Epb41l1
24.1933	24.8042	22.109	25.0138	24.8202	25.1439	24.3105	24.8634	25.3619	23.494	24.224	24.6305	26.0571	25.3698	25.2624	25.4668	25.5667	23.906	25.4835	25.8539	25.6819	25.7526	26.1149	23.6688	23.3147	24.5587	22.5184	22.6817	22.3764	24.0153	23.0192	23.1229	23.4635	23.1793	5	5	5	26.8	26.8	26.8	35.855	0	12.481	714010000	48	A2AUR3;Q60866;A2AUR5	A2AUR3;Q60866	Phosphotriesterase-related protein	Pter
23.8956	23.5458	24.11	23.1779	22.9365	23.8399	23.0667	22.4533	23.5629	23.8776	23.3527	23.5879	22.6418	22.8035	22.9972	23.1637	23.4743	22.8615	20.8182	22.3626	23.0014	22.6345	22.7486	21.727	21.983	22.3429	23.0393	21.3674	22.1999	23.8745	21.5421	22.4256	22.3266	23.7371	6	6	6	11.1	11.1	11.1	123.96	0	20.379	223050000	20	A2AUX5;F6QQP6;F6RK07;A2AUX3;B7ZD29;Q3UHC7	A2AUX5;F6QQP6;F6RK07;A2AUX3;B7ZD29;Q3UHC7	Disabled homolog 2-interacting protein	Dab2ip
21.8791	22.2032	22.551	22.8951	22.8083	22.1191	22.096	22.3816	22.6642	22.7182	22.6579	22.9443	23.6312	24.0996	23.7912	23.5459	24.0546	23.6637	23.5206	23.3279	23.1841	22.8548	20.9939	21.3413	21.2818	22.8044	21.853	22.3498	23.4438	23.3345	23.5356	21.4485	21.826	22.2859	4	4	4	2.4	2.4	2.4	387.45	0	14.403	122360000	25	A2AVA0	A2AVA0	Sushi, von Willebrand factor type A, EGF and pentraxin domain-containing protein 1	Svep1
31.2199	30.6333	30.7885	31.0251	31.2993	31.0985	31.0464	30.9997	31.0026	31.372	31.0496	31.2072	31.4947	31.3379	31.2909	31.0326	31.2404	31.3439	31.255	31.0473	31.2435	31.3025	31.4112	30.406	30.3791	30.1649	30.3452	30.346	30.7919	30.085	30.4316	30.0738	30.1875	30.2543	69	69	69	46.6	46.6	46.6	158.39	0	323.31	56993000000	1278	A2AVJ7;Q99PL5	A2AVJ7;Q99PL5	Ribosome-binding protein 1	Rrbp1
25.4395	25.6847	24.9284	25.2608	25.2673	25.5748	25.6018	25.6194	25.4114	24.8657	25.2442	25.0282	26.0098	25.7143	25.169	25.4362	25.5512	25.2832	25.5121	25.2711	24.5962	25.167	25.3154	25.0559	24.5345	25.1464	25.049	25.5396	25.6374	25.0701	25.2931	22.7364	25.6027	24.9664	11	11	11	14.8	14.8	14.8	120.8	0	25.015	1242600000	35	A2AWA9;A2AWA7;A2AWB0;A0A0A6YWT4;A0A0A6YY35	A2AWA9	Rab GTPase-activating protein 1	Rabgap1
26.3612	26.5103	26.5441	26.127	26.3504	26.1106	26.3919	26.6706	26.7551	26.0884	26.3785	26.247	25.5961	25.8001	25.4992	26.1161	26.2294	25.539	26.3784	26.3943	25.959	26.0403	26.4333	25.1119	25.002	25.1452	25.577	25.7248	25.1066	25.9833	25.0049	25.952	25.81	25.8058	8	9	8	28.2	26.2	26.2	44.907	0	28.006	1795500000	97	A2AWI7;Q8R3V5;A2AWI9	A2AWI7;Q8R3V5;A2AWI9	Endophilin-B2	Sh3glb2
24.7227	21.6138	21.8718	22.0944	21.6017	21.3349	24.8018	24.8388	22.5712	25.1903	20.9139	24.7582	22.6812	25.2748	23.6743	24.6576	24.9389	24.7389	24.8475	25.4991	25.0183	25.102	22.5829	22.2411	21.352	22.7468	24.7674	21.6339	25.6369	24.5772	25.5839	24.7444	24.8704	24.7595	6	13	6	28.7	18.4	18.4	63.899	0	45.16	758560000	13	A2AWN8;P59326	A2AWN8;P59326	YTH domain-containing family protein 1	Ythdf1
21.7136	20.2343	19.6251	20.5712	20.403	20.7749	20.2149	21.7491	20.8066	20.5903	20.5708	20.3317	22.1289	23.4421	19.694	23.2702	21.4739	22.57	23.2788	21.9093	22.3663	23.1921	22.7503	21.7412	20.5985	20.5582	21.0026	22.8123	21.3804	22.6597	22.0265	20.2439	23.689	21.3078	2	2	2	3.5	3.5	3.5	113.98	0	25.491	30720000	10	A2AWP6;A2AWP8;F6S3V7	A2AWP6;A2AWP8;F6S3V7	Rho guanine nucleotide exchange factor 10-like protein	Arhgef10l
22.3471	22.3845	21.0617	21.0181	21.899	21.9973	22.1686	22.186	22.4172	21.8163	21.9303	22.5236	21.7307	22.3122	21.5958	22.2331	22.0955	22.9488	22.7135	21.8418	21.8244	22.0253	21.0067	22.684	23.0109	22.6703	23.1866	22.889	22.4739	22.4125	23.5899	22.6656	23.6327	21.634	2	2	2	6.7	6.7	6.7	111.46	0	7.7893	63356000	11	A2AWS5;B7ZDF7;Q3UJF1;B7ZDF5;Q9Z2V6	A2AWS5;B7ZDF7;Q3UJF1;B7ZDF5;Q9Z2V6	Histone deacetylase;Histone deacetylase 5	Hdac5
28.129	27.9234	27.7674	27.8357	28.1811	28.3107	28.3465	28.1378	27.2438	28.3569	27.5022	28.2172	28.2144	27.9493	28.0892	28.088	28.2692	28.1815	28.4429	27.3276	28.3273	28.2129	28.2526	28.1287	28.1973	28.2853	28.222	28.1372	28.5752	28.3818	28.3627	28.2752	28.3498	28.3002	22	22	22	31.5	31.5	31.5	85.009	0	100.05	8872400000	225	A2AWT6;A2AWT7;A2AWT5;P25976;E9Q4A8;G3UZW9	A2AWT6;A2AWT7;A2AWT5;P25976	Nucleolar transcription factor 1	Ubtf
23.8783	24.0552	23.9763	24.4343	24.0638	24.1847	24.5813	24.423	23.8955	24.3705	24.3601	24.7201	25.3622	25.3279	25.5484	25.7183	25.6616	25.9855	25.3065	25.0629	26.1174	25.3987	25.489	25.1248	25.2944	25.0952	25.3763	25.1453	24.7701	25.4487	25.1644	24.8264	25.2081	25.11	12	12	12	20.5	20.5	20.5	89.413	0	38.312	997780000	60	A2BE28	A2BE28	Ribosomal biogenesis protein LAS1L	Las1l
30.3318	30.3959	30.0654	30.881	30.4048	30.8053	30.3961	30.7954	30.1621	30.7315	30.5306	30.7137	30.7085	30.7847	30.8437	30.7273	31.0394	30.7541	31.3283	30.5925	30.7757	31.0251	31.0735	30.878	30.8316	31.1123	31.1056	30.8339	30.3202	31.2465	30.4418	31.0095	31.0589	31.1046	16	16	16	70.2	70.2	70.2	24.923	0	134.29	49551000000	465	A2BE93;Q9EQU5;A2BE92	A2BE93;Q9EQU5;A2BE92	Protein SET	Set
28.9831	29.5588	29.089	29.0852	28.9113	29.2178	28.9348	28.986	29.4389	28.9289	29.4846	29.1762	28.3486	28.248	28.3313	28.2998	28.8665	28.5157	28.9214	28.8393	28.6113	28.6144	28.7359	28.1192	28.5464	28.3385	28.3438	28.1507	28.2298	28.7308	27.9411	28.47	28.4242	28.373	21	22	22	68	68	66.7	68.393	0	128.11	12089000000	384	A2BFF7;Q3TPJ8;O88487;A2BFF8;A2BFF9;A2BFF5	A2BFF7;Q3TPJ8;O88487;A2BFF8;A2BFF9;A2BFF5	Cytoplasmic dynein 1 intermediate chain 2	Dync1i2
21.9111	21.8388	24.1154	22.1288	21.8133	21.7629	21.5344	21.8001	22.3681	21.8371	22.1006	21.7608	21.0807	21.5509	21.6272	21.3472	21.908	21.3795	21.7647	22.0049	23.1232	21.9173	21.9921	21.3913	21.613	22.0295	21.9964	21.2579	22.5485	21.8487	21.996	21.7863	21.6591	21.5038	2	2	2	47.7	47.7	47.7	9.3689	0	6.2937	89417000	40	E9Q3V7;A2CEQ8;A2CEQ6;Q80VC6;E9Q0Q0	E9Q3V7;A2CEQ8;A2CEQ6;Q80VC6;E9Q0Q0	tRNA selenocysteine 1-associated protein 1	Trnau1ap
30.3202	30.383	30.6327	30.5516	30.427	30.1021	30.4032	30.4041	30.4048	29.7594	30.4209	29.9376	29.177	29.2512	29.3462	29.631	29.702	29.2089	29.4729	29.7798	29.3793	29.3146	29.3822	29.2006	29.2748	29.4083	29.431	29.1836	29.0356	29.4636	28.976	29.3188	29.3929	29.3174	23	23	23	46.1	46.1	46.1	53.912	0	87.096	24596000000	541	A2RS22;Q9WUM3;D3YUG6	A2RS22;Q9WUM3	Coronin;Coronin-1B	Coro1b
27.3022	26.8825	27.1076	27.2753	27.186	27.1655	27.4872	27.5771	27.6125	27.3672	27.6341	27.6566	27.486	27.2367	27.1904	27.2244	27.4157	27.1957	27.2815	27.4089	27.4313	27.2278	27.5856	27.2603	27.2187	27.3154	27.4832	26.9946	27.0461	27.477	27.2977	27.3199	27.5086	27.4702	18	18	18	40.8	40.8	40.8	55.028	0	130.17	4716600000	147	A2RS23;Q11136;G3UXC5	A2RS23;Q11136	Xaa-Pro dipeptidase	Pepd
28.2018	27.3223	27.0354	27.4949	26.3226	28.8006	27.2752	26.6539	28.0891	27.6262	28.3378	28.1931	27.1056	27.3662	27.5035	27.1075	26.5849	27.3173	26.2759	26.9352	27.3599	27.6713	28.0723	26.9037	26.3536	26.3636	28.2218	26.6996	26.0241	27.656	26.5858	26.5172	26.796	26.6808	6	6	6	35.2	35.2	35.2	19.914	0	34.72	4945200000	164	F6V6T4;A2RS53;Q9R0Q3;Q8BPI2	F6V6T4;A2RS53;Q9R0Q3;Q8BPI2	Transmembrane emp24 domain-containing protein 2	Tmed2
27.6968	28.1756	27.9328	28.397	27.9054	27.977	27.9751	28.1053	28.7459	28.2148	28.4557	28.1184	27.533	27.3534	27.5747	27.393	27.7171	27.5134	28.0274	27.9879	27.7542	27.7617	27.7511	27.6877	27.5565	27.7443	27.7487	27.3998	27.3093	27.9408	26.6273	27.699	27.9226	28.015	12	12	12	51.2	51.2	51.2	33.83	0	71.625	6489100000	302	A2RS58;P47941	A2RS58;P47941	Crk-like protein	Crkl
26.3111	25.1144	25.6487	25.9542	26.4597	26.157	25.8435	25.6219	25.7975	25.6074	25.7393	25.3218	26.0105	26.6975	26.2115	26.4123	26.0847	25.8738	25.8315	25.9713	25.6614	26.2795	26.0685	26.6836	26.4231	26.5826	27.1056	26.2343	26.5717	26.2373	27.1999	27.2625	26.0618	26.5282	6	6	6	18.8	18.8	18.8	26.172	0	38.733	2303200000	109	A2RS96;Q9CXE7;E9PXY3;D3Z615;Q8C5H9;Q3V440;E9Q2J2	A2RS96;Q9CXE7	Transmembrane emp24 domain-containing protein 5	Tmed5
27.3471	28.0649	27.6617	28.1886	27.1029	27.3942	27.0621	27.4013	27.5997	27.2742	27.5091	27.0148	27.248	27.9678	27.3179	27.2899	27.4772	27.3736	27.8688	27.2851	27.3254	27.2761	27.8146	27.5829	27.5455	27.8548	27.6727	27.549	27.7988	28.0985	27.3874	27.8397	27.8743	27.8516	9	11	9	37.6	34.7	34.7	42.679	0	126.9	5522500000	204	A2RSB1;Q78ZA7	A2RSB1;Q78ZA7	Nucleosome assembly protein 1-like 4	Nap1l4
23.9901	21.6593	21.7511	23.4483	23.9691	23.4446	24.2704	24.3766	22.6734	20.9048	24.8551	24.2638	23.2575	23.242	23.4095	23.611	24.2977	23.4338	24.4839	24.8455	24.185	24.3535	24.2361	23.6316	22.6391	22.4306	23.6479	23.8699	22.8262	24.3353	21.5827	23.7594	23.7357	23.6013	3	5	3	85.5	46.1	46.1	17.312	0	6.2692	393820000	38	A2RSE4;P63147	A2RSE4;P63147	Ubiquitin-conjugating enzyme E2 B	Ube2b
21.5359	22.9583	22.5561	24.7848	24.622	24.0997	24.9931	24.7605	25.0898	24.4886	24.5307	24.8357	23.9093	24.422	24.2313	24.1092	24.0767	23.7473	24.4175	24.7773	24.5604	24.6197	24.5694	23.9233	23.6399	23.6718	24.0868	23.7724	23.7339	24.2362	23.4777	23.7706	23.331	23.9559	3	3	3	24.5	24.5	24.5	20.996	0	77.688	534480000	54	A2RSF1;Q8K4M5;F7BCN0;F7BZY0;Q8VI86;G8JL54	A2RSF1;Q8K4M5;F7BCN0;F7BZY0;Q8VI86	COMM domain-containing protein 1	Commd1;Gm28048
26.4337	27.4126	27.4082	27.4402	27.1499	26.9892	26.9157	26.7934	27.5225	27.1292	27.3458	27.0468	26.0102	26.0615	26.2964	25.7792	26.133	26.392	26.8019	27.0839	26.4739	26.5928	27.1637	25.8615	25.9033	26.1021	25.8596	26.7249	25.9917	26.5992	25.3005	26.4371	26.6952	26.7881	8	8	8	36.1	36.1	36.1	37.022	0	52.291	2846100000	74	A2RSS6;Q64191	A2RSS6;Q64191	N(4)-(beta-N-acetylglucosaminyl)-L-asparaginase;Glycosylasparaginase alpha chain;Glycosylasparaginase beta chain	Aga
29.5979	29.7864	29.7817	29.4474	29.8931	29.658	30.0192	29.989	29.8498	30.0044	30.0884	30.1813	29.4449	29.3295	29.5833	29.3509	30.0001	29.8843	29.6037	29.2812	29.8556	29.8341	29.7573	29.0251	28.8709	28.782	28.9402	28.7538	29.237	29.0875	28.9755	29.0297	29.2481	28.9905	9	10	10	56.2	56.2	56.2	19.53	0	41.893	21702000000	307	A2RSV8;P19783;M0QWX7	A2RSV8;P19783;M0QWX7	Cytochrome c oxidase subunit 4 isoform 1, mitochondrial	Cox4i1
21.8266	23.0252	23.0966	21.7822	22.9755	21.3816	22.1568	21.8322	22.0533	20.9729	22.4799	21.6524	21.9675	21.838	22.5286	21.4266	21.1124	20.9513	21.7352	21.5858	21.8365	22.0861	21.8277	22.6187	23.2866	22.669	23.3378	22.062	22.1873	22.1425	22.5995	22.0129	22.2052	21.2501	2	2	2	4.4	4.4	4.4	65.804	0	11.057	107990000	12	A2RT28;Q499X9	A2RT28;Q499X9	Methionine--tRNA ligase, mitochondrial	Mars2
27.764	28.171	27.8768	27.946	27.9325	28.5934	28.5701	28.2989	28.9672	28.4478	28.8048	28.6221	26.736	26.169	26.5763	26.3606	27.3692	27.067	27.6022	27.8213	27.3806	27.4662	27.8473	26.5484	26.5572	26.4525	26.573	26.6063	25.5444	27.2399	25.6171	27.1765	27.1049	26.9346	7	7	7	22.3	22.3	22.3	49.372	0	100.09	5474400000	145	A2RTI3;O89017	A2RTI3;O89017	Legumain	Lgmn
30.4237	30.7994	30.033	30.8903	30.2483	30.4672	30.4012	30.3499	30.6516	30.333	30.5959	30.1364	30.4174	30.266	29.9878	30.1087	30.1042	29.8949	30.1932	30.5381	30.1574	30.0422	30.2961	30.5655	30.3885	30.5623	30.8154	30.6441	30.1891	30.7524	29.6108	30.5988	30.4876	30.6757	12	12	12	84.2	84.2	84.2	17.138	0	59.195	38149000000	434	A2RTT4;P61089;A0A087WPV1;Q9CQ37	A2RTT4;P61089	Ubiquitin-conjugating enzyme E2 N	Ube2n
28.2661	27.3086	28.145	28.0156	28.434	28.2223	28.2783	28.0271	27.7866	28.5046	28.2195	28.4065	28.7496	28.4254	28.5121	28.0031	28.627	28.6222	28.2798	28.1919	28.619	28.3927	28.2837	28.9751	28.7273	28.5818	28.9003	28.6202	29.7461	28.4426	29.1947	28.6002	28.6645	28.7	17	28	18	41.6	29.6	28.1	67.852	0	51.858	11611000000	296	Q91YZ8;D3Z5M2;A3KFU5;A3KFU8;Q6PHQ9;V9GXG3	Q91YZ8;D3Z5M2;A3KFU5;A3KFU8;Q6PHQ9	Polyadenylate-binding protein	Pabpc4;Gm10110
25.3327	24.853	24.8367	24.7262	25.0597	25.1268	25.577	24.3814	25.16	24.2876	25.3506	25.4205	24.7178	25.1706	24.8454	24.6014	25.2346	24.8316	24.5645	24.3694	24.9944	25.055	24.9945	25.5092	25.421	25.303	25.6797	25.1955	25.6937	25.5102	25.7484	25.3213	25.7678	25.2517	12	12	12	31.2	31.2	31.2	75.422	0	68.238	1100300000	98	G8JL40;A3KG93;Q6ZQ88;F6Z4I3;F6ZC60	G8JL40;A3KG93;Q6ZQ88	Lysine-specific histone demethylase 1A	Kdm1a
25.1134	24.1634	24.6333	24.8529	25.2674	25.2366	25.0534	24.9389	24.3315	25.2006	24.8778	25.3173	25.6622	25.8478	25.9964	25.8132	25.641	25.6497	25.5782	25.2764	25.9709	25.5851	25.6726	24.6334	24.6257	24.49	25.3701	24.6464	25.8789	24.1344	24.9048	24.8464	24.3116	24.465	13	13	13	16.7	16.7	16.7	127.89	0	44.844	1086300000	94	A3KGB4	A3KGB4	TBC1 domain family member 8B	Tbc1d8b
27.3034	25.1615	24.3481	26.6954	25.9849	27.4622	26.0446	25.2197	28.9152	28.3269	27.3014	26.6118	25.3924	25.309	25.5893	23.7797	24.2724	25.5557	25.415	26.4755	26.5636	26.332	26.5021	25.1834	24.9616	24.7792	25.7512	25.9661	23.5769	26.3164	23.0836	26.0938	26.6185	26.8179	5	5	5	45.6	45.6	45.6	9.4226	0	10.086	2324600000	115	Q5BL14;A3KGL9;F6W687;P09602;E9Q2Z4;Q5XK38;J3QM43;B7ZCQ3	Q5BL14;A3KGL9;F6W687;P09602;E9Q2Z4;Q5XK38;J3QM43;B7ZCQ3	Non-histone chromosomal protein HMG-17	Hmgn2;Gm16494;Gm6594
25.8588	26.8491	26.5942	26.9048	26.9251	26.5951	26.8232	26.7392	27.1551	26.8844	26.6446	26.9616	25.8047	25.8718	26.1305	26.1096	26.5135	26.1788	26.4645	26.0996	26.1423	26.4083	26.4184	25.8579	26.2051	25.9674	21.9054	25.905	21.6688	26.1517	26.1647	26.1892	26.2744	26.4736	5	5	5	34	34	34	16.98	0	18.403	2324200000	59	A3KGQ6;Q9D898	A3KGQ6;Q9D898	Actin-related protein 2/3 complex subunit 5;Actin-related protein 2/3 complex subunit 5-like protein	Arpc5l
26.4485	25.3329	26.2685	25.6466	25.8417	25.9133	25.5393	25.5206	25.5942	26.2515	25.3837	25.8686	26.5579	25.9441	26.602	26.7053	25.9581	26.161	25.6628	25.7343	26.1667	25.7922	26.0519	25.1839	25.2869	24.7724	25.6583	25.103	25.1189	24.9314	24.7892	24.7218	25.1003	25.0221	6	6	6	28.5	28.5	28.5	38.174	0	15.816	1570300000	80	A3KGR9;Q9D8V0;Q6PGJ8	A3KGR9;Q9D8V0	Minor histocompatibility antigen H13	H13;Hm13
23.6444	24.8557	24.2439	22.4095	24.0732	24.2993	24.3675	23.8448	22.0157	23.5636	24.2666	24.2794	22.6721	22.55	21.799	22.7561	22.6616	23.7514	21.6214	22.391	22.5841	22.3436	21.0325	21.9786	23.1951	22.0824	22.3899	21.4761	21.62	22.0597	22.479	22.7944	21.6257	21.9775	5	5	5	11.5	11.5	11.5	67.671	0	8.3818	175680000	16	B2RSF7;A3KGW5;A3KGW4;A3KGW6	B2RSF7;A3KGW5	Probable inactive glycosyltransferase 25 family member 3	Cercam
27.8246	27.5536	27.5327	27.8367	27.1907	28.5386	26.6488	27.1881	28.1948	28.1354	27.299	27.2162	27.044	27.1721	27.1466	26.8603	25.868	25.9519	26.1867	26.8472	26.6954	26.5764	26.7437	27.1047	27.431	27.1539	27.1476	26.7281	27.1496	26.7582	26.8872	26.3727	27.1665	27.0413	3	3	3	35.3	35.3	35.3	15.265	0	23.33	4290000000	280	E9Q9C5;A3KML5;P63082;D3Z3B2	E9Q9C5;A3KML5;P63082	V-type proton ATPase 16 kDa proteolipid subunit	Atp6v0c
30.7196	29.9084	30.3612	30.5339	30.7128	30.6406	30.6689	30.1813	29.962	30.2572	29.6576	30.3622	31.0627	31.1455	30.7017	30.5545	30.7549	30.9124	30.3157	29.9106	30.7899	30.4482	30.5613	31.1718	31.2166	31.1913	31.2759	31.3146	31.6539	31.2555	31.0957	30.7925	31.1051	30.9842	16	16	16	65.8	65.8	65.8	16.445	0	42.35	53823000000	434	A4FUS1;P14131	A4FUS1;P14131	40S ribosomal protein S16	Rps16
24.3819	25.0005	24.7625	24.4495	25.0007	24.7363	24.8035	24.4416	24.8849	25.092	24.3212	25.4586	25.0003	24.8862	25.2194	25.5568	25.4082	25.0912	24.9478	25.234	25.3143	25.1431	24.7069	24.7055	24.5197	23.886	24.568	24.8665	25.1684	24.4364	24.9654	24.941	24.7022	24.8524	11	11	11	14.8	14.8	14.8	171.18	0	42.818	890060000	76	A5D6P3;O35379;E9Q1I5	A5D6P3;O35379	Multidrug resistance-associated protein 1	Abcc1
28.6336	29.1428	29.1263	29.2554	28.8152	28.8548	28.9256	29.1124	29.3142	28.8965	29.2324	28.5416	29.2969	29.4396	29.1478	29.398	29.3173	29.1983	29.4956	29.4792	28.8797	29.1933	29.3157	28.6711	28.582	28.8807	28.9284	28.6602	28.5572	28.9888	28.4954	28.675	28.6762	29.0269	12	12	12	70.1	70.1	70.1	20.809	0	43.537	14393000000	277	A5GZX3;Q9CPU0	A5GZX3;Q9CPU0	Lactoylglutathione lyase	Glo1
24.0576	24.2135	24.3681	23.6794	23.9274	24.9247	24.0928	23.4293	23.4232	24.6522	23.922	23.52	25.3939	25.5044	25.3253	25.9711	24.9136	25.4812	24.4439	24.2071	23.9512	24.0087	23.8044	23.5692	24.0398	24.093	23.541	23.322	25.4316	23.6505	24.8073	23.8829	23.2385	23.1334	11	11	11	20.4	20.4	20.4	94.128	0	17.942	652560000	56	A6H5Z3;E0CY34	A6H5Z3	Exocyst complex component 6B	Exoc6b
25.2358	24.1576	22.8325	25.202	26.3913	26.393	26.4601	26.3788	27.0669	27.8595	27.6644	28.2401	22.3046	21.4377	23.0024	21.8161	21.9805	22.0837	23.1536	23.3586	23.8588	24.105	23.3728	21.4899	22.305	22.7554	22.7664	22.9563	23.5702	22.694	22.1412	21.6896	22.5709	22.1029	9	9	9	38.1	38.1	38.1	42.572	0	65.151	1144700000	38	A6H6K1;Q99MQ4	A6H6K1;Q99MQ4	Asporin	Aspn
23.8395	23.9134	23.9769	24.4458	25.1688	24.3209	24.1971	24.621	24.079	24.6216	23.9271	24.2255	22.7505	24.1837	24.0244	24.0842	24.3009	24.0663	24.0711	24.2216	24.3191	24.3767	24.0825	24.8533	24.976	24.8735	24.8435	24.716	25.518	24.5539	25.1713	25.5112	24.5827	24.7926	8	8	8	7.6	7.6	7.6	211.46	0	23.165	698480000	36	A6H8H2;E9Q449	A6H8H2;E9Q449	DENN domain-containing protein 4C	Dennd4c
24.4696	24.8309	23.9234	24.7967	24.8555	24.6297	24.5804	24.4423	24.3758	23.9302	24.7029	24.226	24.1598	22.3844	23.1685	23.833	24.3516	24.0625	23.8905	24.0261	23.7936	24.162	23.887	22.3249	22.6684	21.4999	23.0845	23.0671	22.3794	22.7375	22.8613	22.2677	22.5535	23.494	3	3	3	19	19	19	34.001	0	26.151	368420000	46	A6MDC5;Q8VE98	A6MDC5;Q8VE98	CD276 antigen	Cd276
28.7049	28.4738	28.5361	28.6238	28.4686	28.6536	28.4752	28.3128	28.8885	28.481	28.7057	28.587	27.4622	27.4049	27.1692	27.5851	27.2198	27.0318	27.0434	27.4164	27.5114	27.5347	27.3173	27.2132	27.1411	27.3894	27.6901	27.084	27.4728	27.2584	27.1767	27.2612	27.5394	27.2042	36	36	36	33.6	33.6	33.6	161.66	0	261.82	6599700000	500	A6MDD3;Q8R422	A6MDD3;Q8R422	CD109 antigen	Cd109
23.6628	22.8338	22.8898	22.2905	23.2922	22.304	22.0028	22.2654	22.7943	24.3074	24.1073	22.1444	24.9527	25.1539	25.0465	25.1802	25.336	25.0488	25.1855	25.3835	25.0544	25.3041	25.069	22.2926	21.6131	22.996	23.3549	21.7901	22.9588	21.5991	23.4355	21.3284	22.5906	23.8269	7	7	7	40.8	40.8	40.8	35.208	0	13.418	407570000	24	A7VMV2;Q99KP3	A7VMV2;Q99KP3	Lambda-crystallin homolog	Cryl1
23.8096	22.7864	22.6677	22.7972	23.3859	24.001	22.9498	22.173	22.8128	23.0786	22.0722	23.8017	24.1334	23.9665	24.025	23.5853	23.4415	23.6925	23.7872	22.7629	23.823	24.056	23.8954	24.5777	24.8381	24.6232	26.0266	24.3098	26.2425	25.5905	24.725	25.0197	25.9608	24.7215	15	15	15	12.2	12.2	12.2	217.29	0	45.976	786550000	26	A8C756	A8C756	Thyroid adenoma-associated protein homolog	Thada
30.6789	30.9511	30.829	30.8449	31.0276	31.5216	31.0735	31.2649	31.1567	30.8098	30.7652	30.84	30.6287	30.6108	30.7582	31.2096	31.1057	30.7876	31.5908	31.5489	30.7416	31.0924	30.6947	30.6572	30.6671	30.6972	30.5779	31.3454	30.6348	31.2739	30.6724	30.9633	30.808	31.2004	13	21	13	73.3	66.4	66.4	28.302	0	263.44	56504000000	589	A8IP69;P61982	A8IP69;P61982	14-3-3 protein gamma;14-3-3 protein gamma, N-terminally processed	Ywhag
21.9908	25.8894	24.7128	21.8711	24.8983	24.9954	22.5096	24.8489	24.8477	21.2362	20.7749	21.9875	21.2917	23.1133	21.9817	24.7773	22.7976	21.247	24.8683	25.7465	22.336	22.1073	25.6732	21.9924	22.3268	24.6735	22.3692	24.3924	23.5233	22.6837	22.2017	24.6112	24.4897	24.628	2	2	2	19.9	19.9	19.9	15.677	0	21.776	514050000	20	A8Y5E9;B2KGA7;Q505B7	A8Y5E9;B2KGA7;Q505B7	Protein archease	Zbtb8os
24.6637	23.8893	24.3272	24.7265	24.1108	24.5777	24.0351	23.9012	23.4548	24.4699	24.4568	24.3167	24.9724	24.3919	24.1556	24.2472	24.2994	24.4791	23.7112	23.8152	24.45	23.6618	22.451	24.7912	24.4761	25.6957	24.5017	23.3735	23.7014	24.3802	23.7989	22.8446	24.3404	24.5624	4	4	4	9.2	9.2	9.2	65.42	0	4.8661	559190000	33	A8Y5J3;Q9CWS4;D6RH69	A8Y5J3;Q9CWS4	Integrator complex subunit 11	Cpsf3l
25.1378	25.7623	25.5537	25.5177	25.3604	25.709	25.5581	25.3148	26.1042	24.8384	26.1774	25.7193	25.6974	25.6076	25.2815	25.5493	26.286	25.7114	25.7427	26.1714	25.5847	25.5117	26.5901	25.0427	25.3727	25.9524	26.0749	25.0095	24.6644	26.0273	24.3629	24.6318	25.7445	25.4226	7	7	7	47.1	47.1	47.1	21.997	0	53.69	1360800000	57	B0R091;P61022;B0R092	B0R091;P61022	Calcineurin B homologous protein 1	Chp1
22.6453	24.3699	24.0454	24.4245	24.3243	23.6767	24.4354	21.1478	20.9195	22.6497	22.4459	22.1123	24.5598	24.8564	25.0807	24.8909	24.8514	22.4557	24.4753	24.3943	21.7913	24.5244	22.1512	23.2063	22.9375	24.1071	23.8749	23.5527	23.0781	21.6349	21.8284	24.366	23.8795	21.8376	4	4	4	26.1	26.1	26.1	40.207	0	7.6131	370870000	14	B0R0S4;Q8VCH5;A2AUF7	B0R0S4;Q8VCH5;A2AUF7	Rab9 effector protein with kelch motifs	Rabepk
25.702	25.9486	25.5038	25.3997	25.5201	25.4748	25.8156	25.4786	25.4239	25.4466	25.2144	25.4729	25.8099	25.2166	25.6451	25.0783	25.8429	25.6735	26.0163	24.482	25.6916	25.7207	25.0878	26.2299	26.0236	26.1269	25.6714	25.7439	25.6087	25.8719	25.9587	26.0391	25.6743	25.5204	4	9	9	14.1	14.1	8.2	83.334	0	16.361	1596900000	50	B0V2V8;Q3UH70;Q9ESU6;B0V2V6;Q91Y44;D6RGP2	B0V2V8;Q3UH70;Q9ESU6;B0V2V6	Bromodomain-containing protein 4	Brd4
27.1194	27.1901	27.0787	27.5457	27.2493	27.3663	26.7975	26.9871	27.8397	27.1474	27.1444	26.9902	26.3433	26.5302	26.4875	26.1185	26.4325	26.092	26.3761	26.695	26.1861	26.3257	26.5386	27.0969	27.0161	26.8964	27.0471	26.8729	26.7316	27.3679	26.7269	26.3452	26.5019	26.6462	7	7	7	41.4	41.4	41.4	23.223	0	81.781	3306200000	161	B1AQF4;Q9D7X3;Q3V2Y9;H3BKL8;H3BKD1	B1AQF4;Q9D7X3;Q3V2Y9;H3BKL8	Dual specificity protein phosphatase 3	Dusp3
24.4581	23.593	21.2222	23.795	24.431	23.4614	24.3473	23.0869	23.177	23.7335	23.1908	23.4239	24.4043	25.0267	24.5026	24.8063	24.2683	23.8516	23.9899	24.2055	23.8862	23.8409	23.6778	25.1171	24.5931	24.843	25.089	24.2282	24.6341	23.6684	24.2236	24.5287	24.1558	23.9718	9	9	9	23.5	23.5	23.5	70.109	0	37.614	549010000	56	B1AQH6;Q925J9	B1AQH6;Q925J9	Mediator of RNA polymerase II transcription subunit 1	Med1
24.9928	24.8998	25.3964	24.8442	25.669	24.9334	24.9757	25.2006	24.8426	25.426	25.2262	25.5574	24.5677	22.3035	24.6868	24.7883	25.2707	24.6637	24.5282	24.6222	24.5112	24.6317	25.0863	25.2513	26.1081	25.5584	25.7941	26.1501	26.1149	25.5241	25.6625	25.0741	25.4461	25.7767	7	7	7	22.4	22.4	22.4	39.907	0	30.372	1173400000	32	B1AQR8;G3X9T7;O08573	B1AQR8;G3X9T7;O08573	Galectin;Galectin-9	Lgals9
28.5496	28.3716	28.0694	28.6115	28.6025	28.3985	28.4329	28.4109	28.8419	28.6562	28.6568	28.2232	27.5134	27.4528	27.4809	27.2247	27.7521	27.5116	27.6911	27.6346	27.6242	27.456	27.5137	26.9703	27.0881	27.2172	27.8365	27.3531	26.6553	27.3444	26.7038	27.3712	27.2943	27.3135	14	21	15	58.4	47.1	47.1	51.145	0	66.048	6537100000	211	B1AQY9;B1AQZ0;Q8CHH9;B7ZC46;E0CYM4	B1AQY9;B1AQZ0;Q8CHH9;B7ZC46	Septin-8	Sept8
27.117	27.2508	27.2911	27.7102	26.9949	27.2249	27.3791	27.0503	27.5831	27.5385	27.5924	27.1803	26.9772	26.9096	26.6157	26.7205	27.3644	26.9888	26.345	26.2846	26.2141	26.7715	26.5057	26.1215	25.9046	26.016	25.7013	25.0558	25.121	25.7687	24.3433	24.8845	25.7964	25.52	6	6	6	60.4	60.4	60.4	10.909	0	30.33	2902800000	84	B1ARW4;Q99LY9	B1ARW4;Q99LY9	NADH dehydrogenase [ubiquinone] iron-sulfur protein 5;NADH dehydrogenase [ubiquinone] iron-sulfur protein 5, N-terminally processed	Ndufs5
24.9391	24.5547	24.9634	25.1553	24.8517	24.9597	24.6134	24.3785	24.8534	26.1106	25.1961	25.6208	25.0945	25.1793	25.3747	24.5041	24.9822	25.0232	24.3104	24.2807	25.0486	24.7795	24.7847	23.873	23.7597	21.3937	24.1388	22.4239	23.7993	20.6175	22.7249	21.8675	22.2595	23.9182	9	9	9	11.7	11.7	11.7	133.35	0	29.128	695460000	31	B1ASP2;P52332	B1ASP2;P52332	Tyrosine-protein kinase;Tyrosine-protein kinase JAK1	Jak1
26.4109	26.0526	26.0675	26.2639	26.4837	26.411	26.251	25.8932	26.1652	26.0284	25.7431	26.0457	27.4555	27.4497	27.3514	27.5745	27.4136	27.4101	26.6227	26.6976	27.3681	26.9585	27.1683	27.0892	27.1539	27.0022	27.3016	26.9009	27.4281	27.3495	27.2898	27.1127	27.1804	27.2364	11	12	12	49.1	49.1	45.5	42.467	0	73.715	3655900000	178	B1AT82;Q9D0M1;B1AT84;B1AT83	B1AT82;Q9D0M1	Phosphoribosyl pyrophosphate synthase-associated protein 1	Prpsap1
22.6731	22.2162	22.0879	22.2431	22.2745	22.3892	22.2979	22.7567	22.3599	22.4375	22.4089	21.7602	22.5016	21.6372	22.4397	22.5335	22.3535	23.3779	22.2868	21.9143	21.6018	22.3908	22.3362	21.5292	22.076	22.3375	23.0142	21.5852	22.1186	21.9724	22.5879	23.4317	22.4438	23.6605	2	2	2	5.1	5.1	5.1	120.29	0	4.1778	67289000	7	M0QW74;B1ATD5;B1ATD4;R4GML8;Q8K296	M0QW74;B1ATD5;B1ATD4;R4GML8;Q8K296	Myotubularin-related protein 3	Mtmr3
26.8317	25.0784	25.2256	25.6409	26.1676	26.0963	25.5062	25.7572	25.8804	26.0531	25.4339	26.3538	26.4802	26.085	26.0411	25.6655	25.9592	25.7836	25.9147	25.8125	26.4537	26.3734	26.0607	26.0242	25.7479	25.7167	26.7657	25.3525	25.6595	25.8976	25.4443	26.0964	25.928	26.1194	6	7	7	17.7	17.7	15.2	54.33	0	20.744	1868700000	83	B1AV77;B1ATI0;P47740	B1AV77;B1ATI0;P47740	Aldehyde dehydrogenase;Fatty aldehyde dehydrogenase	Aldh3a2
26.4602	26.0523	26.3482	26.0349	26.1515	26.6826	26.0853	25.3507	25.5434	25.6981	25.7539	26.0679	26.039	26.1042	25.7472	25.8617	25.7557	26.0301	25.2297	25.6559	26.217	25.9778	25.6999	25.3709	25.32	25.6007	25.9204	24.9091	25.744	25.8449	25.619	25.2769	25.4862	25.3009	4	4	4	8.9	8.9	8.9	90.705	0	23.282	1645900000	61	B1ATV0;B1ATV1;Q9WVD4	B1ATV0;B1ATV1;Q9WVD4	Chloride channel protein;H(+)/Cl(-) exchange transporter 5	Clcn5
27.1955	27.5192	27.7187	27.6393	28.0223	27.8791	28.2223	28.2203	28.0686	28.148	28.5481	27.8177	27.9619	28.0067	27.9485	27.8047	28.4856	28.0043	28.4645	28.7453	28.1576	28.2009	28.5891	27.489	27.2615	27.3034	27.1708	27.2867	26.9943	27.7218	26.6974	27.3233	27.4252	27.5642	17	17	17	29.9	29.9	29.9	85.778	0	45.808	6587200000	177	B1ATZ0;B1ATZ1;Q3UMA3;Q99LI8;B1ATY9;F6VV02	B1ATZ0;B1ATZ1;Q3UMA3;Q99LI8;B1ATY9	Hepatocyte growth factor-regulated tyrosine kinase substrate	Hgs
29.1337	28.5982	29.0308	28.9318	29.48	29.1936	29.3636	29.0621	29.5358	29.5233	29.4693	29.4391	29.3809	29.2676	29.3099	29.1054	29.4046	29.3903	29.2521	29.2868	29.6089	29.3369	29.5334	28.2221	28.3463	28.4418	28.2377	28.5134	28.9628	28.2659	28.9709	28.6867	28.6499	28.6565	27	27	27	56.4	56.4	56.4	66.113	0	187.64	15892000000	469	B1AU25;Q9Z0X1	B1AU25;Q9Z0X1	Apoptosis-inducing factor 1, mitochondrial	Aifm1
25.6112	25.4365	24.927	25.045	25.0422	25.7086	25.2236	24.7124	25.417	25.686	25.3675	25.7109	24.8409	24.7234	24.5042	24.9045	24.2378	24.4021	24.0457	23.8968	24.5968	24.9252	24.7317	24.9316	24.8609	25.3835	25.7074	24.8151	25.5402	25.4429	25.6013	24.8134	25.421	25.0706	9	9	9	20.5	20.5	20.5	59.81	0	20.279	1052300000	55	B1AU74;Q9CWP6	B1AU74;Q9CWP6	Motile sperm domain-containing protein 2	Mospd2
29.1761	29.6509	29.4607	29.6909	29.2583	29.3378	29.4256	29.0884	29.7925	29.3726	29.6673	29.4107	29.0774	29.1642	28.9324	28.7475	29.2824	29.2133	29.5306	29.4354	28.8579	29.0412	28.9877	29.686	29.5912	29.8845	29.815	29.5254	29.0783	30.0351	29.0265	30.0612	29.8784	30.0767	31	31	31	55	55	55	84.012	0	190.25	20113000000	549	B1AU75;Q99MD9;B1AU76	B1AU75;Q99MD9;B1AU76	Nuclear autoantigenic sperm protein	Nasp
26.7356	26.8265	26.652	26.7259	26.7762	26.4359	26.6313	26.717	26.8507	27.0584	26.382	26.347	26.946	27.0002	27.196	26.9282	26.7265	26.5109	27.0961	26.6814	26.6451	26.6221	26.715	27.0915	27.1637	27.2019	27.3198	26.9586	26.4285	26.5965	26.4842	26.8836	26.7551	26.9429	13	13	13	38.3	38.3	38.3	50.488	0	51.031	3162300000	154	B1AUN2;B1AUN3;Q3UKV0	B1AUN2;B1AUN3;Q3UKV0		Eif2b3
28.5683	28.1764	28.4565	28.3825	28.96	28.6726	28.6309	28.5206	28.8138	28.8948	28.6092	28.7111	28.343	28.2723	28.2226	28.0936	28.2958	28.4334	28.425	28.4617	28.4852	28.5051	28.5188	28.5894	28.6432	28.4403	28.532	28.6402	29.5721	28.6686	29.1132	28.934	28.8717	28.8413	35	36	36	25.2	25.2	24.8	215.05	0	145.64	11878000000	545	B1AUX2;Q61191;F6SJS2	B1AUX2;Q61191	Host cell factor 1;HCF N-terminal chain 1;HCF N-terminal chain 2;HCF N-terminal chain 3;HCF N-terminal chain 4;HCF N-terminal chain 5;HCF N-terminal chain 6;HCF C-terminal chain 1;HCF C-terminal chain 2;HCF C-terminal chain 3;HCF C-terminal chain 4;HCF C-terminal chain 5;HCF C-terminal chain 6	Hcfc1
20.8895	24.3932	21.7415	24.1187	21.368	21.9706	21.0369	24.0746	22.2672	22.4753	22.142	24.5028	23.1965	25.2296	24.6182	22.1968	24.8104	21.3498	24.1352	22.903	24.5959	24.1447	25.4229	21.6255	21.5942	21.3941	23.4148	21.6258	22.4441	21.6468	23.4661	21.9155	22.0485	22.0951	7	7	7	15.4	15.4	15.4	71.747	0	13.169	969420000	18	B1AV01;O70583;B1AUZ9;Q6PD02;B1AVF4;B1AVF5;Q9QUS6	B1AV01;O70583;B1AUZ9;Q6PD02	E3 ubiquitin-protein ligase Midline-1	Mid1
24.0388	24.5652	23.6559	24.698	24.2215	24.425	22.0391	24.5265	24.4347	23.5353	23.9965	24.2066	24.9349	24.3348	24.6537	24.8802	22.4405	22.3587	25.079	24.6948	24.2119	24.664	24.5832	24.0002	23.9216	23.7885	24.0446	23.7538	23.9103	24.3162	23.3429	24.0036	24.0523	24.1825	5	5	5	24.8	24.8	24.8	34.278	0	18	512330000	38	B1AVZ0	B1AVZ0	Uracil phosphoribosyltransferase homolog	Uprt
29.7156	29.8377	29.6792	30.1017	29.9164	29.8053	29.8667	30.0149	30.6824	29.9621	30.3312	30.0833	29.6119	29.5577	29.5473	29.6331	29.7869	29.5627	29.8847	29.9653	29.6492	29.7475	29.8716	27.6682	27.6105	27.7836	27.7755	27.6006	27.1686	27.3849	27.1845	27.1027	27.0213	27.3021	40	45	45	38.6	38.6	34.2	183.67	0	276.35	18925000000	741	B1AWB9;O88207;A3KGE7	B1AWB9;O88207	Collagen alpha-1(V) chain	Col5a1
27.4981	28.0467	27.1071	28.2102	27.5283	27.9473	27.4852	26.7965	28.8151	28.3909	28.7016	28.0557	27.7843	27.3147	27.2662	26.951	27.6539	28.2518	28.5611	29.121	28.5616	28.6806	28.6172	27.2831	27.3838	27.3365	27.2071	26.8029	26.8614	28.4775	26.2369	27.8976	28.4281	28.3919	10	10	10	35.6	35.6	35.6	23.478	0	73.976	6957100000	182	B1AWE0;Q6PFA2;B1AWE1;B1AWD8;B1AWD9;O08585	B1AWE0;Q6PFA2;B1AWE1;B1AWD8;B1AWD9;O08585	Clathrin light chain A	Clta
27.9068	27.2572	27.5467	27.6334	27.9884	27.5312	27.5848	27.402	28.1261	27.7645	27.6882	27.4619	27.9309	28.1999	27.7063	27.6239	27.9449	27.8578	27.8196	27.8266	27.8912	27.7286	27.6907	27.516	27.4654	27.4381	27.5747	26.9828	28.1674	27.4734	27.5483	27.2638	27.5537	27.4075	21	21	21	53	53	53	63.589	0	92.389	5962000000	314	B1AX98;Q505F5;E9PV22;F6Z4L9;F6YT33	B1AX98;Q505F5;E9PV22	Leucine-rich repeat-containing protein 47	Lrrc47
21.9196	24.1043	24.6201	24.7096	24.9273	24.8962	24.4023	24.4597	23.7915	24.0181	24.1999	24.2935	25.1475	24.9907	24.8157	24.9149	25.0659	24.7899	24.4266	24.0095	24.4032	24.2684	24.0448	25.7919	26.0298	24.6844	25.2106	24.7385	25.4076	24.6833	25.9816	24.9819	25.4412	24.4324	12	12	12	8.1	8.1	8.1	294.13	0	35.845	965100000	45	E9PV45;B1AY13	E9PV45;B1AY13	Ubiquitin carboxyl-terminal hydrolase;Ubiquitin carboxyl-terminal hydrolase 24	Usp24
25.8319	27.4381	25.3891	25.4268	25.8316	25.569	25.9875	25.3759	25.3761	25.4492	25.6639	25.4691	25.8413	26.1823	25.857	25.8113	26.2797	26.6333	26.0084	26.2314	26.7133	25.7232	25.7718	26.565	27.0214	26.8715	26.8212	26.8721	27.4972	26.9379	26.6024	27.4272	26.8149	26.651	9	10	10	18.7	18.7	17.5	74.318	0	22.33	2464700000	46	B1AYC9;Q8R5A3;S4R2K5	B1AYC9;Q8R5A3	Amyloid beta A4 precursor protein-binding family B member 1-interacting protein	Apbb1ip
23.9781	23.7638	23.7763	23.7606	24.0035	24.3289	24.4399	23.7402	23.2765	24.1967	23.5648	23.9308	24.3403	24.5412	24.3434	24.4366	24.6558	24.8133	23.5182	23.4862	24.2852	24.0025	23.9135	24.4595	24.6257	24.0132	25.3161	24.5743	24.7024	24.7851	24.7767	25.0203	25.1585	25.1525	9	9	9	13	13	13	82.752	0	19.608	679790000	50	B1AYU4;B1AYU7;Q8C5N3;A2AK44;A2AK42;J3QNR0;J3QM48	B1AYU4;B1AYU7;Q8C5N3;A2AK44;A2AK42	Pre-mRNA-splicing factor CWC22 homolog	Cwc22;Gm13695;Gm13697
26.3136	25.9058	25.5866	26.1103	26.0669	26.511	26.423	25.689	27.0037	26.8029	26.7096	26.5447	24.6688	24.8042	24.8317	24.5739	24.697	24.9294	24.7887	24.8213	24.9958	25.1724	25.4868	25.5142	26.1741	25.6831	26.0373	25.367	26.3052	25.0671	26.4815	25.4978	26.0596	26.0557	22	22	22	26.5	26.5	26.5	133.27	0	45.15	1623700000	82	B1AZ15;B1AZ14;Q3UMF0;B1AZ26;B1AZ25	B1AZ15;B1AZ14;Q3UMF0	Cordon-bleu protein-like 1	Cobll1
23.7546	23.4486	24.7352	22.2837	23.7792	24.0995	23.7258	22.0641	23.4885	23.2388	22.6191	24.3738	24.2888	23.9482	24.1813	24.0498	24.6204	24.5397	22.7924	23.9737	23.957	24.0604	23.8692	21.3301	23.3765	23.2389	22.6699	21.7676	24.1769	22.6762	22.7471	20.4341	23.2819	22.6742	4	4	4	33	33	33	23.415	0	25.671	327480000	18	B1AZ39;P0C0A3;B1AZ42;B1AZ41	B1AZ39;P0C0A3;B1AZ42	Charged multivesicular body protein 6	Chmp6
26.4484	26.2784	26.4128	26.2874	26.118	26.3962	26.228	26.1493	26.8502	26.5865	26.3846	26.3005	27.3781	27.3657	27.1881	27.2244	27.0297	27.0543	27.1439	27.1641	27.052	27.1677	27.496	26.8661	26.4939	26.6843	27.1032	26.4727	26.7503	26.7011	26.4006	26.0282	26.5766	26.339	14	14	14	34	34	34	57.681	0	47.4	3101800000	140	B1AZ46;Q8BKX1	B1AZ46;Q8BKX1	Brain-specific angiogenesis inhibitor 1-associated protein 2	Baiap2
26.4407	25.6161	26.156	25.7358	25.8862	26.2057	25.5338	25.5776	25.2582	26.0496	25.7205	26.1248	26.364	26.3215	26.2194	26.272	25.6251	26.1475	25.2832	25.1543	25.8951	26.0234	25.8252	26.7021	26.5849	26.4282	26.9051	26.1066	27.0041	26.3713	26.9072	26.3271	26.7099	26.2388	6	18	18	15.4	15.4	5.5	182.77	0	63.886	2332100000	188	B1AZI6;F6RBN0;F6QCT0;F6W2C7;B1AZI7;B8A4C2;F6VK25	B1AZI6	THO complex subunit 2	Thoc2
21.1278	22.6053	22.0557	22.5589	20.4184	23.6778	23.3156	21.3119	21.438	23.9768	23.9113	23.8674	24.0646	23.4078	23.6539	24.1085	23.4185	23.5909	23.6672	23.8103	24.3286	24.4079	23.6565	21.6744	22.4791	21.7385	22.7976	21.2678	21.869	22.3631	24.1417	21.2108	23.4515	23.3601	3	11	3	18.2	6.7	6.7	90.83	0	111.83	252610000	34	Q9JIA0;B2C3G8;P42230;A2A5D3;A2A5D4	Q9JIA0;B2C3G8;P42230	Signal transducer and activator of transcription;Signal transducer and activator of transcription 5A	Stat5a
23.4434	20.6268	22.656	22.0559	21.8062	22.2941	21.4472	25.1121	23.2212	22.7553	22.4814	22.0418	23.1695	22.8713	22.5037	21.4161	22.8572	22.0352	22.9897	22.4467	22.5245	22.6124	22.3816	22.0823	21.4931	22.556	23.0752	22.1634	22.1229	22.2871	22.2102	22.7228	22.6226	22.7291	2	2	2	66.7	66.7	66.7	9.6798	0	8.8612	83046000	36	B2KG29;Q9CQ39	B2KG29;Q9CQ39	Mediator of RNA polymerase II transcription subunit 21	Med21
32.3233	32.4668	32.4528	32.3995	32.5717	32.664	32.3382	32.4847	33.0162	32.7267	32.7338	32.3676	32.1304	32.026	32.007	32.5081	32.0954	31.972	32.4932	32.7098	32.4014	32.4282	32.5576	32.3658	32.4313	32.4966	32.5175	32.4583	32.1736	32.4736	31.7572	32.4479	32.3205	32.5708	3	36	36	69.3	69.3	4.8	48.562	0	323.31	155350000000	1206	B2M1R6;H3BKD0;D3Z5X4;H3BKI8;H3BLP7;H3BJS9;Q8BT23;H3BJ43	B2M1R6;H3BKD0;D3Z5X4		Hnrnpk;Gm7964
32.6091	32.9465	32.7503	33.1002	32.7016	32.9416	32.7464	32.787	33.2199	32.7707	32.9688	32.7284	32.8527	32.7538	32.729	32.856	32.9835	32.7023	33.2174	33.1101	32.5539	32.9136	33.0539	32.1533	32.1533	32.2366	32.2922	32.2797	31.7525	32.58	31.5304	32.2339	32.212	32.2145	30	30	30	75.5	75.5	75.5	47.994	0	311.14	185000000000	1413	B2MWM9;P14211	B2MWM9;P14211	Calreticulin	Calr
26.7851	26.3003	26.5733	26.5218	26.4565	26.3036	26.7205	26.6054	26.4352	27.091	26.7844	27.0261	26.235	25.9905	25.7832	25.0628	25.9391	25.9628	25.6698	25.8368	26.4494	26.2066	26.0518	25.7956	25.9375	25.7836	25.9258	25.8778	26.4903	25.9125	25.9714	25.911	26.1555	26.076	4	7	4	42.3	27.4	27.4	23.707	0	49.95	2250500000	83	B2RPS1;P61021	B2RPS1;P61021	Ras-related protein Rab-5B	Rab5b
26.8876	26.8859	27.1457	26.8391	27.0468	26.896	26.6914	27.0624	27.2015	27.36	27.0303	26.9404	27.2072	27.1303	27.3207	27.4252	27.0816	27.2347	27.4816	27.4977	27.0666	27.0797	27.105	27.0953	27.3235	27.2744	27.221	26.5753	26.5958	26.4342	26.3837	26.1715	26.3205	26.5911	3	3	3	25.5	25.5	25.5	19.28	0	139.22	3595500000	93	D3Z5B1;B2RPU8;Q9D1L0	D3Z5B1;B2RPU8;Q9D1L0	Coiled-coil-helix-coiled-coil-helix domain-containing protein 2	Zbed5;Chchd2
29.9333	29.3471	29.6246	29.6665	29.722	29.5692	29.7102	29.5849	29.2187	29.7264	29.4015	29.7321	30.4728	30.376	30.3525	30.4119	30.1021	30.3129	30.0335	29.759	30.2825	30.2515	30.0146	30.9468	30.889	30.7537	31.2207	30.8948	31.1685	30.7865	31.0783	30.7551	30.9427	30.6044	102	102	102	65.8	65.8	65.8	243.24	0	323.31	40430000000	1385	B2RQC6;E9QAI5;G3UWN2;E9QAT6;F6S3Z3;Q8C196	B2RQC6;E9QAI5;G3UWN2	CAD protein;Glutamine-dependent carbamoyl-phosphate synthase;Aspartate carbamoyltransferase;Dihydroorotase	Cad
24.6271	26.4792	26.1322	26.0786	25.6533	25.0674	24.8095	24.8427	26.9677	25.6494	25.8186	25.1352	23.0412	23.926	23.1053	22.9886	22.6562	22.8459	23.074	23.3189	22.2392	23.05	23.5982	23.678	23.8893	23.9893	23.7374	23.6109	23.567	23.6322	23.2383	23.7173	23.5167	23.386	8	8	8	10.1	10.1	10.1	167.32	0	11.679	695350000	35	B2RQQ8;P08122	B2RQQ8;P08122	Collagen alpha-2(IV) chain;Canstatin	Col4a2
26.2633	26.0989	25.8931	26.2805	26.0825	26.237	26.3563	25.996	26.0165	25.3208	26.5986	26.4602	25.7975	26.2123	26.2028	26.5931	26.4527	26.2197	26.0451	26.5866	26.4367	26.5731	26.5319	26.1854	26.2993	26.1153	26.3665	26.3738	26.7821	26.7839	26.844	26.5683	26.7681	26.4182	17	17	17	43.9	43.9	43.9	78.429	0	79.171	2386400000	223	B2RR26;Q8BZW8	B2RR26;Q8BZW8	NHL repeat-containing protein 2	Nhlrc2
25.4407	24.869	25.2451	25.051	25.7158	25.5608	25.3664	25.3399	25.0045	25.5473	24.9522	25.3436	25.8451	25.7182	25.8265	26.0862	25.8128	25.819	25.5694	24.9722	25.8115	25.8531	25.2182	26.0793	25.9538	25.7766	26.2768	26.079	26.6847	25.6298	26.541	25.9733	26.3401	26.2009	17	17	17	16.4	16.4	16.4	193.64	0	110.5	1769000000	149	E9Q405;K3W4L0;B2RRE2;E9QAX2;Q9JMH9;E9QA74	E9Q405;K3W4L0;B2RRE2;E9QAX2;Q9JMH9;E9QA74	Unconventional myosin-XVIIIa	Myo18a
29.7591	29.9375	29.6929	30.0225	29.9251	30.0812	29.7867	30.0947	30.5098	29.9417	30.0427	29.7752	29.9687	30.0602	30.0392	30.161	30.0999	29.975	30.2884	30.5575	30.1568	30.3269	30.2814	30.5787	30.5796	30.7445	30.7913	30.5832	30.1905	30.6961	30.0999	30.5601	30.5986	30.6526	46	46	46	79.4	79.4	79.4	76.723	0	323.31	35343000000	983	B2RRH9;Q3THK7	B2RRH9;Q3THK7	GMP synthase [glutamine-hydrolyzing]	Gmps
24.0017	23.8097	24.3125	23.8165	23.9141	24.5192	23.7892	24.3582	23.7394	25.1072	24.3474	24.9936	24.3292	24.7847	24.135	23.4826	23.9249	23.7778	23.9023	23.2514	24.7028	24.5087	23.6175	26.1217	25.2618	25.7639	25.9875	25.0234	26.9528	24.5373	26.5978	26.0766	25.3286	24.8026	17	17	17	18.7	18.7	18.7	153.79	0	113.64	1077500000	44	F7CVW0;B2RRI2;Q689Z5;Q3TMM7;A0A0G2JGC7;A0A0G2JEM3;A0A0G2JDL6;A0A0G2JF11;A0A0G2JG63;A0A0G2JFU7;Q7TNB8	F7CVW0;B2RRI2;Q689Z5	Protein strawberry notch homolog 1	Sbno1
24.2848	23.3237	23.1315	24.8516	22.0371	22.2209	23.1981	21.1154	24.682	20.9644	23.4278	23.0943	22.6535	23.3445	22.2334	23.05	23.1783	23.0877	21.6733	22.0657	22.959	23.0262	23.0047	23.2137	21.6049	23.0359	23.4418	21.8658	23.441	23.3864	23.3719	21.878	22.4104	23.1856	7	7	7	22.3	22.3	22.3	55.532	0	9.4467	288130000	11	B2RRR9;Q8BHC9	B2RRR9;Q8BHC9	Alpha-(1,3)-fucosyltransferase 11	Fut11
25.2588	26.2	25.589	25.8683	25.5416	26.4951	25.9488	26.8153	23.9219	25.6089	25.1017	25.8671	24.7593	24.6757	25.1395	25.5464	26.1961	26.2975	27.2779	26.1313	25.8581	25.9013	25.5235	25.2226	25.9901	26.0127	25.1799	26.8206	25.3524	27.4306	25.2076	27.2157	26.9998	27.1562	6	6	6	16.2	16.2	16.2	36.281	0	15.827	2017800000	63	D3Z4U0;B2RRT9;Q9R020;E9PUD0;A0A0G2JGE3;V9GX51;A0A0H2UH20	D3Z4U0;B2RRT9;Q9R020;E9PUD0	Zinc finger Ran-binding domain-containing protein 2	Zranb2
29.5862	29.7948	29.6174	29.0982	30.0484	29.7785	29.1173	29.6855	29.5835	29.1756	28.6965	29.2096	29.4333	29.8608	30.0101	30.2934	29.5759	29.5699	29.5974	29.5584	28.6785	29.116	29.0453	29.6959	29.8509	30.0909	30.1816	29.1261	22.6489	28.863	22.9706	28.1992	28.4211	28.7285	2	52	2	98.1	4.8	4.8	41.736	0	92.825	21995000000	146	B2RRX1;P60710;E9Q1F2;E9Q5F4;E9Q2D1	B2RRX1;P60710;E9Q1F2;E9Q5F4	Actin, cytoplasmic 1;Actin, cytoplasmic 1, N-terminally processed	Actb
25.0097	24.8575	25.0073	25.3447	25.4088	25.2931	25.1925	25.1725	25.724	25.7309	25.4518	25.7937	25.3686	25.4653	24.9358	25.453	24.8116	25.2399	25.2576	25.7689	22.1113	25.5594	25.5577	24.7504	25.1534	25.1736	25.066	24.5293	25.8138	25.2083	25.3225	25.8197	25.6164	25.1035	9	9	9	45.5	45.5	45.5	34.577	0	133.64	1093300000	72	B2RRZ7;Q3U0V2;D6RCI0;D6RGL2	B2RRZ7;Q3U0V2	Tumor necrosis factor receptor type 1-associated DEATH domain protein	Tradd
27.3746	27.81	26.9358	27.2721	27.8497	28.1071	27.7394	27.5539	28.6513	28.0532	28.0982	27.4665	26.3421	26.4059	26.6659	26.9281	27.0651	26.9724	26.7244	27.8952	27.1841	27.0201	26.7484	26.4238	26.4983	26.9725	27.0102	26.3794	27.1198	26.4794	26.2882	27.359	26.5332	27.2845	19	19	19	64.4	64.4	64.4	50.933	0	53.059	4261300000	109	B2RS30;Q9Z1Y4	B2RS30;Q9Z1Y4	Thyroid receptor-interacting protein 6	Trip6
23.929	22.7911	23.0093	23.322	22.8303	23.919	23.2376	22.7586	22.4573	23.7804	23.3324	24.2237	24.5055	25.2135	24.1251	24.6527	23.4136	23.7065	23.2314	22.4397	23.8053	23.0822	22.7522	22.4531	22.5827	23.0498	23.0617	22.1198	22.0133	22.6384	23.1957	22.8575	22.6981	22.0688	4	4	4	8.1	8.1	8.1	87.194	0	16.362	295650000	32	B2RS80;Q9QYC7	B2RS80;Q9QYC7	Vitamin K-dependent gamma-carboxylase	Ggcx
31.1315	30.8215	31.2296	30.95	31.0341	31.0282	30.9911	31.0296	30.8692	31.1862	30.7941	30.9707	30.9359	30.8886	31.0617	30.9581	30.8591	30.8336	30.6051	30.6838	30.7584	30.7417	30.7921	30.5628	30.6916	30.6226	30.836	30.5883	30.4121	30.2654	30.3702	30.1	30.1481	30.3453	46	52	52	59.3	59.3	55.9	102.71	0	305.53	50758000000	1093	B2RSC8;P46935;Q3V335;V9GWV8;V9GXK3;V9GXS6;A2A5Z6;Q8K4P8	B2RSC8;P46935	E3 ubiquitin-protein ligase NEDD4	Nedd4
20.6381	22.8377	23.0817	23.0428	23.2498	21.4234	23.005	21.6567	20.8793	21.7692	22.3178	23.4934	24.2434	24.0374	24.6153	23.7951	23.785	25.2043	24.2214	23.9007	24.0284	23.9224	23.9796	24.9562	25.6409	25.4319	24.9884	24.5913	24.58	25.6297	24.202	24.1037	24.9171	24.663	6	6	6	4.9	4.9	4.9	148.17	0	70.044	543750000	28	B2RSU6;Q6AW69;D3Z3H4	B2RSU6;Q6AW69;D3Z3H4	Cingulin-like protein 1	Cgnl1
26.2353	21.6186	26.4066	26.1586	26.4351	26.4236	26.3819	25.6698	26.5819	26.41	26.1927	22.3975	26.168	26.5995	26.315	27.0165	26.5564	26.3988	26.5021	22.6027	26.1594	26.2358	26.3691	26.571	26.5928	27.0288	26.1091	21.7256	26.4918	26.8826	26.3617	26.3777	26.4657	26.5282	7	7	7	5.3	5.3	5.3	183.01	0	15.561	2896300000	14	E0CYI9;E9PWI6;B2RSU7;Q8CHG3;F6UT01	E0CYI9;E9PWI6;B2RSU7;Q8CHG3	GRIP and coiled-coil domain-containing protein 2	Gcc2
29.6692	29.4604	29.3681	29.2177	29.5638	29.4273	29.4932	29.4449	29.685	29.8089	29.4864	29.5903	29.7104	29.5309	29.6596	30.0007	29.6576	29.532	29.4461	29.451	29.5577	29.5992	29.6472	29.7011	29.6855	29.5768	29.762	29.8252	29.7969	29.5786	29.8499	29.6308	29.5364	29.5932	28	28	28	75.3	75.3	75.3	42.809	0	183.73	22699000000	597	B2RT97;Q9WVJ2;E9Q5I9;E9Q0U1;F6ZQQ3;E9PY93;F6PXS6	B2RT97;Q9WVJ2;E9Q5I9;E9Q0U1	26S proteasome non-ATPase regulatory subunit 13	Psmd13
28.1113	28.9834	28.8824	28.7348	28.2136	28.9031	28.6666	29.4242	28.2523	28.7271	28.4451	28.8933	28.6573	28.7761	29.0249	28.0535	29.0166	28.9902	29.6474	29.2083	28.9094	29.0287	28.7853	28.6331	28.7455	29.0139	28.7925	28.8795	28.3886	29.093	28.7373	29.1567	28.9402	29.2968	10	10	10	43.6	43.6	43.6	20.605	0	116.64	13004000000	197	B2RTB0;Q3UHX2	B2RTB0;Q3UHX2	28 kDa heat- and acid-stable phosphoprotein	Pdap1
25.5977	26.7761	26.108	26.1258	25.9493	26.2468	26.3615	26.2574	27.4551	26.6946	27.2784	26.8394	25.6501	25.7554	25.6471	26.3307	25.9998	26.1558	26.3633	26.883	26.537	26.2724	26.3327	24.5304	21.2845	24.7867	24.6158	22.4048	22.6238	24.8829	22.007	24.6668	25.2664	24.6611	10	10	10	23.3	23.3	23.3	62.623	0	24.785	1799300000	49	B2RTE5;Q3TMW1;E0CYE3	B2RTE5;Q3TMW1	Coiled-coil domain-containing protein 102A	Ccdc102a
34.3739	34.251	34.5671	34.2561	34.5411	33.7623	34.2124	34.0895	33.3653	33.6358	33.5557	34.0067	33.9665	33.9697	33.7885	33.3573	33.9115	33.6292	33.6076	33.1537	33.8309	33.5297	33.178	34.7511	34.6982	34.5983	34.3201	34.5808	35.106	34.2935	34.7415	34.2031	34.1118	34.361	23	23	23	71.8	71.8	71.8	11.367	0	128.12	563480000000	1215	B2RTM0;P62806	B2RTM0;P62806	Histone H4	Hist2h4;Hist1h4a
26.0095	24.6872	24.9532	25.0673	24.8783	24.748	25.6088	21.7462	25.1695	25.159	25.7378	25.1531	21.8364	21.7409	24.5302	24.6338	24.3432	24.5858	23.1315	22.2368	24.4733	22.1162	22.4354	22.1518	25.1511	25.2146	25.3503	25.0883	25.7229	22.5276	24.9367	24.6099	20.6176	24.7488	7	7	7	9.1	9.1	9.1	170.39	0	16.534	870250000	25	B2RTN5;Q91YM2	B2RTN5;Q91YM2	Rho GTPase-activating protein 35	Arhgap35
29.3153	30.0245	29.9625	30.099	29.7175	29.4276	29.8346	29.8525	29.8567	29.5842	29.8605	29.4842	30.2897	29.9958	29.9453	29.999	30.2629	30.1495	30.487	30.2615	29.9658	29.9643	30.43	29.9981	29.9618	30.1822	30.03	29.9721	29.6392	30.2773	29.7138	29.9177	29.8682	30.0918	21	21	21	78	78	78	38.442	0	323.31	28634000000	642	B2RUC7;Q9Z1Z2	B2RUC7;Q9Z1Z2	Serine-threonine kinase receptor-associated protein	Strap
24.6385	24.11	24.5427	24.6839	24.7049	25.0493	25.1866	24.2797	25.4982	25.3599	25.34	25.1668	26.0915	25.1232	25.1871	25.5023	25.6716	25.0923	24.757	25.9012	24.8707	25.3247	25.6638	24.5275	24.3911	24.5717	24.3156	21.5513	24.4214	24.8557	22.6985	23.0432	24.629	22.1893	10	10	10	25	25	25	61.378	0	52.358	843760000	36	B2RUK5;Q3ULD5	B2RUK5;Q3ULD5	Methylcrotonoyl-CoA carboxylase beta chain, mitochondrial	Mccc2
26.9129	25.9447	26.2177	26.5467	26.5576	26.8662	26.6962	26.4978	25.8681	26.5577	26.3919	26.5141	27.2841	27.6321	27.1619	27.5663	27.7259	27.7041	26.887	26.9621	27.6887	27.3514	27.0897	28.1288	27.8359	27.7964	28.7003	28.1731	28.8774	28.3528	28.413	28.0273	28.2194	27.8446	28	28	28	58.8	58.8	58.8	74.18	0	159.3	6009000000	324	B2RUM8;Q8K363;F6ZX28	B2RUM8;Q8K363	ATP-dependent RNA helicase DDX18	Ddx18
23.6675	22.6868	24.0669	24.3149	24.0323	24.1275	23.9888	23.9735	21.7748	21.8055	23.4197	24.0863	24.2377	21.871	22.6145	22.1573	24.5005	22.0566	23.0976	22.6706	23.5058	22.9632	24.0525	24.3849	24.6158	24.4661	24.805	24.7619	25.808	25.0062	24.4413	24.2795	24.7229	24.5084	6	6	6	16.3	16.3	16.3	49.116	0	17.645	572830000	22	B2RUP0;Q8C5L7	B2RUP0;Q8C5L7	RNA-binding protein 34	Rbm34
23.6697	23.573	22.2708	23.7486	23.9173	23.8387	21.0089	23.5901	23.6916	24.3097	23.8905	23.7903	23.5683	23.0509	23.4826	23.2177	22.6448	24.0553	22.3328	22.4296	23.4039	22.347	23.7701	23.9112	22.2017	23.3643	23.6574	21.7041	24.0375	24.0257	23.8222	23.8922	23.9493	23.5652	3	3	3	9.4	9.4	9.4	39.329	0	10.801	316870000	22	B2RUP8;Q3UMW8	B2RUP8;Q3UMW8	Ceroid-lipofuscinosis neuronal protein 5 homolog	Cln5
25.2728	24.8699	25.0416	25.0355	25.1005	24.9275	24.5925	24.3333	24.9071	25.0029	24.4659	25.1551	26.2628	26.2524	26.2906	26.5266	25.5292	25.9728	25.2707	25.6276	26.4918	26.007	25.89	26.6451	26.6092	26.4353	27.1709	26.2705	27.0335	26.4344	27.0964	26.7225	26.6549	26.4337	8	21	21	23.2	23.2	10.7	140.99	0	89.46	2176700000	177	B2RUR3;P06795;A0A0G2JF49	B2RUR3;P06795	Multidrug resistance protein 1B	Abcb1b
23.6821	23.5309	23.8045	23.5318	23.3699	23.9763	23.5411	23.375	24.1308	23.8275	23.6185	23.4773	23.7376	23.7231	23.6449	24.0491	24.0826	23.8539	23.785	23.4701	23.9976	24.2798	24.0819	24.7046	24.654	24.4173	25.0696	23.9421	23.9568	25.197	23.4117	24.8649	25.1126	24.9173	6	6	6	11.8	11.8	11.8	91.982	0	29.326	523990000	53	B2RUR8;D3Z210;D3YYZ8	B2RUR8;D3Z210	OTU domain-containing protein 7B	Otud7b
27.2334	26.9127	26.4604	27.1928	27.0823	27.3635	27.1879	27.2735	26.9319	27.0029	26.9502	27.0904	26.566	27.0553	26.7703	27.0287	26.9389	26.6164	26.5833	26.5677	26.5312	26.6406	26.3971	25.5361	26.29	26.3694	26.3876	25.8675	25.1979	26.0881	26.1244	25.9388	26.049	25.6418	15	15	15	40.3	40.3	40.3	49.429	0	34.557	2873800000	127	B2RV73;Q8VHI3	B2RV73;Q8VHI3	GDP-fucose protein O-fucosyltransferase 2	Pofut2
24.278	24.3896	24.1191	23.9417	23.8874	23.9988	24.0997	24.355	24.1918	24.3888	24.0361	24.5137	24.0947	24.5274	24.364	24.1953	24.1955	24.1867	24.2586	24.2637	24.3149	24.3295	24.0024	24.1641	24.2302	24.5197	24.4529	24.0353	24.6858	24.4147	23.3141	25.2747	24.5739	24.1869	4	4	4	21.9	21.9	21.9	29.19	0	15.896	593270000	41	B2RWB7;Q8BZA9;A0A0J9YV11	B2RWB7;Q8BZA9	Fructose-2,6-bisphosphatase TIGAR	9630033F20Rik;Tigar
26.553	27.738	26.6621	27.0736	28.313	25.6636	24.9812	27.4483	21.2171	20.9709	26.9347	27.6978	25.3391	26.7948	26.2753	25.9824	26.7149	25.4259	29.1978	24.6178	25.1717	27.0525	27.8032	27.1951	28.2392	28.5408	26.3688	27.4011	30.1376	26.7251	30.362	26.6352	25.063	27.9085	2	16	4	81.6	40.8	14.4	13.607	0	39.912	6352500000	147	F8WIX8;Q149V4;B2RWH3;Q64523;Q6GSS7	F8WIX8;Q149V4;B2RWH3;Q64523;Q6GSS7	Histone H2A;Histone H2A type 2-C;Histone H2A type 2-A	Hist1h2al;Hist2h2ac;Hist2h2aa1
25.4786	24.6463	24.2917	25.2977	25.1355	25.4531	24.9982	24.818	25.0554	24.9883	24.7693	24.8932	25.7233	26.1971	25.2645	25.7381	25.603	25.4474	24.9897	25.3513	25.5606	25.5068	24.6411	24.7703	24.8041	24.552	25.197	24.323	25.7044	25.0253	25.1774	24.7481	25.0929	24.7738	9	9	9	30.3	30.3	30.3	60.705	0	51.909	1099500000	94	B2RWI2;Q9EP89	B2RWI2;Q9EP89	Serine beta-lactamase-like protein LACTB, mitochondrial	Lactb
24.4601	24.3851	24.4151	24.4142	24.637	24.7719	25.1151	24.8272	24.879	24.837	24.911	25.2344	24.7437	24.5227	24.5117	24.817	24.6812	25.2145	24.8826	24.8768	25.2886	24.9671	25.0305	25.368	24.9383	24.7335	24.7941	24.9179	26.161	24.8636	25.5254	25.7385	25.315	25.1464	5	9	9	6.9	6.9	4.1	263.3	0	32.062	993400000	35	B2RWS6;A0A087WPR8	B2RWS6	Histone acetyltransferase p300	Ep300
23.9869	23.9192	23.4356	21.3377	23.7953	23.5607	21.4985	23.674	23.5685	23.9347	23.184	23.907	24.4684	21.6168	22.2359	24.1626	24.0725	24.1338	24.3089	23.8812	24.4268	24.1672	24.2319	22.9215	24.21	24.8142	21.215	23.9593	24.4842	23.0127	23.8643	24.349	22.0888	24.1372	5	5	5	7.9	7.9	7.9	116.05	0	17.635	451210000	12	B2RX66;Q5F2E8;F6RXB5;A0A0R4J1T3;Q8BYC6	B2RX66;Q5F2E8	Serine/threonine-protein kinase TAO1	Taok1
25.407	22.5003	24.0272	24.3754	25.3356	24.473	23.4287	24.5591	24.1752	24.9398	23.818	23.1675	23.8236	24.1175	24.4831	24.115	23.1189	23.9147	23.6814	22.7771	22.5808	24.3089	23.6082	24.0781	23.7566	23.5305	24.164	22.1965	25.5178	24.36	24.1513	23.1078	24.6005	24.6241	8	8	8	15.1	15.1	15.1	128.39	0	22.391	619360000	36	B2RXC1	B2RXC1	Trafficking protein particle complex subunit 11	Trappc11
20.8626	22.5317	21.9726	22.127	23.4438	22.4545	23.4188	21.7004	23.3872	21.029	21.7099	21.9818	22.7833	22.4772	22.9222	22.8125	22.369	23.1476	23.3279	21.7413	22.3404	22.2261	22.1564	23.3573	22.8171	22.7127	23.6422	22.9388	24.2488	22.6965	22.9898	22.8754	23.1613	22.4541	7	7	7	10.4	10.4	10.4	155.74	0	32.872	189290000	32	B2RXC6	B2RXC6	DNA-directed RNA polymerase	Polr3a
25.127	25.5784	22.3584	22.3519	21.6835	21.2038	25.298	20.6262	20.2812	22.1902	25.8455	25.3892	25.0728	25.6947	22.4908	24.7968	25.536	25.365	22.7717	25.559	23.7184	25.5974	25.179	24.7891	24.9228	22.8531	24.9715	21.7668	22.912	21.5513	22.5793	25.0966	21.4001	24.1829	3	3	3	5.6	5.6	5.6	130.26	0	14.891	867170000	26	B2RXC8;G3X9E8	B2RXC8		Ppp2r3a
28.7281	28.7567	28.6416	28.8069	29.0516	28.6018	28.9242	28.9809	29.2112	29.0905	28.9208	28.7754	28.7294	28.8237	28.3899	28.61	28.9922	28.8598	28.8624	28.8617	28.5407	28.5814	29.0489	29.2456	29.3002	29.4258	29.1276	29.2856	29.7814	29.072	29.4687	29.3205	29.2897	29.2805	13	13	13	50	50	50	23.532	0	74.137	15047000000	277	B2RXM7;Q9D1J3	B2RXM7;Q9D1J3	SAP domain-containing ribonucleoprotein	1110005A23Rik;Sarnp
24.4276	25.1136	24.652	24.73	25.0844	24.1883	24.6399	24.5271	24.9233	24.356	24.4572	24.3012	24.5181	24.761	25.2383	24.9252	25.3381	24.3278	25.3434	24.9623	24.4296	24.8194	24.6874	25.3269	24.9337	25.2632	24.791	25.179	24.4282	25.2574	24.7757	25.1839	24.8185	24.8838	6	6	6	15.9	15.9	15.9	76.286	0	13.354	782180000	42	B7ZWM8;B2RXP1;Q8BVU0;E9QAU9;E9Q892;F6Y466	B7ZWM8;B2RXP1;Q8BVU0;E9QAU9	Leucine-rich repeat and calponin homology domain-containing protein 3	Lrch3
26.1169	25.8471	25.5534	25.7693	25.6998	25.4846	25.6429	26.2677	26.0943	26.5062	25.7464	26.1978	25.9582	25.8041	25.6384	24.9531	25.7834	25.5824	25.5988	25.4568	25.4778	25.7396	25.5526	21.7817	25.8646	25.4306	25.0712	25.0902	25.4162	25.3318	24.5833	22.8027	25.379	25.0384	4	11	11	10.8	10.8	4.4	142.67	0	11.166	1363800000	20	B2RXQ2;B2RXW8;S4R1I7;A0A0R4J238	B2RXQ2;B2RXW8		Ppfia1
27.1024	27.0233	26.3995	26.8283	27.4285	27.222	27.1323	27.2669	27.75	27.4072	27.1312	27.1442	26.4037	26.0194	26.5437	26.5705	26.98	26.546	26.8928	26.9363	26.0032	26.3198	26.5833	25.7473	26.7001	27.0003	26.0494	26.733	25.5846	27.0349	26.2963	26.4529	26.737	26.576	11	11	11	44.4	44.4	44.4	35.079	0	75.742	3132900000	86	B2RXQ8;Q8BFQ4	B2RXQ8;Q8BFQ4	WD repeat-containing protein 82	Wdr82
28.6657	28.9061	28.6164	28.6025	28.508	28.7052	28.6068	28.5886	29.0344	28.8909	28.9644	29.0529	28.6878	28.5991	28.7436	28.4888	28.7132	28.776	28.6668	28.8789	28.8787	28.8861	28.9504	28.3787	28.5825	28.5418	28.5829	28.0701	28.0799	28.4057	28.2804	28.1784	28.2444	28.1832	48	49	49	41	41	40.6	206.23	0	248.3	11418000000	473	B2RXS4	B2RXS4	Plexin-B2	Plxnb2
29.1883	29.505	29.3451	29.4001	29.2878	28.7973	29.3421	29.4573	29.3714	29.3841	29.2631	29.1874	28.2967	28.3672	28.3141	28.0889	28.8235	28.3746	28.6541	28.904	28.5553	28.4342	28.6989	25.2832	25.5999	25.725	25.8743	25.7514	25.4214	25.6721	25.693	25.6006	25.879	25.9367	15	16	15	72.9	70	70	30.641	0	146.74	9562400000	235	B2RXY7;P48758	B2RXY7;P48758	Carbonyl reductase [NADPH] 1	Cbr1
26.374	25.7711	26.4055	26.0131	26.6206	26.2631	26.0112	26.1128	25.6948	26.3161	25.8257	26.4074	25.8636	26.515	26.3048	26.3286	25.8588	26.1059	25.8297	25.4695	26.4158	25.8737	25.679	25.8128	25.6393	24.9751	25.8107	25.8612	25.8669	25.5698	25.621	25.208	25.8453	25.3392	19	20	20	16.9	16.9	16.2	214.43	0	50.724	1871600000	118	B2RY04	B2RY04	Dedicator of cytokinesis protein 5	Dock5
27.6779	27.394	27.2699	27.213	27.7779	27.7556	27.4485	27.6253	27.0397	27.6867	26.9329	27.2636	27.5381	27.0843	27.2685	27.7191	27.0202	27.1043	27.934	27.3274	27.3411	27.506	27.5962	28.2177	28.2814	28.1902	28.495	28.5438	28.1686	28.1347	28.2651	28.1365	28.3698	28.5839	20	20	20	25.9	25.9	25.9	99.551	0	52.502	6825600000	175	B2RY56;S4R2B0;S4R2J1;S4R2A4;S4R1X9;S4R2F7	B2RY56;S4R2B0	RNA-binding protein 25	Rbm25
26.102	25.6137	25.926	25.9614	26.1781	25.985	25.6108	25.4334	25.2666	25.3718	25.4236	25.7343	26.5676	26.874	26.3787	26.5384	26.4394	26.1567	26.0212	25.6663	26.2244	26.1222	25.6366	26.1679	26.1172	26.1995	26.3576	25.909	26.8417	26.0089	26.3685	26.1443	26.0812	25.6339	16	16	16	29.9	29.9	29.9	93.462	0	76.691	2063800000	197	B6YY24;Q3UVG3	B6YY24;Q3UVG3	Protein FAM91A1	D15Ertd621e;Fam91a1
27.129	27.3816	27.3503	27.502	27.6254	27.1533	27.3788	27.6379	27.8845	27.6077	27.4917	27.3192	26.7246	26.7694	26.5809	26.8747	27.0652	26.9559	27.3267	27.3762	27.0131	27.2344	27.1561	26.8043	26.8359	26.8067	26.757	27.0778	27.1106	26.8704	27.1043	26.942	27.0145	27.236	10	14	14	44.3	44.3	35.4	43.174	0	73.297	4106800000	167	B7ZCU2;B7ZCU5;B7ZCU4;B7ZCU3;B7ZCU0;J3QNK8;Q8CBW3;A0A087WNT3;A0A087WP64;A0A087WPE6;A0A087WNU9	B7ZCU2;B7ZCU5;B7ZCU4;B7ZCU3;B7ZCU0;J3QNK8;Q8CBW3	Abl interactor 1	Abi1
24.0003	23.867	24.1535	23.9065	23.992	24.2185	23.8658	24.0447	24.0547	23.4224	24.055	24.3936	24.0786	24.2556	24.3928	24.3272	24.3913	24.5758	24.7654	24.8183	24.7851	25.0232	24.4531	24.2681	24.8092	24.5658	24.8185	24.3166	24.1831	24.1292	22.4484	24.7227	24.7589	24.7636	7	7	7	25.1	25.1	25.1	56.677	0	34.625	590980000	61	B7ZMP1;E9Q1R1	B7ZMP1	Probable Xaa-Pro aminopeptidase 3	Xpnpep3
25.2856	25.0071	24.8111	25.1718	25.1523	25.9113	25.852	24.6154	25.7813	26.015	25.2595	25.4068	26.136	26.7489	26.7031	26.3478	26.661	26.4124	26.0526	26.0118	26.3331	26.3573	25.8401	26.71	26.39	26.4326	26.9012	26.5112	27.0269	26.1636	26.7737	26.4866	26.5908	26.6728	17	17	17	37.3	37.3	37.3	74.792	0	106.84	2398500000	123	Q91VU7;B7ZNL8;F7CG42;F6XMS4	Q91VU7;B7ZNL8		Pus7
24.5851	24.8445	23.1361	25.3139	24.833	24.6313	24.6557	25.1616	25.8494	24.2613	25.2158	25.0184	24.3064	24.241	22.7779	22.7211	24.46	24.4543	24.7875	25.3362	24.7365	25.0613	24.929	21.3154	22.1671	23.6224	23.9257	24.3547	22.3442	24.1096	23.9156	24.4902	23.863	24.5891	5	5	5	70.1	70.1	70.1	9.7951	0	22.585	594230000	34	B7ZNP2;Q3V4B5;B7ZNP3	B7ZNP2;Q3V4B5;B7ZNP3	COMM domain-containing protein 6	Commd6
24.0358	23.9191	24.1346	23.8635	23.9094	24.7252	24.3313	24.2416	23.7615	24.2454	24.3671	24.452	25.0026	24.7966	24.8392	25.191	25.1448	24.7498	24.8373	24.5029	25.0354	25.0001	24.4903	24.861	24.7116	24.4806	24.9428	24.5306	24.8632	24.5306	24.9519	24.4633	24.8792	24.4821	9	9	9	14.5	14.5	14.5	133.35	0	29.488	757990000	87	B7ZP47;Q65Z40;F6YCH1;G3UXQ2	B7ZP47;Q65Z40;F6YCH1	Wings apart-like protein homolog	Wapal
22.7891	25.1094	22.5126	25.8809	21.7071	22.4811	20.6991	25.1514	25.2954	24.718	21.9164	21.5958	25.8909	23.1001	25.6	24.8998	25.102	25.0248	25.6387	25.6186	25.0643	24.8735	24.9843	25.0816	25.2883	25.1943	24.9827	24.7962	23.0607	25.3502	21.8299	25.0543	25.2908	25.1848	8	8	8	49.8	49.8	49.8	25.948	0	12.753	905820000	29	B7ZWE5;Q9Z0H7	B7ZWE5;Q9Z0H7	B-cell lymphoma/leukemia 10	Bcl10
22.9947	22.342	21.2341	21.5981	21.1752	22.7588	21.7426	22.2557	22.3925	22.4038	21.0079	21.9926	22.8985	22.1844	21.4275	23.4323	21.0833	22.1088	22.4622	20.8765	22.215	20.8313	22.2834	23.1025	21.3295	21.8212	21.3687	22.1732	21.0138	22.802	22.2547	22.1963	22.1136	22.1954	3	3	3	7.2	7.2	7.2	68.59	0	7.4643	76369000	14	B8JJC1;Q8BJ37	B8JJC1;Q8BJ37	Tyrosyl-DNA phosphodiesterase 1	Tdp1
23.5939	23.7107	23.4308	24.5224	22.8556	23.4126	21.238	20.9771	22.8774	22.699	21.789	22.4506	23.4989	23.1803	21.999	24.2954	21.373	22.4571	23.7609	23.5404	22.675	24.1595	21.5262	24.1983	23.9009	24.2218	24.5818	23.9401	24.7899	23.8931	24.7779	23.9162	24.1963	23.9584	7	7	7	33	33	33	46.288	0	16.29	406410000	29	B8ZXI1;Z4YJE9	B8ZXI1;Z4YJE9	Queuine tRNA-ribosyltransferase subunit QTRTD1	Qtrtd1
28.1202	28.0413	27.6298	28.2703	28.0395	28.2292	27.824	27.9322	27.5683	27.902	27.8605	27.8304	27.53	28.014	27.5245	27.7762	28.0072	27.4543	27.9525	27.2394	27.6827	27.6081	27.73	28.5409	28.7381	28.7701	28.7773	28.641	28.5341	28.9381	28.343	28.6191	28.8278	28.9892	44	44	44	34	34	34	188.85	0	184.5	8572300000	281	B9EHJ3;P39447;A0A0U1RPW2;A0A0U1RPB2	B9EHJ3;P39447;A0A0U1RPW2	Tight junction protein ZO-1	Tjp1
32.101	32.0524	31.9571	32.1772	32.3188	32.1459	32.1734	32.2369	32.4136	32.2363	32.181	32.1367	32.1229	32.4076	32.2408	32.3671	32.3565	32.197	32.3091	32.4562	32.3273	32.3296	32.4188	31.9623	31.8977	31.9355	32.0601	32.0996	31.8007	32.0642	31.9687	31.9901	32.0603	32.0853	51	62	62	77.7	77.7	68.8	117.81	0	323.31	132340000000	2108	B9EHN0;Q02053	B9EHN0;Q02053	Ubiquitin-like modifier-activating enzyme 1	Uba1
27.5245	26.5276	26.9738	26.4042	26.6772	27.2222	26.6276	26.5109	26.6835	27.026	27.2842	27.1614	27.019	26.9632	27.0977	26.9324	26.3283	27.056	26.5583	26.4982	27.0814	26.9242	26.8147	25.8853	25.7151	25.5745	26.1206	26.1988	26.6464	26.0813	26.4447	25.9162	26.2523	26.09	13	13	13	30.9	30.9	30.9	54.734	0	51.952	3025400000	170	B9EHY2;Q80W54;I7HIP5	B9EHY2;Q80W54	CAAX prenyl protease 1 homolog	Zmpste24
33.267	33.5302	34.1614	33.1754	33.3287	32.7042	33.0126	33.3544	33.0539	32.6356	32.7251	32.6109	32.9021	33.1809	32.8119	32.6338	32.9023	32.6763	33.0097	32.6429	32.4338	32.3229	32.0018	33.5803	33.1093	33.3172	32.8123	33.694	34.755	32.965	34.0822	33.3631	32.807	33.185	4	20	20	65.4	65.4	31.6	15.388	0	75.462	293470000000	1614	B9EI85;P84228	B9EI85;P84228	Histone H3;Histone H3.2	Hist2h3b;Hist1h3b
27.7833	28.0505	27.8677	28.1485	27.9765	28.0819	27.7233	27.5643	28.2097	27.7448	27.663	27.4067	28.4188	28.4274	28.3859	28.9213	28.4173	27.8569	28.4114	28.3354	28.025	28.1305	28.0864	28.6305	28.7887	28.9557	28.8905	28.6025	28.3245	28.5915	28.22	28.3726	28.3709	28.5789	26	26	26	57.2	57.2	57.2	50.02	0	99.379	8849200000	380	B9EIE9;P46664;J3QN31;P28650	B9EIE9;P46664	Adenylosuccinate synthetase isozyme 2	Adss
24.534	24.9254	21.9303	25.1597	24.8431	25.355	24.8433	24.4189	25.013	24.4615	21.3463	25.3432	21.4272	25.3323	23.9849	24.2381	24.4975	24.2185	22.5536	25.1202	22.3083	24.8912	25.2859	24.9744	24.7262	21.9468	25.1068	24.7586	26.2446	25.6863	25.5225	25.1491	25.2028	25.6088	9	9	9	13.6	13.6	13.6	144.86	0	36.932	1058300000	18	D3YUW8;D3YUX1;B9EIG6;Q8BZH4;Q0VGT3	D3YUW8;D3YUX1;B9EIG6;Q8BZH4;Q0VGT3	Pogo transposable element with ZNF domain	Pogz
28.1217	26.7308	27.1954	27.0468	27.2671	27.8913	27.4241	27.072	27.1033	27.8825	27.3417	27.9113	27.6917	27.6091	27.448	27.646	27.1771	27.5272	26.606	26.5787	27.8006	27.3919	27.2579	28.0896	27.7718	27.5959	28.3721	27.8344	28.7015	27.7733	28.5359	28.007	28.1605	27.8369	49	49	49	34.8	34.8	34.8	227.46	0	239.77	6727800000	375	B9EJ54;A0A0J9YUD5;E9Q880	B9EJ54;A0A0J9YUD5		Nup205
23.8471	21.4771	22.6799	24.0044	24.0189	23.9199	21.9428	20.3175	23.7991	22.2807	21.4107	22.2464	22.316	23.1773	22.7646	23.579	23.5311	23.5158	22.8748	23.4107	24.0724	23.5551	23.6986	23.3513	24.1815	22.1274	23.3651	24.1727	24.0171	23.5341	23.9406	23.8884	24.3909	21.9307	4	4	4	4.7	4.7	4.7	127.74	0	8.9292	295650000	17	B9EJ80	B9EJ80		Pdzd8
23.999	23.5647	23.2957	23.9334	23.5491	23.5492	23.5459	23.2376	23.0908	23.427	23.4232	23.5459	25.5274	25.5512	25.768	24.7671	25.5453	25.3815	25.0121	24.2782	25.4026	25.1923	24.5717	25.6537	25.3808	25.2052	26.1269	24.5574	25.5745	24.7455	25.3279	24.936	25.084	24.2065	10	10	10	19.8	19.8	19.8	93.85	0	32.619	872100000	96	B9EJR8;B2RY24	B9EJR8;B2RY24	Dynein assembly factor 5, axonemal	Dnaaf5
27.4416	27.639	27.7309	27.7212	28.0916	27.7784	27.529	27.9647	27.9265	27.9451	27.9357	27.3429	27.4634	27.5601	27.5906	27.8814	27.9447	27.604	27.9943	28.1332	27.726	28.0709	27.9101	27.4369	27.6017	27.6057	27.735	28.0078	27.3787	27.7405	27.8125	27.5677	27.4954	27.808	8	8	8	61.4	61.4	61.4	18.237	0	48.36	6034500000	166	B9EJX8;Q9D0W5	B9EJX8;Q9D0W5	Peptidyl-prolyl cis-trans isomerase;Peptidyl-prolyl cis-trans isomerase-like 1	Ppil1
25.4704	24.5432	25.0278	24.9781	24.9345	24.5364	24.9117	24.7232	24.4855	25.2894	24.8141	25.1981	25.2539	25.1716	24.9132	25.1673	24.759	25.0746	24.4958	24.6065	25.6446	25.2307	25.2933	25.2117	25.0319	24.6681	24.9609	24.7438	24.9278	24.8627	24.7933	24.4615	24.8588	24.5603	11	11	11	9.3	9.3	9.3	188.35	0	35.598	925010000	88	B9EKJ3;Q80TL7	B9EKJ3;Q80TL7	Protein MON2 homolog	Mon2
24.3774	23.5475	23.609	23.5211	23.528	24.3644	24.2405	23.4717	23.3147	24.3512	24.3378	23.7599	24.0513	24.3595	23.566	23.8587	23.1478	23.268	23.6445	23.4046	23.83	23.4044	23.4276	23.8247	23.9202	23.8328	24.1399	23.4969	24.2275	23.7781	23.8811	23.8295	23.9673	22.8297	5	5	5	4.1	4.1	4.1	191.46	0	5.868	427500000	17	B9EKS2;Q6ZPY7	B9EKS2;Q6ZPY7	Lysine-specific demethylase 3B	Kdm3b
21.7354	23.597	23.408	23.182	22.138	22.2231	22.1204	21.8304	22.5201	22.2325	21.9251	22.3471	24.1625	23.4173	21.6379	22.1491	22.5221	22.6536	22.4018	22.5295	24.0139	22.6675	22.5111	21.6383	21.767	22.3689	23.1577	22.0534	22.1286	22.1283	22.0054	22.2716	22.2628	22.3499	3	3	3	9.9	9.9	9.9	62.488	0.00090009	2.6364	122000000	9	B9EKS7;Q8BHF7;F8WI04;F2Z427	B9EKS7;Q8BHF7;F8WI04	CDP-diacylglycerol--glycerol-3-phosphate 3-phosphatidyltransferase, mitochondrial	Pgs1
25.4616	25.5467	25.0823	25.4118	24.3255	25.629	24.8634	24.0068	25.6396	24.1809	25.8779	25.1242	25.2104	24.6935	25.117	22.0985	25.4379	25.2585	26.0313	24.7819	24.1541	24.9163	24.5088	24.9563	24.2789	25.0322	25.344	23.9544	22.6595	24.8531	22.2038	24.814	24.4109	24.1774	4	4	4	52.4	52.4	52.4	16.168	0	25.485	866060000	56	D0EW11;Q8K5B2;D3Z1G3;D3Z6A4	D0EW11;Q8K5B2;D3Z1G3	Multiple coagulation factor deficiency protein 2 homolog	Mcfd2
33.5208	33.8602	33.7226	33.8029	33.6358	33.3278	33.4782	33.5503	33.6931	33.5504	33.5034	33.202	34.0806	34.1646	34.0111	34.2211	34.1083	33.8716	34.3284	34.0838	33.951	33.8714	34.2363	33.89	33.7804	33.9023	33.7872	34.0275	33.8417	33.811	33.7349	33.9599	33.6175	34.0503	37	37	37	89.2	89.2	89.2	35.81	0	265.15	453930000000	2423	D2KHZ9;P16858;A0A0A0MQF6;S4R1W1;S4R257;D3YYI5;S4R1N5;S4R1W8;V9GX06;A0A0R4J0X7;S4R2G5;Q64467;V9GXA7;V9GXK0	D2KHZ9;P16858;A0A0A0MQF6;S4R1W1;S4R257;D3YYI5	Glyceraldehyde-3-phosphate dehydrogenase	GAPDH;Gapdh;Gm3839;Gm7293
26.633	26.068	25.8931	26.5858	26.3538	26.467	26.3825	25.9155	26.4965	26.1457	26.4214	26.2343	26.2774	26.908	26.2332	26.5891	26.6671	26.4225	26.4046	26.0828	26.3567	26.4191	25.9496	27.1817	26.953	27.1526	27.1136	26.6613	27.5804	27.0727	27.3561	26.8514	27.0149	26.5498	10	10	10	52.1	52.1	52.1	29.07	0	72.319	2995100000	223	D3YTR5;D3YTR4;Q9Z2D8;F6WZH1	D3YTR5;D3YTR4;Q9Z2D8;F6WZH1	Methyl-CpG-binding domain protein 3	Mbd3
25.1443	24.7383	24.6124	25.3275	24.7347	24.7036	24.6234	24.7001	24.9411	25.3518	24.748	24.6844	25.9242	25.7915	26.0687	25.7234	26.1882	25.9418	26.147	25.2418	26.3106	26.2744	26.2092	25.4215	25.1425	25.6797	25.6534	25.3553	25.6144	25.3225	25.1313	25.4794	25.8494	25.3151	10	10	10	19	19	19	93.02	0	35.729	1412300000	58	F8WH20;D3Z194;D3YTT6;Q9DBS9;D3YVF7;A0A0N4SVU7;F8VQM4;A2A716	F8WH20;D3Z194;D3YTT6;Q9DBS9	Oxysterol-binding protein;Oxysterol-binding protein-related protein 3	Osbpl3
22.6238	23.338	23.0677	23.6838	22.9095	23.2866	22.5946	23.3479	23.7077	22.7616	21.4334	21.1606	23.3491	23.8173	23.816	24.3539	24.4759	23.8454	21.1447	20.9613	23.641	23.7597	24.0794	22.8481	22.3678	22.8658	22.6073	22.4951	22.3153	21.7436	22.3494	23.2664	23.1337	23.3169	2	2	2	16	16	16	23.166	0	6.7484	268620000	36	D3YU00;Q9EPQ7	D3YU00;Q9EPQ7	StAR-related lipid transfer protein 5	Stard5
26.7019	27.5052	27.1387	26.9233	27.0275	27.0142	26.8923	27.1563	27.6732	27.0637	27.2379	26.9426	26.683	27.1712	27.0778	27.4998	27.4409	27.3932	27.7603	27.5142	26.9862	27.6179	27.5277	26.54	26.775	27.4678	26.8538	27.6575	28.1011	27.5297	27.8858	27.2868	27.3165	27.3815	13	13	13	57.2	57.2	57.2	33.081	0	111.89	4452700000	161	D3YU12;Q8K2T1;G5E8S7	D3YU12;Q8K2T1;G5E8S7	NmrA-like family domain-containing protein 1	Nmral1
25.1759	24.6063	25.2031	24.1511	25.5778	25.423	24.7969	25.1994	24.9088	25.8248	25.3568	25.1382	24.7127	25.3341	24.9206	24.6911	24.8115	24.7549	24.8511	24.675	24.7649	24.8011	24.825	25.3686	25.6724	25.2585	24.923	25.6236	26.4675	24.675	25.5005	25.5089	25.3896	25.6937	10	10	10	14.9	14.9	14.9	100.16	0	17.735	1206300000	57	E9QP59;D3YU56;Q9WU40	E9QP59;D3YU56;Q9WU40	Inner nuclear membrane protein Man1	Lemd3
24.7298	23.4629	24.2746	24.0849	23.9316	24.3719	24.1103	23.6982	24.201	24.1702	24.2536	24.2466	24.7447	24.5278	24.0488	24.6517	24.3807	24.567	24.4091	24.3423	24.81	24.7042	24.5244	24.723	24.5085	24.3711	25.2485	24.7212	24.998	24.9444	25.3759	24.7525	25.3863	24.8016	10	10	10	29.6	29.6	29.6	56.167	0	60.904	740990000	55	D3YU58;Q9WVM3	D3YU58;Q9WVM3	Anaphase-promoting complex subunit 7	Anapc7
24.3444	25.858	24.7953	24.1926	24.4638	24.6842	25.2461	24.4393	24.9619	25.1429	24.3594	23.8924	20.9273	22.4537	24.3545	24.5384	23.9292	20.009	21.0584	21.6227	23.0028	23.517	23.0664	26.2412	25.7225	25.0092	25.6986	21.8846	22.8353	22.4767	25.9825	25.2233	25.2406	25.0899	9	9	9	7.9	7.9	7.9	230.18	0	21.471	820400000	22	F6SBR5;D3Z1U0;E9QL53;D3YU89;P49025;D3Z477;D3Z1K6	F6SBR5;D3Z1U0;E9QL53;D3YU89;P49025	Citron Rho-interacting kinase	Cit
24.4115	23.8173	23.0587	23.123	23.2845	23.0106	23.3264	23.9908	23.775	23.2561	24.0656	23.9447	23.9676	24.3802	25.1596	25.7876	26.2316	25.766	25.4389	26.5703	25.9925	26.1826	26.2726	23.039	23.3903	23.9729	23.3529	23.3928	23.6035	23.7103	23.1903	23.8365	23.4459	23.6696	8	9	9	28.1	28.1	26.2	74.767	0	18.784	707880000	42	D3YUG5;D3YUI2;Q8K4J6	D3YUG5;D3YUI2;Q8K4J6	MKL/myocardin-like protein 1	Mkl1
28.5872	28.2755	28.3179	28.133	28.8271	28.6001	28.8912	28.655	29.0883	28.8676	28.7592	28.8464	28.3244	28.2861	28.2271	28.2435	28.4578	28.404	28.3733	28.3464	28.3971	28.3572	28.5165	27.849	27.8325	27.7314	27.874	27.7974	28.6076	27.765	28.1994	27.9748	28.0845	28.07	20	20	20	59.8	59.8	59.8	49.913	0	157.1	9556500000	388	D3YUM1;Q91YT0;D3Z1U9;D3Z0K1;D3YXX5;D6RG60	D3YUM1;Q91YT0;D3Z1U9	NADH dehydrogenase [ubiquinone] flavoprotein 1, mitochondrial	Ndufv1
26.6518	26.3118	26.7348	26.7354	27.0232	27.12	26.8514	26.9117	27.2768	26.8778	26.7125	26.9306	27.4583	27.7279	27.7036	27.6902	27.5454	27.3376	27.3959	27.3555	27.6207	27.5099	27.4712	26.9347	26.9165	26.8	27.0832	26.9549	26.8954	26.8291	26.7932	27.2327	26.844	26.7762	15	15	15	36.4	36.4	36.4	70.322	0	78.703	4048200000	209	D3YUP1;Q9WVG6;D6RFA7	D3YUP1;Q9WVG6	Histone-arginine methyltransferase CARM1	Carm1
24.4596	23.1067	22.6172	23.7748	23.7983	23.7837	23.1879	22.6053	22.7456	23.1279	22.9396	23.0042	23.839	24.0267	24.0414	24.0566	23.477	23.5582	22.9981	23.6111	23.837	24.2331	23.1784	25.1791	25.0666	25.5649	25.6014	25.291	24.4595	23.9962	24.555	24.0132	24.7853	24.3572	8	8	8	9.9	9.9	9.9	142.01	0	27.269	535080000	28	D3YUS5;E9PW37	D3YUS5;E9PW37		Rasal2
22.7199	22.8718	22.9834	23.542	22.9455	22.7318	22.8673	23.1135	23.2008	22.2805	23.1783	22.6383	22.1718	23.1267	22.6259	22.5422	23.0963	22.1863	22.7039	22.9668	22.5855	23.0697	22.9533	23.3821	23.1248	23.6699	23.4352	22.8123	22.6782	23.0346	22.8498	23.2415	23.194	23.1369	4	4	4	4.6	4.6	4.6	218.8	0	31.294	231380000	53	D3YUX2;Q8VBX6	D3YUX2;Q8VBX6	Multiple PDZ domain protein	Mpdz
24.7648	23.6714	24.4975	24.3847	22.3397	21.9545	21.1394	21.8519	23.7581	23.5511	23.9921	22.0945	24.7866	24.4764	25.0407	24.6037	24.2265	20.2136	23.1854	21.0909	23.5178	21.2112	24.7305	25.3018	24.8606	24.6832	24.6208	22.5578	25.75	24.7213	24.8143	24.8246	26.0597	22.7217	7	9	9	29.4	29.4	24.9	55.36	0	17.792	739400000	14	D3YUY3;F8WI18;P70182;P70181	D3YUY3;F8WI18;P70182	Phosphatidylinositol 4-phosphate 5-kinase type-1 alpha	Pip5k1a
26.8422	25.4698	26.1741	26.1174	26.1848	26.8333	26.5878	25.9856	25.932	27.2175	26.9496	27.3733	27.6125	27.6824	27.4751	27.5455	27.2883	27.6325	26.9131	26.5677	27.793	27.5011	27.4352	27.3589	27.6183	27.2714	27.7146	27.3753	28.0665	27.684	27.8342	27.9341	28.1016	27.816	27	27	27	40.1	40.1	40.1	113.6	0	104.23	5044300000	160	D3Z3E8;E9PW39;D3YVL0;P23249	D3Z3E8;E9PW39;D3YVL0;P23249	Putative helicase MOV-10	Mov10
21.7709	22.3354	21.8996	23.607	22.9222	23.3144	22.5256	22.7516	22.3121	22.9568	21.9566	22.8176	23.804	23.5367	22.8962	22.3057	22.1031	22.2757	22.122	23.1843	21.6032	22.7581	21.9388	23.9429	24.2823	24.3325	25.3301	21.6423	21.9814	22.5983	23.7474	21.1902	22.4596	22.8705	2	2	2	9.8	9.8	9.8	28.592	0	13.515	167380000	12	D3YVM2;Q9QY73	D3YVM2;Q9QY73	Transmembrane protein 59	Tmem59
24.133	25.2307	24.228	24.8957	24.9408	24.6852	25.1746	25.1074	25.3357	25.1715	25.1133	25.0205	24.2202	25.239	24.3629	24.5289	25.1505	24.9707	25.1625	24.983	24.8061	25.3815	24.4307	23.9102	23.8034	22.753	23.7291	23.8387	24.9711	24.3791	22.5286	24.508	24.1625	24.2129	4	4	4	56.2	56.2	56.2	13.9	0	63.47	720120000	48	D3YVM8;O55102;D3Z4L7	D3YVM8;O55102;D3Z4L7	Biogenesis of lysosome-related organelles complex 1 subunit 1	Bloc1s1
23.3511	23.0675	22.8959	22.906	23.4105	23.1983	23.3611	22.9599	21.519	22.7487	20.9992	22.9199	22.6967	23.5685	22.6497	23.6217	22.6032	22.0917	23.1251	21.7392	23.18	22.6689	22.7711	22.8489	22.6415	22.6764	23.3373	20.9047	22.7351	22.8324	22.9108	23.7626	22.4435	22.4708	4	4	4	9.4	9.4	9.4	85.381	0	11.074	149980000	28	D3YVU1;Q99LG0;D6RHQ6;D3Z6E6	D3YVU1;Q99LG0;D6RHQ6	Ubiquitinyl hydrolase 1;Ubiquitin carboxyl-terminal hydrolase 16	Usp16
26.3452	25.708	24.8552	26.46	25.9033	25.6633	26.5898	25.1793	26.5173	26.1324	26.4047	26.2884	26.956	25.7784	26.5889	25.8318	26.4714	27.103	26.3172	26.8089	26.6081	26.0849	26.1109	24.9041	24.7802	25.5337	25.4318	24.8814	21.9998	25.1429	22.9264	24.6628	24.9601	24.2663	9	9	9	18.2	18.2	18.2	79.904	0	39.741	1710600000	85	D3YVW2;Q8BXA1;F6RUD1	D3YVW2;Q8BXA1	Golgi integral membrane protein 4	Golim4
26.6122	24.977	25.7359	25.4418	26.0612	27.069	25.5752	25.6521	25.5783	27.6468	25.8453	27.3204	25.6114	25.3512	25.408	25.5515	24.6826	25.0781	25.0428	25.3529	25.7969	25.571	26.2468	25.3582	25.657	24.9257	26.4482	25.1191	25.8663	25.5744	25.4745	25.1865	26.3471	25.9157	8	8	8	41.6	41.6	41.6	30.161	0	15.495	1934200000	43	D3YWD5;Q9D2V8;D3YYM9;A0A0J9YVE9;D6RI23;A0A0J9YUD0;D3Z2Z9	D3YWD5;Q9D2V8;D3YYM9;A0A0J9YVE9;D6RI23	Major facilitator superfamily domain-containing protein 10	Mfsd10
22.166	22.7539	23.8377	23.2953	23.9834	24.2203	24.0245	23.3869	23.2433	23.6113	24.1552	24.1818	21.7612	22.9905	21.8781	22.4141	20.5973	22.6631	21.6021	23.0019	22.9072	22.5255	22.8293	21.3962	22.3763	21.4366	22.612	22.2083	22.3127	22.8254	23.6725	22.0198	23.1712	22.4406	3	3	3	27.8	27.8	27.8	18.049	0	54.569	214630000	43	D3YWI4;E9Q1I6;F8WHT5;G3UVW1;P19258;A0A0J9YVC7	D3YWI4;E9Q1I6;F8WHT5;G3UVW1;P19258	Protein Mpv17	Mpv17
24.7594	23.7388	24.1561	24.8075	24.4707	22.2373	24.2978	21.7294	23.7992	23.9207	22.5701	24.1605	25.0058	25.3918	24.8004	24.8461	24.9954	24.7299	24.1956	24.442	24.6232	24.8106	24.2101	24.6925	24.6392	24.7545	24.8719	23.7422	24.6002	24.2217	22.1734	24.2277	24.5377	24.4151	3	3	3	26.6	26.6	26.6	21.82	0	30.637	639560000	78	D3YWJ5;D3Z325;D3Z312;Q921Z5;J3QNA5;D3Z205;D3Z0Q1;J3QM73	D3YWJ5;D3Z325;D3Z312;Q921Z5;J3QNA5	Tumor necrosis factor alpha-induced protein 8	Tnfaip8
23.7332	22.8883	22.4945	23.9807	23.8552	24.0266	24.8352	24.0743	24.0274	24.3663	24.9849	24.846	23.7485	24.1596	24.1249	23.976	24.1842	23.8549	24.1053	24.8644	24.1354	24.8571	24.3131	22.6382	22.8432	22.653	23.2434	22.7003	23.2869	21.7458	22.8967	21.5669	23.2501	23.3135	3	5	3	31.9	23.3	23.3	30.523	0	22.356	408130000	21	D3YWR1;Q9CRC9;D6RCJ1	D3YWR1;Q9CRC9	Glucosamine-6-phosphate isomerase;Glucosamine-6-phosphate isomerase 2	Gnpda2
23.0399	23.2616	22.9733	23.8995	23.1163	23.4593	23.039	23.1636	23.4285	22.8313	22.8717	22.7517	23.7574	22.1817	22.6032	21.7766	21.9566	22.7248	22.5882	22.96	21.8217	22.2455	21.3256	22.9369	22.83	22.9538	22.8628	22.7749	22.7743	22.8074	22.3998	22.8335	22.846	22.6452	3	3	3	26.1	26.1	26.1	14.79	0	4.8931	304450000	12	D3YWS7;Q8R2K1;F6SJM7;F6X9P4	D3YWS7;Q8R2K1;F6SJM7	Fucose mutarotase	Fuom
25.5421	26.6262	26.2929	26.4331	26.4203	26.1611	26.3865	26.9454	27.047	26.7546	26.6373	26.6577	24.1539	24.7495	24.4331	24.5678	25.1994	24.9776	25.7579	25.9281	25.2604	25.4759	26.1249	26.0323	26.3084	26.1442	26.1565	26.3823	25.2573	26.2487	25.2566	26.3009	26.2034	26.4767	6	7	6	29	26.6	26.6	35.181	0	71.703	1898000000	102	D3YWT1;D3Z3N4	D3YWT1;D3Z3N4		Hnrnph3
25.1626	24.58	24.6176	24.8631	24.8529	24.92	24.1972	24.6878	25.0744	24.6854	24.518	24.6841	24.4914	24.5907	24.9462	25.0837	24.2945	24.2059	24.7953	24.329	24.3407	24.7195	24.5244	24.9707	24.9008	24.6958	25.2545	24.9771	25.0466	24.6206	25.0382	24.9213	25.1913	25.1472	8	8	8	5.3	5.3	5.3	241.05	0	15.666	812950000	72	D3YWX2;E9Q803;Q9R0I7;F6YTL8	D3YWX2;E9Q803;Q9R0I7;F6YTL8	YLP motif-containing protein 1	Ylpm1
25.6272	26.2063	25.7439	26.3576	25.8449	26.1229	26.4911	26.4505	26.8582	25.7991	26.3272	26.224	25.531	25.611	25.7445	25.5976	26.2351	25.9485	26.0693	26.2034	26.1032	25.9027	26.118	25.4654	25.2753	25.3375	25.4346	25.4159	25.3571	25.9317	25.3128	25.8287	25.9887	25.8195	8	8	8	28.2	28.2	28.2	45.822	0	43.861	1706000000	109	D3YX27;Q9JIY5;F6XUR8;F6TCV0;S4R1B3;D3YX28;S4R1A8	D3YX27;Q9JIY5;F6XUR8;F6TCV0;S4R1B3;D3YX28	Serine protease HTRA2, mitochondrial	Htra2
22.6713	22.6191	21.2292	22.5334	22.0762	23.2173	21.5796	22.839	21.5177	23.8715	23.0591	22.8025	23.6755	23.2057	21.4263	22.6575	22.9274	22.7935	21.7339	22.8351	23.1855	23.0967	21.5865	21.4035	22.5806	22.2814	21.8122	22.9289	21.866	22.3265	22.4036	22.0354	22.1361	22.2735	2	2	2	3.4	3.4	3.4	106.4	0.00054975	2.9772	125740000	6	D3YX85;E9PX52;Q7SIG6	D3YX85;E9PX52;Q7SIG6	Arf-GAP with SH3 domain, ANK repeat and PH domain-containing protein 2	Asap2
26.8357	26.7398	27.1197	26.7405	27.2819	27.6209	27.6286	27.5792	27.5704	27.6357	27.5458	27.7046	26.7899	26.8453	26.9814	27.0421	27.5344	27.3393	27.6836	27.8134	27.1326	27.6299	27.9585	27.1775	27.3833	27.1456	26.9441	27.5758	28.0784	27.4324	27.7122	27.7357	27.7958	27.9681	15	21	21	29.2	29.2	20.3	105.32	0	139.33	5291900000	176	S4R1M2;D3YXK2;S4R2Q5	S4R1M2;D3YXK2	Scaffold attachment factor B1	Safb
21.228	24.1109	22.8665	22.1893	23.1696	22.9719	22.5283	22.8829	23.8748	23.5121	22.743	22.8514	22.3958	22.4777	22.2689	22.2687	23.4605	22.165	23.5747	23.1827	22.7097	23.4757	22.8785	21.4379	21.4796	21.7649	21.4998	21.1461	22.0044	21.2992	23.5202	21.3239	21.0495	21.6139	3	3	3	28.5	28.5	28.5	20.435	0	13.459	152920000	33	D3YXL1;Q9CQA9;D3Z2W9;Q8C373	D3YXL1;Q9CQA9;D3Z2W9	Cancer-related nucleoside-triphosphatase homolog	Ntpcr
26.2854	26.5506	26.6498	26.5466	26.4063	26.319	26.1189	26.1404	26.6617	26.2295	26.651	26.0082	26.0602	26.5072	25.7596	26.1149	26.0095	25.8801	26.2412	26.2908	26.1299	25.9432	25.8504	26.3561	26.6168	26.5889	26.2706	26.4775	26.4025	26.5135	26.4337	26.5497	26.6027	26.2718	8	8	8	51.9	51.9	51.9	17.942	0	44.435	2338600000	153	D3YXP6;Q9D1G2	D3YXP6;Q9D1G2	Phosphomevalonate kinase	Pmvk
23.243	24.1755	23.0576	21.4798	23.855	24.3544	23.5483	23.273	22.5183	23.9305	22.9918	23.8419	23.9929	24.1969	25.1251	23.8686	23.7647	24.3139	23.8197	23.9044	23.5286	24.3447	24.4159	25.8882	25.9158	25.9404	25.2739	24.5626	25.7193	25.2678	25.7581	24.6917	24.6717	25.0978	6	6	6	43.1	43.1	43.1	14.693	0	22.528	679210000	46	D3YXW1;Q9D945	D3YXW1;Q9D945	Protein LLP homolog	Llph
24.7849	25.3032	24.8496	25.4857	24.6487	24.9416	24.9323	24.8933	24.0632	24.6624	24.7369	24.0992	24.7973	25.0511	24.6607	25.0634	25.1996	22.2549	25.0264	23.9739	24.3994	24.3859	24.3025	25.3083	24.7997	25.4946	25.2085	25.4109	25.0138	25.1642	25.0922	24.816	25.476	25.0058	5	5	5	25.3	25.3	25.3	19.971	0	13.093	856170000	47	F6T9K1;Q4FJW2;D3YY09;Q9D6N5;D3YYC2;G3UXH5	F6T9K1;Q4FJW2;D3YY09;Q9D6N5;D3YYC2;G3UXH5	Dr1-associated corepressor	Drap1
23.8762	22.3404	22.4847	21.9994	22.3915	22.9247	22.582	21.9643	22.7621	22.808	21.7878	22.7163	22.0627	22.2719	21.8251	21.8226	22.8793	21.688	22.3363	22.5808	22	21.6383	20.856	21.767	21.7931	23.3605	21.8546	21.9393	23.8625	22.0415	23.6983	22.4573	21.7587	21.8725	3	3	3	4.7	4.7	4.7	110.14	0	7.2779	83094000	13	D3YY41;P42337	D3YY41;P42337	Phosphatidylinositol 4,5-bisphosphate 3-kinase catalytic subunit alpha isoform	Pik3ca
23.3333	23.3386	21.9463	23.6878	23.4432	23.4566	23.1307	23.5066	23.2587	23.529	23.002	23.9036	22.261	22.945	22.8563	22.9495	22.783	21.2362	23.0782	23.0145	22.6298	22.5667	22.3297	24.1498	24.2768	23.5813	24.1992	22.4067	25.4218	23.4491	23.7264	23.6712	23.528	24.4275	4	4	4	11.8	11.8	11.8	64.738	0	26.294	359210000	16	D3YYD2;Q9D2L9	D3YYD2;Q9D2L9	Protein FAM111A	Fam111a
25.6673	25.118	24.4622	24.5256	25.1625	25.4605	24.8629	24.2726	24.8592	25.8589	24.668	25.1742	24.8784	24.9638	22.3543	24.7843	24.5937	24.6218	24.7175	24.8443	25.5269	25.17	25.1023	25.2243	25.2377	24.5326	25.8443	24.0869	25.359	25.1836	25.475	25.0543	25.7278	24.8248	12	12	12	18.3	18.3	18.3	107.74	0	32.21	1033400000	46	D3Z3R4;D3YYF2;E9Q7L3;D3Z1W6;E9Q7L2;D3Z1N4;E9Q4Y5;F8VQD1;Q8BSQ9;D6RIL0;D6RI94;F6THL5;D3YYG4;D3Z1M8	D3Z3R4;D3YYF2;E9Q7L3;D3Z1W6;E9Q7L2;D3Z1N4;E9Q4Y5;F8VQD1;Q8BSQ9;D6RIL0;D6RI94;F6THL5	Protein polybromo-1	Pbrm1
25.5382	25.7596	26.494	25.4304	25.9142	26.1411	26.7046	25.6024	26.3322	26.0522	26.7027	25.7308	24.2817	25.5463	25.689	25.7553	24.6177	25.4741	25.499	24.9124	24.826	24.9268	25.4856	25.3143	25.9329	25.1116	24.6545	22.5943	25.5855	24.5479	25.0018	22.4979	24.0807	24.1043	8	10	8	46.5	39.6	39.6	29.425	0	38.177	1270900000	32	D3YYK8;E9Q6X0;Q8R001;Q3TG90	D3YYK8;E9Q6X0;Q8R001;Q3TG90	Microtubule-associated protein RP/EB family member 2	Mapre2
24.1071	23.437	22.1571	23.822	23.6087	24.5447	21.6037	21.5894	23.6824	23.6311	24.3117	24.1005	23.3906	21.5419	21.173	23.7395	23.3936	23.9142	22.8267	23.6374	22.094	23.8441	23.618	22.6317	23.7171	23.7827	24.4859	22.5149	23.3655	21.8516	21.7438	23.6416	21.3682	23.5722	2	3	3	19.6	19.6	14.6	31.484	0.00054775	2.9044	369100000	10	D3YYP4;Q3UST6;P43135;B8JJI9;F7CII1	D3YYP4;Q3UST6;P43135	COUP transcription factor 2	Nr2f2
24.7239	23.4907	23.2982	23.3651	23.3321	24.0103	24.0212	23.2911	23.7275	23.4839	23.6776	24.0787	22.4899	22.1172	22.3663	22.1349	22.6523	22.8473	22.4703	21.8413	20.9703	22.648	22.2676	22.3365	22.9551	21.86	23.5781	22.3135	21.9936	21.5103	21.6009	22.8176	22.5857	23.1752	4	4	4	15	15	15	35.256	0	13.999	230900000	12	E9Q3B9;D3YYS6;O35678;Q3UFN1	E9Q3B9;D3YYS6;O35678;Q3UFN1	Monoglyceride lipase	Mgll
24.9371	25.4111	24.7462	24.6961	24.6504	25.1773	25.2617	25.5265	25.2605	25.5224	25.1889	26.0021	24.9554	25.2741	25.4178	25.7022	26.213	25.7738	26.2402	25.5885	25.9027	25.9651	26.4773	25.6571	26.1028	26.1251	26.3722	26.312	26.5308	26.4519	25.4947	26.5972	26.373	26.4012	7	7	7	17.3	17.3	17.3	93.856	0	29.818	1692900000	87	D3YYT0;P15116	D3YYT0;P15116	Cadherin-2	Cdh2
25.9679	25.0599	25.4299	25.5396	25.9427	26.334	25.4231	25.5918	26.1922	26.1663	25.4412	25.8011	25.5147	26.2951	25.2192	26.1782	25.3939	25.3984	24.9519	25.3407	25.8818	25.7144	26.1391	25.3167	25.4572	25.3576	26.2825	25.7939	27.6573	25.4879	27.3877	26.033	25.567	26.2344	16	16	16	39.7	39.7	39.7	60.435	0	52.868	1908900000	101	D3YYT1;Q922P9	D3YYT1;Q922P9	Putative oxidoreductase GLYR1	Glyr1
26.4087	26.4994	26.3432	26.6976	26.5289	26.6726	26.8611	26.8073	26.9629	26.712	26.9078	26.7684	26.8404	27.1237	26.7934	26.6915	27.0462	26.7571	26.9166	26.8899	26.6253	26.9439	27.1207	26.7675	26.9361	26.5876	26.8816	26.7693	26.8948	26.7557	26.9421	26.6165	26.4302	26.5302	18	18	18	14.6	14.6	14.6	197.93	0	38.909	3101900000	119	D3YYU8;A0A0B4J1L4;A0A0A0MQG1	D3YYU8;A0A0B4J1L4;A0A0A0MQG1	Obscurin-like protein 1	Obsl1
23.4352	23.5006	23.6146	21.885	22.793	24.8178	23.245	23.7418	25.0242	24.0212	24.3322	22.5509	21.5222	22.4995	23.4485	23.1039	23.5608	23.364	23.8579	23.4424	23.0746	23.47	22.5218	23.6252	24.7627	24.4889	24.0806	24.6721	24.3946	23.7565	23.6343	23.9967	24.5323	24.9538	7	7	7	27.8	27.8	27.8	47.214	0	25.414	436950000	37	D3YYW8;Q91V81	D3YYW8;Q91V81	RNA-binding protein 42	Rbm42
26.8631	26.3025	26.9924	26.1428	26.7823	26.7318	26.7336	26.4171	26.6773	27.0224	26.6679	27.0665	27.7028	27.7025	27.9114	27.727	27.6239	27.6274	27.1679	27.043	27.7329	27.6799	27.8005	28.0167	27.8798	28.0841	27.579	27.8138	28.8799	27.8935	27.651	27.9788	27.7331	28.3023	11	11	11	40.9	40.9	40.9	20.448	0	47.325	5921100000	160	D3YZ09;Q9CY66;F6SL78	D3YZ09;Q9CY66	H/ACA ribonucleoprotein complex subunit 1	Gar1
24.0952	25.0029	24.374	25.4501	23.8716	24.6249	23.7096	23.1839	25.3602	24.8056	23.7855	23.0901	24.0899	24.5121	23.896	23.8891	23.121	22.966	23.8404	23.6494	23.493	23.5579	23.4046	25.2143	25.3506	25.6005	25.5389	23.5124	24.0156	25.0817	23.3656	24.1577	24.1856	25.1262	4	4	4	47.7	47.7	47.7	12.584	0	10.914	589840000	52	D3YZ20;Q6PI63;O08740;D3YZ19	D3YZ20;Q6PI63;O08740;D3YZ19	DNA-directed RNA polymerase II subunit RPB11	Polr2j
22.9669	23.8563	22.7283	23.6257	23.6899	22.6201	21.1722	20.3589	21.8662	23.8808	23.9809	23.9616	23.7275	22.9522	21.4984	23.5117	21.6121	22.4628	23.8139	23.2317	24.1887	24.7709	21.8762	23.73	23.8105	23.969	24.0986	23.7867	22.9115	20.6282	22.3473	23.1321	23.8673	22.6315	2	2	2	24.5	24.5	24.5	16.739	0	9.1449	327510000	5	D3YZ60;Q9CYZ6	D3YZ60;Q9CYZ6	Uncharacterized protein C19orf60 homolog	2810428I15Rik
27.8278	26.5737	27.5278	26.7856	27.3417	27.5817	26.8044	27.015	26.7628	27.4907	26.7153	27.3235	26.8467	26.8246	26.7757	26.5921	25.8136	26.3648	25.686	25.4695	26.723	26.271	26.1939	26.5752	26.573	26.3599	26.8989	26.246	27.5741	26.2564	26.9382	26.3148	26.5875	26.5451	23	25	25	18.5	18.5	16.5	212.33	0	180.11	3456800000	187	D3YZ62;D3Z4J3;Q99104;F6TDE5;F6Z2S4;B8JK05;D6RFU0;G5E8G6;G3X9Y9;P21271	D3YZ62;D3Z4J3;Q99104	Unconventional myosin-Va	Myo5a
23.7219	22.5714	22.7031	22.8974	23.2356	23.0333	22.9587	23.1287	22.9347	23.3164	22.7414	23.4626	23.2539	23.8317	23.1213	23.3691	22.936	23.0278	21.371	21.1458	22.4956	23.2078	22.8821	23.6902	23.3392	22.6768	23.7191	20.7724	24.1368	23.2303	23.0659	22.2446	22.9918	23.6953	6	6	6	12.4	12.4	12.4	86.202	0	6.7468	271980000	31	D3YZ98;E9QLS6;Q6PF93;E9Q824	D3YZ98;E9QLS6;Q6PF93	Phosphatidylinositol 3-kinase;Phosphatidylinositol 3-kinase catalytic subunit type 3	Pik3c3
29.095	29.4379	29.3014	29.3644	29.2159	29.2848	29.2187	29.2766	29.3425	29.1365	29.459	29.1048	28.9779	29.5778	29.2352	28.9295	29.3643	29.1238	29.4107	29.4871	29.018	29.1697	29.4543	29.3767	29.4777	29.6282	29.5676	29.6688	29.5584	29.4937	29.3638	29.4649	29.3251	29.5744	18	19	19	42	42	39.8	61.755	0	93.613	18868000000	519	D3YZC9;E9Q4Q2;D3YZD0;Q64213;D3YVH4;F8WHF9;D6RDB7	D3YZC9;E9Q4Q2;D3YZD0;Q64213;D3YVH4	Splicing factor 1	Sf1
21.4845	24.2334	24.5846	24.171	21.3325	24.2705	23.4827	23.5223	24.4776	23.9772	24.1336	24.0951	23.4306	22.6005	24.4257	25.9212	23.6569	23.8962	23.825	24.1281	23.6148	21.1508	23.7736	22.2255	23.7003	24.3806	23.7527	24.312	23.6858	23.6784	23.211	23.4142	24.6361	23.7052	5	5	5	14.5	14.5	14.5	75.002	0	7.9248	472540000	22	D3YZN4;D3Z1Z1;Q3ULF4;D3YXB7;G3UX97;D3Z342;F6W695	D3YZN4;D3Z1Z1;Q3ULF4;D3YXB7	Paraplegin	Spg7
24.7489	25.8567	26.25	25.8641	25.3009	25.7766	25.5597	26.2793	25.8995	25.2823	25.7644	25.8254	24.8887	25.2619	25.8251	25.3488	26.036	25.6223	26.2677	26.1081	25.6307	25.5953	26.3154	25.1947	25.0087	25.278	25.4669	25.5208	25.1105	25.6209	25.2261	26.0222	24.9922	25.3902	7	7	7	25.8	25.8	25.8	52.938	0	130.66	1365400000	63	D3YZP9;F6SXB0;F7B4D5	D3YZP9	Coiled-coil domain-containing protein 6	Ccdc6
27.9664	27.9061	27.8199	28.0569	28.1246	27.9836	27.8323	28.3702	28.3149	28.0181	27.524	27.9208	27.3961	27.3128	27.5183	27.6754	26.8666	27.1348	27.4256	27.7549	27.5197	27.4165	27.3013	27.1747	26.7769	26.9036	27.2591	27.2181	26.5921	26.8804	26.6255	26.7817	27.0136	27.1678	6	6	6	45.2	45.2	45.2	21.276	0	24.841	5290500000	136	E9Q7G1;D3YZZ5	E9Q7G1;D3YZZ5		Tmed7
25.0079	24.3254	24.3133	24.5683	24.6697	24.8599	24.6086	24.4473	24.5736	25.1094	24.9186	25.0218	24.9398	24.2096	24.5915	24.5028	24.785	24.1801	23.8085	24.36	24.6362	24.7196	24.5702	23.6738	23.9896	23.7541	23.9315	23.4898	24.5141	22.9658	23.9638	24.0833	23.9291	23.4761	10	11	11	16.1	16.1	14.6	147.15	0	46.593	637340000	82	D3Z030;Q6EDY6;F7AI27	D3Z030;Q6EDY6;F7AI27	Leucine-rich repeat-containing protein 16A	Lrrc16a
24.6943	24.0456	24.1854	24.4897	24.9825	24.856	24.4859	23.8688	24.2052	25.0582	24.2835	24.807	24.2289	24.0072	24.2716	24.1579	23.8639	23.7875	23.9474	23.6663	24.107	23.928	23.8207	24.1486	24.413	24.1283	24.6223	23.4262	23.91	23.8195	23.758	24.581	24.0429	24.0678	5	7	5	12.4	9.6	9.6	78.034	0	7.9125	544880000	29	D3Z041;P41216;D3YVF6;D3Z457	D3Z041;P41216	Long-chain-fatty-acid--CoA ligase 1	Acsl1
26.4094	25.7665	26.123	26.4798	26.0938	26.2957	26.0437	25.3883	25.5699	25.9351	25.7536	25.9349	25.6897	26.1563	25.4803	25.6637	25.2334	25.2345	24.4989	25.0169	25.2771	25.1949	24.6581	26.4902	26.2743	26.1785	26.7609	26.0288	27.0871	26.2216	26.974	26.2975	26.3274	26.2008	24	24	24	27.6	27.6	27.6	135.84	0	91.562	2032500000	190	Q6NS79;D3Z074;E9PXV7;E9PV41;O08808	Q6NS79;D3Z074;E9PXV7;E9PV41;O08808	Protein diaphanous homolog 1	Diap1;Diaph1
28.4523	28.5733	27.9654	28.6058	28.2926	28.3026	28.4813	28.3183	28.5852	27.9704	28.2032	28.5732	28.9483	28.3964	28.6607	28.5529	28.8499	28.2743	28.6122	28.6079	28.3852	28.2657	28.6054	28.5585	28.5793	28.7618	28.3561	27.8251	27.9037	28.379	28.0522	28.1642	28.0835	28.098	12	12	12	53.2	53.2	53.2	33.591	0	114.8	9547000000	297	D3Z0F5;Q3UIT2;O88545;F6QK86	D3Z0F5;Q3UIT2;O88545	COP9 signalosome complex subunit 6	Cops6
27.4045	27.1857	27.0298	27.1511	27.8353	27.7471	27.7237	27.5043	27.386	28.0243	27.1914	28.0215	28.0951	27.9313	27.9279	28.0375	28.1734	28.076	28.001	27.66	28.2583	28.1005	27.871	28.3837	28.3316	28.3258	28.3687	28.2595	28.6607	28.1735	28.8393	28.1811	28.2922	28.3332	27	27	27	40.9	40.9	40.9	95.493	0	85.045	7930800000	214	D3Z0M9	D3Z0M9		Ddx23
25.3451	25.0182	25.5636	22.961	25.496	25.7345	25.0733	24.7585	24.3237	25.6592	25.102	25.1836	24.7718	25.2594	25.8569	25.912	25.8559	25.8582	24.8871	24.6108	25.713	25.2627	23.7031	26.4799	26.1655	26.389	26.3716	25.9184	26.7516	26.1617	26.7278	26.0455	26.39	25.6306	9	10	10	21.5	21.5	21.4	76.623	0	25.575	1667100000	69	D3Z0Q6;Q9Z1E4	D3Z0Q6;Q9Z1E4	Glycogen [starch] synthase, muscle	Gys1
26.6625	26.2107	26.2215	25.8602	26.6726	26.8332	27.0566	26.8252	26.2552	26.7887	26.6248	26.9714	25.9085	25.5274	25.8945	26.283	26.0476	26.4173	25.6346	25.9477	25.8408	25.9803	25.6244	25.748	25.4115	25.9818	25.8767	26.0354	25.9132	26.1161	26.7843	26.706	26.372	26.6984	14	14	14	26.8	26.8	26.8	84.67	0	36.161	2357600000	100	D3Z0V9;Q9D666;F6RMJ1;F6XYA0;F7BX07;Q3TSM1;D3Z5Q2;D3Z3N5;D3YUW9	D3Z0V9;Q9D666	SUN domain-containing protein 1	Sun1
26.0827	25.676	25.8258	26.0201	25.7667	26.0124	26.0641	25.9442	25.7857	26.0358	26.0775	26.6457	26.6602	26.2836	26.5886	26.3071	26.5182	26.5024	26.4891	26.0835	27.0747	26.7372	26.8533	26.4002	26.3135	26.4755	26.711	25.9671	27.2039	26.5552	26.2813	26.511	26.604	26.5479	16	20	19	20.5	19.9	17.2	145.04	0	114.8	2547400000	107	E9PWB1;D3Z4N0;D3Z0X5;Q6PDH0;F6RUK9;F6RYD0;E9Q307;E9PWW4;F7B296;F7AWU3;D3YVB9;D3YVQ3	E9PWB1;D3Z4N0;D3Z0X5;Q6PDH0;F6RUK9;F6RYD0	Pleckstrin homology-like domain family B member 1	Phldb1
24.2035	24.6389	24.5806	24.4787	24.7624	24.7305	24.4639	24.8539	25.0948	24.6916	24.8968	24.6017	24.2264	24.6467	24.5654	24.687	24.6231	24.2371	25.0168	24.6776	24.6518	24.5699	24.6555	24.8663	24.7994	24.6382	25.0299	24.9597	24.3972	25.0885	24.9069	25.0313	24.9934	24.7418	6	6	6	38.5	38.5	38.5	32.714	0	30.688	764540000	83	D3Z131;Q5U4D9;D3Z132;F6S2T7;D3YUL7	D3Z131;Q5U4D9;D3Z132;F6S2T7;D3YUL7	THO complex subunit 6 homolog	Thoc6
26.0882	25.5825	25.1992	24.7188	26.3708	26.6846	25.9519	25.8021	26.4039	26.0656	25.8578	26.1332	25.2766	24.4843	24.5674	24.6786	24.292	24.4642	24.1447	24.7109	24.6829	24.8198	25.1896	23.5681	24.0559	23.3764	22.8397	23.9895	22.6475	24.144	23.1601	23.6882	23.6743	24.0052	4	4	4	34.4	34.4	34.4	20.839	0	20.184	949390000	32	D3Z191;Q80X71;D3Z0M2;D3Z6E0	D3Z191;Q80X71;D3Z0M2;D3Z6E0	Transmembrane protein 106B	Tmem106b
23.7381	23.7882	23.8261	24.494	24.034	24.3981	24.3108	23.9307	23.4864	23.1236	24.0754	23.5438	24.5915	25.6569	24.712	25.1823	24.6851	24.6214	23.5289	24.6264	24.5953	24.4533	24.2745	24.3218	24.2185	24.388	24.5968	24.3209	24.9298	24.3922	24.1472	24.1306	24.3196	23.8873	3	3	3	31.8	31.8	31.8	20.275	0	36.238	606810000	85	D3Z1H8;D3Z1H9;Q9JL62	D3Z1H8;D3Z1H9;Q9JL62	Glycolipid transfer protein	Gltp
22.7495	23.1988	22.365	23.0144	21.8915	24.6282	25.622	26.5122	25.1873	24.9051	25.9984	26.3249	25.2333	24.7261	26.0329	24.7635	26.6213	25.768	26.2831	26.55	26.145	26.422	25.8571	24.2027	23.9583	23.8662	23.8343	20.9647	23.7777	24.1121	22.1543	24.304	24.4937	21.8737	2	15	2	61.6	7.7	7.7	37.577	0	42.101	1141600000	48	D3Z1J5	D3Z1J5		Palld
27.4003	27.5134	27.7327	27.5148	27.6326	27.6184	27.4025	27.2536	27.5436	27.6517	27.5074	27.3627	27.8383	27.2489	27.5982	27.5574	27.286	27.4336	27.5861	27.4751	27.0024	27.4747	26.9093	27.0065	27.2504	27.0328	27.241	26.9615	26.9298	26.793	26.8371	27.006	27.0304	26.8747	11	11	11	41.6	41.6	41.6	32.342	0	172.8	4526700000	203	D3Z1M3;Q6ZQI3	D3Z1M3;Q6ZQI3	Malectin	Mlec
24.3056	23.37	23.2497	24.2414	24.0462	23.8984	23.5679	23.224	24.2479	23.6573	24.0172	24.2948	21.6443	22.0524	23.5254	23.4025	23.3312	23.3081	23.4339	23.4853	24.061	23.648	23.3541	23.2617	23.224	23.3406	23.6658	22.9942	23.0978	23.1892	21.6677	22.4111	23.7528	23.4185	5	5	5	25.6	25.6	25.6	30.841	0	7.2489	311060000	27	D3Z2J4;D3Z632;Q64362	D3Z2J4;D3Z632;Q64362	AKT-interacting protein	Aktip
25.5852	24.7738	24.5795	24.7351	24.0196	25.0427	24.0938	22.6213	24.4509	24.2221	23.9749	23.6354	24.5517	24.5946	24.0413	24.3502	23.6931	23.6082	22.3834	22.6641	23.1872	24.1748	22.9163	24.3576	23.7003	23.7033	25.2225	23.0421	23.07	23.696	23.3558	23.4012	24.0791	23.2968	4	4	4	20.2	20.2	20.2	29.591	0	13.269	506240000	64	D3Z2J6;Q9D710;D3YYX0	D3Z2J6;Q9D710	Thioredoxin-related transmembrane protein 2	Tmx2
24.9981	25.0878	24.7515	24.3786	21.9632	24.9407	24.4145	24.3869	21.9881	23.1936	24.5049	23.7892	24.4458	25.3213	25.0457	21.3034	24.6777	24.5052	24.8456	24.2156	23.0889	24.3042	24.3826	24.5035	21.5597	24.6841	25.0621	21.7575	22.0338	22.7424	23.98	22.4422	22.2219	20.987	4	4	4	16.4	16.4	16.4	56.242	0	10.749	447570000	38	D3Z2V4;Q4FK30;Q61009;F7C5U2	D3Z2V4;Q4FK30;Q61009	Scavenger receptor class B member 1	Scarb1
27.2474	27.3924	26.9893	27.6962	27.1558	26.8865	27.2261	27.4093	27.3138	27.1426	27.3697	27.0104	26.645	26.6894	27.0934	27.0553	26.9897	27.0817	27.4594	26.9399	26.7148	27.0616	27.3107	26.8879	27.4176	27.2549	26.9578	27.1412	27.3262	27.6728	27.1684	27.4945	27.3386	27.2993	20	29	29	25.6	25.6	18.1	160.01	0	323.31	4217800000	160	D3Z2Z1;F8WIA1;Q922J3;D3Z3M7;F6RCU2;Q8C0S5;F6RAY2	D3Z2Z1;F8WIA1;Q922J3;D3Z3M7;F6RCU2;Q8C0S5	CAP-Gly domain-containing linker protein 1	Clip1
21.2731	21.7482	25.0949	24.1831	23.8347	25.0775	24.7356	24.1808	23.0476	23.1295	25.1465	24.9084	22.6753	23.3934	23.7996	23.5111	23.08	23.9379	22.1345	23.0736	23.02	23.2483	22.9638	22.7094	22.7139	22.2667	22.693	22.7535	21.7822	22.4881	21.911	21.962	23.8938	22.6683	4	4	4	17.5	17.5	17.5	37.667	0	33.221	281140000	27	D3Z328;D3Z383;Q07646	D3Z328;D3Z383;Q07646	Mesoderm-specific transcript protein	Mest
21.696	25.6798	24.5757	25.7549	25.1344	26.1232	25.4593	21.5799	27.0194	27.4431	27.1761	22.6131	22.1157	22.008	24.334	24.993	22.4303	25.5389	20.598	27.1506	26.0432	22.107	22.2083	24.7512	25.1001	25.8716	21.1568	22.5018	23.8562	21.6101	22.6557	21.6995	23.2174	26.186	3	3	3	23.6	23.6	23.6	21.919	0	3.9449	1214800000	18	D3Z3A0;Q9DCL8	D3Z3A0;Q9DCL8	Protein phosphatase inhibitor 2	Ppp1r2
26.5075	26.7305	26.0189	27.1171	26.7705	26.2697	26.4768	26.4552	26.6352	26.2157	26.208	26.026	27.1413	27.2561	26.9316	27.5111	27.3805	27.0715	27.4058	27.6254	26.6067	27.0165	27.1252	26.8791	25.955	26.8125	26.6488	26.9226	26.1497	26.6869	27.0473	26.5562	26.4368	26.9331	12	12	12	33.7	33.7	33.7	63.079	0	114.31	3128200000	144	D3Z3F8;Q8R1X6;D3Z2D6;D3Z1M5	D3Z3F8;Q8R1X6	Spartin	Spg20
23.3971	22.2878	22.6199	22.7968	23.7472	24.8383	20.7127	23.5388	25.0445	23.9409	23.6158	24.8779	25.7864	25.3603	25.8501	25.1976	23.9088	24.9865	25.2977	25.1193	24.9885	25.0235	24.8138	24.8034	24.7229	21.7057	24.7269	24.3461	25.7207	24.5537	25.0481	24.8574	22.8425	22.5262	8	8	8	10.6	10.6	10.6	103.04	0	20.294	705900000	29	D3Z3Q3;Q921U8;D3Z525;D3YZ10	D3Z3Q3;Q921U8;D3Z525;D3YZ10	Smoothelin	Smtn
24.7421	23.0719	22.2532	24.8359	25.3701	24.342	25.4055	24.9471	22.3282	22.9182	24.5562	25.2536	25.8591	25.1872	25.7057	25.3543	25.4154	25.3506	25.1551	21.0264	25.3608	24.8782	25.2487	26.1923	25.2627	25.1273	25.0062	25.8948	26.7642	25.519	25.2489	25.2108	24.9017	25.166	7	7	7	31.9	31.9	31.9	33.994	0	8.077	1196100000	26	D3Z456;Q99N95;F6W7C7	D3Z456;Q99N95;F6W7C7	39S ribosomal protein L3, mitochondrial	Mrpl3
23.0893	22.9678	22.441	23.1041	22.6572	23.1365	22.7748	22.7443	23.1729	23.2818	22.4761	23.012	23.6189	24.5359	23.9474	23.928	23.9411	23.9229	23.9755	23.8453	24.8972	25.0567	24.8956	22.1643	21.5345	21.4071	21.7879	21.9861	22.9563	22.8796	22.9937	21.8495	22.1797	23.6517	2	7	2	33.3	14.2	14.2	32.745	0	5.3117	265120000	35	D3Z494;G5E895;S4R2G9	D3Z494;G5E895		Akr1b10
26.1646	26.8069	26.8361	26.1435	26.6628	26.4642	26.5278	26.9851	27.38	26.4595	27.0811	26.2752	25.392	25.6994	25.2504	25.5584	25.1164	24.7812	26.2507	26.5681	25.1988	25.3543	25.8666	25.6683	25.4322	25.9481	25.8402	25.6317	25.0236	26.3561	24.2635	26.3076	25.5708	26.0726	9	9	9	31.2	31.2	31.2	39.366	0	37.56	1994400000	69	D3Z4B2;Q9CWZ7	D3Z4B2;Q9CWZ7	Gamma-soluble NSF attachment protein	Napg
24.8526	24.2132	21.5148	25.0941	25.4668	24.9254	25.2037	25.3264	25.9881	25.1888	25.3659	25.0819	24.6266	21.4841	24.8253	25.2515	24.9613	21.8615	25.4808	25.6311	24.9768	24.8749	25.486	24.7236	25.2257	21.775	24.7288	25.4839	22.0459	25.7992	23.9463	25.0943	22.321	25.5703	3	3	3	34.6	34.6	34.6	20.041	0	6.1882	886260000	43	D3Z6H3;D3Z4E5;Q9WUB4;F6XWI6	D3Z6H3;D3Z4E5;Q9WUB4;F6XWI6	Dynactin subunit 6	Dctn6
24.5608	24.9038	24.1006	24.9231	23.7694	25.0098	24.5758	23.6366	24.7618	23.4098	24.299	23.1958	23.7995	25.1441	24.3305	23.9138	24.1322	21.34	23.5235	24.089	24.1505	24.182	23.7839	24.9941	23.7551	24.9172	24.4259	21.6464	21.902	24.8784	21.9486	23.9139	24.5815	24.0492	3	3	3	47.9	47.9	47.9	16.037	0	5.792	525090000	42	D3Z4S3	D3Z4S3	Putative peptidyl-tRNA hydrolase PTRHD1	Ptrhd1
27.4915	27.0911	27.3079	27.5475	27.9248	27.4623	27.5805	27.5597	27.2917	27.8663	27.0173	27.6886	28.0869	27.7371	27.8962	27.5801	27.646	27.8451	27.8248	27.5657	27.4586	27.5027	27.5715	28.3008	28.3858	28.112	28.1796	27.7546	28.5408	28.0716	28.3953	28.3757	27.9984	27.9393	16	16	16	46.4	46.4	46.4	56.059	0	86.469	7061300000	169	D3Z4V1;Q922V4;F8WI31	D3Z4V1;Q922V4;F8WI31	Pleiotropic regulator 1	Plrg1
21.6449	24.2171	22.2934	22.5952	24.2394	24.2255	24.2658	24.3205	26.1232	24.3736	25.0971	22.0546	22.8693	21.7698	21.2469	20.2845	23.4738	21.5755	23.4809	23.7104	23.1848	22.3392	21.228	23.4446	23.4725	21.981	22.105	23.7449	22.9635	23.7724	23.7813	24.0403	24.0838	24.0542	5	5	5	26.2	26.2	26.2	36.51	0	8.5146	359920000	6	D3Z512;Q3UM14;P56542;D3Z5U3	D3Z512;Q3UM14;P56542	Deoxyribonuclease-2-alpha	Dnase2a;Dnase2
24.4695	21.8028	26.1849	22.8918	23.1946	22.3851	26.4275	20.7047	21.9514	26.7273	25.6767	26.8574	22.7661	22.8548	22.4918	20.8786	22.6106	26.1562	23.1629	22.9124	23.121	26.3861	21.5977	22.7814	22.6973	22.673	22.4978	20.338	24.0924	22.2484	23.3637	21.0425	22.1388	22.3141	3	3	3	28.6	28.6	28.6	14.038	0	8.0523	729590000	24	D3Z568;Q9CQH3;F6Y6V5;D3YX99;D3Z6W9	D3Z568;Q9CQH3	NADH dehydrogenase [ubiquinone] 1 beta subcomplex subunit 5, mitochondrial	Ndufb5
26.4036	25.8989	25.9537	25.7068	25.7511	26.4024	25.6814	25.1991	26.0725	26.3689	26.2636	25.8921	25.8689	26.1113	25.7457	26.3098	25.4949	26.0407	25.008	25.3367	25.8029	26.0909	26.0006	25.7801	25.6641	25.6682	26.3051	25.0609	25.5234	26.2346	25.4468	25.4548	26.3255	25.8428	6	6	6	31.1	31.1	31.1	21.867	0	17.246	1793300000	101	D3Z569;D3YWT0;D3YTS1;Q9R0P6	D3Z569;D3YWT0;D3YTS1;Q9R0P6	Signal peptidase complex catalytic subunit SEC11;Signal peptidase complex catalytic subunit SEC11A	Sec11a
31.9895	31.7686	31.5946	31.9122	31.8592	31.8944	31.961	31.8804	32.3775	32.2611	32.2266	32.1562	32.3881	32.2941	32.3076	32.3776	32.5816	32.5586	32.483	32.4688	32.5771	32.4852	32.6765	31.9654	31.9633	31.9701	32.0566	32.0067	31.9998	32.0918	31.8728	32.2068	32.1076	32.3336	129	147	129	66.7	62.5	62.5	291.12	0	323.31	133600000000	3232	D3Z576;Q8VHX6;D3YW87	D3Z576;Q8VHX6;D3YW87	Filamin-C	Flnc
21.7849	23.0832	21.5985	23.3056	23.2499	23.2276	22.9882	22.9669	24.1755	23.3651	24.0906	24.0376	21.9363	22.3939	21.7116	22.701	22.6772	22.5444	22.9985	22.9427	22.719	24.2924	22.5616	21.8686	22.8946	22.0927	22.0306	21.4011	23.4287	22.3072	23.4985	22.2373	22.299	23.2828	4	4	4	25.2	25.2	25.2	34.989	0	13.207	150980000	37	D3Z585;Q8VDV3;D3YZN2;D3YXL8	D3Z585;Q8VDV3	Guanine nucleotide exchange factor for Rab-3A	Rab3il1
24.0439	24.6796	24.3906	24.1263	24.4273	24.0045	23.7842	23.4237	23.5822	22.9868	24.037	23.3695	23.2792	23.6003	23.5182	23.9192	23.6224	23.6427	21.4928	23.6326	22.8195	23.3813	21.6425	23.6452	23.6571	23.7411	23.8251	21.3465	23.4225	23.6511	23.4112	23.2241	21.0545	22.4065	3	3	3	27.7	27.7	27.7	22.535	0	12.331	321740000	36	D3Z5B2;Q3UFK8	D3Z5B2;Q3UFK8	FERM domain-containing protein 8	Frmd8
25.3029	24.5979	22.0896	24.6583	25.3919	24.8323	24.7051	25.5722	24.6488	25.7798	25.0698	25.2732	24.7124	24.1575	24.435	24.5089	24.4495	24.3877	24.7354	24.3419	25.424	24.6442	24.4214	24.7307	24.9543	24.2774	24.9098	24.7832	25.2711	25.0842	24.9114	24.5005	24.6623	25.3945	4	4	4	46.1	46.1	46.1	19.267	0	10.33	919930000	35	D3Z5F9;Q9CX30;D3YY42	D3Z5F9;Q9CX30;D3YY42	Protein YIF1B	Yif1b
25.5523	24.4203	25.3391	25.4527	25.5661	25.1767	25.4041	24.7709	24.816	25.4533	25.0144	25.5036	25.0475	25.665	24.9335	25.4664	25.455	25.3839	24.9616	25.1648	25.1784	25.3882	24.6575	27.282	26.9671	26.9575	27.2738	27.1904	28.1522	26.9406	28.1631	27.2258	27.4908	26.8877	2	19	19	28.9	28.9	2.6	112.53	0	109.1	2737000000	94	D3Z5I1;G3X9X5	D3Z5I1;G3X9X5		Zc3hav1
22.1	22.4575	22.596	21.5704	21.9045	21.8007	21.7117	21.4283	22.2993	22.1475	21.7388	21.7088	23.5243	22.5084	21.3132	22.8854	22.5482	22.2759	21.1605	22.8752	21.2703	22.7652	22.7305	21.6255	21.001	23.2725	21.8842	21.8061	22.406	22.3492	22.7555	21.8308	22.0891	21.495	4	4	4	3.5	3.5	3.5	232.08	0	11.04	102870000	29	D3Z5N5;Q9Z1T6	D3Z5N5;Q9Z1T6	1-phosphatidylinositol 3-phosphate 5-kinase	Pikfyve
25.63	25.4062	25.2224	25.2993	25.6582	25.8922	25.98	25.7239	26.3336	26.2332	25.9747	25.821	25.4241	24.8116	25.553	24.9859	25.3028	25.377	25.5318	25.5789	25.3178	25.8416	25.5909	25.86	25.7143	26.2058	25.7555	24.9145	25.2521	26.3367	25.6395	25.8078	26.2474	25.9759	9	9	9	31.1	31.1	31.1	45.854	0	46.675	1462600000	67	D3Z5N6;Q61103;F8WIP7	D3Z5N6;Q61103	Zinc finger protein ubi-d4	Dpf2
24.5717	24.9861	24.5768	25.0086	25.8787	25.8233	26.0458	25.6122	24.8405	25.0454	26.2237	26.164	24.2991	24.1494	23.992	24.1005	24.5362	24.8541	24.3327	24.292	24.3639	24.4383	24.5221	23.3504	21.4023	22.3532	21.4094	23.3063	24.0195	23.5065	24.3049	23.7399	23.4817	23.3226	6	6	6	23.8	23.8	23.8	41.323	0	20.192	728470000	22	D3Z5U5;Q9Z257;Q9JJX6;D3YYR5;Q9Z256	D3Z5U5;Q9Z257;Q9JJX6;D3YYR5;Q9Z256	P2X purinoceptor;P2X purinoceptor 4	P2rx4
23.7221	24.0985	22.9866	24.0765	24.0909	23.8324	23.6368	23.5301	24.716	24.4205	23.8571	24.8685	24.4275	25.6618	25.3127	26.0914	25.99	25.852	26.7402	26.6629	24.9459	26.0959	26.3494	24.9785	25.4608	24.9365	25.9009	24.7962	23.9711	24.607	23.7848	23.9671	24.1603	24.3253	14	14	14	33.7	33.7	33.7	69.836	0	59.573	932280000	74	D3Z600;O09012	D3Z600;O09012	Peroxisomal targeting signal 1 receptor	Pex5
29.6392	29.6419	29.5335	29.3392	29.3211	29.3762	29.2643	28.5734	29.0342	28.9255	29.5753	28.6024	29.1082	28.1581	29.2926	29.5275	28.6276	28.5375	28.3973	28.1652	27.6232	28.5812	28.1834	28.9478	28.7121	28.9624	28.7915	28.9876	28.3836	28.8852	28.5379	28.8425	28.3875	28.2411	10	10	10	77.1	77.1	77.1	16.137	0	45.832	13553000000	248	D3Z645;Q9QZ88;D3YYD5;D3YW98	D3Z645;Q9QZ88;D3YYD5	Vacuolar protein sorting-associated protein 29	Vps29
23.869	23.8743	23.5696	24.4798	23.427	23.7682	24.2595	23.8264	24.0729	22.4146	24.0365	23.8554	23.7584	22.2561	23.7674	24.3627	24.0166	23.9197	23.8329	21.5979	23.7421	24.4133	23.9281	24.0385	23.6942	23.7413	24.4427	23.9213	22.5185	24.7023	23.0356	24.0156	24.094	23.797	4	4	4	23	23	23	39.1	0	14.395	407480000	40	Q3U049;D3Z6D5;Q6TYB5	Q3U049;D3Z6D5;Q6TYB5	Fasciculation and elongation protein zeta-2	Fez2
22.1147	21.6314	21.8489	21.6721	21.9427	21.9522	21.911	22.5674	22.1266	22.2559	21.6106	21.7669	21.7512	21.7873	21.7895	22.8912	21.5016	21.6219	21.4465	22.6719	21.6534	22.1826	21.4498	22.206	22.151	22.1124	21.8655	22.1017	22.2372	22.1987	21.8444	21.4678	23.7812	22.1204	2	4	2	7.4	4.5	4.5	90.449	0	43.065	98651000	21	D3Z6I0;Q5FWX6;Q8K1Y2;D3YU02	D3Z6I0;Q5FWX6;Q8K1Y2	Protein kinase C;Serine/threonine-protein kinase;Serine/threonine-protein kinase D3	Prkd3
22.4384	22.456	22.0661	24.7188	23.4344	24.089	24.2562	23.0541	23.4882	23.072	23.2093	23.3042	23.2014	23.3799	23.1	22.7189	22.8706	22.9688	23.1557	22.7151	22.9156	23.4376	22.8872	20.8661	22.277	21.8136	22.7986	23.0026	22.4157	23.6772	23.8765	21.7691	22.2996	22.5178	3	3	3	21	21	21	19.286	0	6.5619	223570000	15	D3Z6J0;Q6SKR2;Q6PRU9;E9PXT7	D3Z6J0;Q6SKR2		N6amt1
26.7231	25.2624	25.4415	26.4048	26.5649	26.3583	26.0845	25.8835	25.8251	26.7335	26.1939	26.2953	27.7862	27.7422	27.7899	26.8861	26.9817	27.3064	26.525	25.9058	26.9765	26.7976	26.4127	27.2729	26.3744	26.8129	27.3341	26.3133	27.0427	26.8503	27.0716	26.8631	26.5856	26.4915	15	15	15	31.9	31.9	31.9	71.302	0	70.542	3316600000	99	D3Z6S1;Q8BM55	D3Z6S1;Q8BM55	Transmembrane protein 214	Tmem214
25.0702	24.8331	24.8269	24.7436	25.2567	24.6061	24.8736	24.8765	24.2575	25.0414	24.4105	24.8632	24.2647	24.3531	24.6238	24.4636	24.5457	24.7662	24.3566	24.1147	24.6823	24.7283	22.0114	24.8645	25.039	25.0503	24.7381	24.9297	26.7074	25.9421	25.9481	25.9343	25.0885	25.4208	6	6	6	20.1	20.1	20.1	42.291	0	13.344	1071700000	23	D3Z6W2;Q06180	D3Z6W2;Q06180	Tyrosine-protein phosphatase non-receptor type;Tyrosine-protein phosphatase non-receptor type 2	Ptpn2
22.8328	21.8604	21.7442	22.7157	21.3175	22.2782	21.5201	21.198	21.5633	21.476	21.4545	21.5933	22.1028	22.3175	21.9697	22.4634	21.3098	21.4553	21.2195	21.4065	21.4532	21.7488	21.4961	22.9129	22.3402	22.6616	23.4566	22.4106	21.9354	22.1044	21.6339	21.9752	22.3782	21.816	2	2	2	4.6	4.6	4.6	50.254	0	6.9525	122930000	26	D3Z6W7;Q3UHH8	D3Z6W7;Q3UHH8	Glucoside xylosyltransferase 1	Gxylt1
22.3701	21.1531	22.661	22.2749	22.7643	23.2572	23.183	21.4137	21.429	23.5398	21.5903	22.76	23.4862	23.6819	23.4042	21.6454	24.1702	23.5393	23.8911	24.1433	24.0962	24.2191	24.1963	23.4909	23.1687	22.4013	22.7355	22.6838	23.7381	23.4487	23.4167	21.0148	23.4283	23.4914	4	4	4	31.3	31.3	31.3	18.552	0	11.284	235210000	12	D3Z767;Q9D6K7;D3Z1T8	D3Z767;Q9D6K7;D3Z1T8	Tetratricopeptide repeat protein 33	Ttc33
28.5416	29.1689	28.66	28.1274	29.5455	29.4526	28.8382	29.4684	29.6533	29.1901	28.3143	28.3065	29.4291	29.0633	28.8108	28.6658	28.6607	29.1913	29.209	29.4361	28.813	29.3849	28.6852	29.4533	28.6226	29.3403	29.1982	29.215	28.2209	28.9748	27.9932	28.5029	28.8095	28.1611	4	5	5	62.3	62.3	39.6	6.0139	0	16.855	14397000000	116	H7BWX9;D3Z794;P61957;G3UZX6	H7BWX9;D3Z794;P61957	Small ubiquitin-related modifier 2	Sumo2
26.1887	22.0813	24.6069	26.2424	22.0025	25.8403	26.5362	25.8109	25.1611	27.8352	24.872	25.9546	22.0847	25.8301	26.7446	25.792	25.5095	22.2491	25.7481	25.5464	25.714	25.4801	25.7415	26.6472	27.2423	26.3036	27.2623	26.7474	27.3608	26.4722	22.4086	26.6126	26.7391	22.7287	12	12	12	13.3	13.3	13.3	102.13	0	21.741	2654200000	34	D3Z7B5;Q8BWY9;D6RGL3	D3Z7B5;Q8BWY9	Protein CIP2A	C330027C09Rik;Kiaa1524
24.3625	24.666	24.8269	24.8873	24.9657	24.5957	24.8152	24.5699	25.4644	24.763	25.3356	25.2633	25.0806	24.897	25.2046	25.2593	25.2716	25.3652	25.6554	25.7613	25.1346	24.9857	25.6049	24.9199	24.8041	24.8921	25.1766	24.6302	24.2005	24.9266	24.133	25.1269	24.9885	24.6676	4	4	4	37.7	37.7	37.7	19.378	0	25.838	909390000	50	D3Z7C0;Q3UKS6;Q9Z2Q5	D3Z7C0;Q3UKS6;Q9Z2Q5	39S ribosomal protein L40, mitochondrial	Mrpl40
21.9743	21.25	22.0999	22.1703	24.2224	24.7187	20.8557	23.7282	24.1961	24.2037	22.4738	23.9202	21.4695	22.7421	23.6738	21.3805	20.913	23.0076	22.0138	23.1715	23.2347	20.8305	22.0338	22.1172	22.92	23.4555	22.125	22.5487	22.9705	22.2385	23.3291	21.4731	22.1666	23.2103	4	7	6	8.6	8	6.1	169.52	0	21.518	250820000	10	F8WI56;D3Z7D3;Q8BWT5;F7BCF6	F8WI56;D3Z7D3;Q8BWT5	Disco-interacting protein 2 homolog A	Dip2a
24.6973	22.8239	24.3464	25.0365	24.4578	24.5946	24.6655	24.3578	25.0205	25.1263	24.7726	24.912	24.4394	24.6813	25.0033	24.0943	24.3661	24.3335	24.1373	24.0263	24.4709	24.2221	24.2025	24.7301	24.5782	24.7607	24.8961	24.5434	24.8202	24.6256	24.9073	24.442	24.7762	24.5962	5	5	5	16	16	16	51.245	0	21.86	728970000	14	D3Z7E5;Q2NL51	D3Z7E5;Q2NL51	Glycogen synthase kinase-3 alpha	Gsk3a
28.6741	28.3766	28.4541	28.3585	28.6344	28.8043	28.5319	28.6255	28.5804	28.2597	28.6466	28.405	28.4394	28.7195	28.4462	28.6154	28.5297	28.2986	28.3388	28.2651	27.9934	28.2688	28.3343	28.8549	28.6045	28.9066	28.8842	28.7343	28.9976	28.8078	28.967	28.6015	28.5172	28.6479	23	26	26	51.8	51.8	40.8	73.963	0	176.41	11029000000	481	D3Z7P3;D3Z7P4;F6U529;F7B327	D3Z7P3;D3Z7P4	Glutaminase kidney isoform, mitochondrial	Gls
24.174	24.3919	23.8012	24.2843	23.7235	24.3708	24.0707	23.0207	23.8113	23.8794	24.5993	24.6782	24.0514	25.1623	23.9257	23.9903	24.0118	24.0466	22.9834	23.6161	23.7077	24.0984	23.8458	24.432	23.6148	23.8032	24.4499	23.4012	23.5775	24.6447	24.9765	23.5558	23.8025	23.8513	9	9	9	16.1	16.1	16.1	79.446	0	27.562	485400000	35	F8WIH0;D3Z7V3;H7BX64;Q3URD3;F6YCM8;D3YV81;F6UV57;D3Z0N1;F6WY34	F8WIH0;D3Z7V3;H7BX64;Q3URD3;F6YCM8	Sarcolemmal membrane-associated protein	Slmap
28.8057	27.4713	28.2188	28.0356	28.6124	28.6811	28.4204	28.3183	27.9474	28.9434	28.3403	28.8332	28.169	28.1449	28.1954	28.0962	27.7574	28.2353	27.5742	27.5393	28.5196	28.0996	27.9395	28.106	28.0779	27.8844	28.372	27.8743	28.8466	27.951	28.4066	28.2768	28.4707	28.1385	60	60	60	37	37	37	254.44	0	323.31	9614300000	582	G3X922;D4AFX7;A0A087WS25;A0A087WRC9	G3X922;D4AFX7		Dnajc13
26.1425	27.2303	26.0163	26.7953	25.4438	26.0691	25.5471	25.4495	26.2949	24.8692	27.0263	25.4024	24.6675	25.1244	24.8048	25.346	26.2963	24.7435	24.7388	26.2686	24.6902	25.8783	25.5519	25.7444	24.9743	25.2531	25.7416	24.2205	25.1288	25.8137	24.6103	25.7878	25.9273	25.7876	5	5	5	57.1	57.1	57.1	16.453	0	15.925	1456600000	73	D5MCW4;Q9CQ89	D5MCW4;Q9CQ89	Protein CutA	Cuta
24.7005	24.1395	24.7024	24.7316	25.4538	25.953	25.6805	25.5479	25.1598	26.0515	25.3239	25.5606	23.8654	23.6723	23.8405	23.6747	23.9815	23.8079	24.2145	23.9917	24.1977	23.9167	23.4464	23.1836	22.2243	23.6217	23.1012	23.5377	22.6733	21.4573	23.3638	23.8203	23.8757	23.5498	9	9	9	18.6	18.6	18.6	75.261	0	44.692	587960000	29	D6RD07;Q7TSQ8;D3Z443	D6RD07;Q7TSQ8	Pyruvate dehydrogenase phosphatase regulatory subunit, mitochondrial	Pdpr
26.2477	26.1418	25.9438	25.9728	25.4048	25.9056	26.1903	25.5564	25.8495	25.4397	25.2883	25.9551	25.6184	25.7337	25.5682	24.9013	25.7676	25.741	25.438	25.5703	25.1029	25.7117	25.9962	25.5167	25.4043	25.1113	25.8677	26.2135	25.4767	25.8698	25.4589	25.8154	25.8209	25.3562	4	4	4	36.7	36.7	36.7	8.9142	0	32.584	1500800000	72	D6RFU9;O09117	D6RFU9;O09117	Synaptophysin-like protein 1	Sypl;Sypl1
22.7776	21.9218	22.5692	22.3862	22.6871	22.9436	23.1782	20.82	21.7427	23.9522	21.1963	23.6874	22.1088	21.9334	22.6058	22.411	21.9705	23.2832	23.381	21.8331	22.2326	22.608	22.28	22.9888	21.3578	22.7659	21.5421	22.1611	23.2289	22.9674	22.5536	21.6318	22.6761	23.0254	2	2	2	10.6	10.6	10.6	37.048	0	31.63	96266000	28	D9J2V6;P41778	D9J2V6;P41778	Pre-B-cell leukemia transcription factor 1	Pbx1
26.3464	25.46	25.6473	26.3956	26.2261	26.5336	26.1236	26.0062	26.2682	26.6214	26.3574	26.7714	26.506	26.3311	26.6413	26.147	26.3641	26.7626	26.3052	26.2811	26.3749	26.505	25.6866	27.259	26.8601	27.0465	27.4194	27.1405	27.5782	27.2022	27.0992	27.4576	27.3935	27.2792	12	12	12	57.6	57.6	57.6	17	0	49.158	3266200000	144	E0CX20;Q6PGH1	E0CX20;Q6PGH1	Protein BUD31 homolog	Bud31
24.9663	25.3007	25.5776	25.5845	25.0338	25.2424	24.9206	24.7089	24.8503	23.3726	24.7988	24.7641	25.7757	26.2499	25.9297	26.0007	26.0614	26.0254	26.388	26.7626	25.7099	26.0919	26.46	25.2071	25.211	25.3424	25.645	25.4066	24.6854	25.6315	25.3116	25.5527	25.9433	25.5354	6	6	6	78.1	78.1	78.1	11.933	0	28.046	1338000000	67	E0CZ04;E0CX39;Q923B0;H3BKQ5	E0CZ04;E0CX39;Q923B0	Gamma-glutamylaminecyclotransferase	Ggact
23.4677	22.8786	23.7396	23.1616	23.8551	24.178	23.0233	23.884	23.9426	24.6302	22.7935	23.5747	24.8478	24.0542	24.9946	24.7684	23.7337	24.1618	24.3137	23.9862	24.2552	24.4499	24.7208	24.602	23.8738	23.8947	24.3106	24.1568	24.199	23.0477	23.5874	24.3039	23.4987	23.4756	2	2	2	46.9	46.9	46.9	3.8054	0.00090171	2.665	504200000	52	E0CZE8;E0CXR0;E0CX98;Q9D2C7	E0CZE8;E0CXR0;E0CX98;Q9D2C7	Bax inhibitor 1	Tmbim6
26.9008	27.1502	27.2069	27.3236	28.2225	28.4347	28.1757	27.9851	27.5016	28.2243	27.8398	27.9878	27.1103	26.1808	26.1978	26.5678	27.1036	27.4649	26.7972	27.5408	27.5511	27.3301	27.0864	26.9129	27.1346	26.9713	26.9959	28.0835	27.481	27.7526	28.2214	28.0746	27.5987	27.8837	4	4	4	22.5	22.5	22.5	12.599	0	5.2875	5504000000	105	E0CXB5;F6TFF2;Q8R143	E0CXB5;F6TFF2;Q8R143	Pituitary tumor-transforming gene 1 protein-interacting protein	Pttg1ip
22.0547	21.8289	25.163	25.4146	22.3196	21.3229	21.5992	22.4773	25.6912	25.5182	21.5861	22.387	23.139	24.8589	25.1548	22.8513	24.7515	24.797	24.9901	21.2109	22.9541	25.1904	22.6898	25.1147	22.4302	25.1457	21.55	22.3123	24.9193	22.0086	22.1634	25.8754	22.8724	25.1162	2	9	2	13.4	4.2	4.2	106.73	0	10.321	664530000	29	E0CXB9;Q61301;Q8BS72;A0A0N4SUZ7	E0CXB9;Q61301	Catenin alpha-2	Ctnna2
25.3385	24.4982	24.7541	24.3354	24.5174	25.9032	24.9983	24.5344	25.2494	24.8814	25.2124	24.9007	24.8131	24.2987	22.5011	24.604	24.0107	22.9776	24.6563	24.6599	24.3579	22.2637	21.5465	24.3649	24.4359	24.4709	22.7633	23.3627	23.5863	22.1024	22.5574	24.371	22.8583	22.2184	3	3	3	46.4	46.4	46.4	6.3586	0.00037175	3.2316	588650000	32	E0CY07;Q9CR64	E0CY07;Q9CR64	Protein kish;Protein kish-A	Tmem167;Tmem167a
25.9215	26.6592	26.7623	26.2866	26.0025	26.167	25.9339	26.226	26.6683	25.3828	26.0139	25.7191	26.04	25.9528	26.07	26.5034	25.8606	25.9528	26.547	26.4542	25.6073	25.6362	25.358	25.9102	26.5963	26.807	25.9158	25.9672	25.2637	25.7456	25.0017	25.5567	25.4613	25.7553	4	4	4	63.8	63.8	63.8	5.4004	0	8.7428	1824900000	40	E0CY91;E0CYW1;E0CY38;E9QJZ1;E0CZB3;Q9EPV8;G3UWR6	E0CY91;E0CYW1;E0CY38;E9QJZ1;E0CZB3;Q9EPV8;G3UWR6	Ubiquitin-like protein 5	Ubl5;Gm16381
24.5484	24.3872	23.4905	25.092	25.1673	25.1793	25.6452	25.975	25.1138	25.3721	25.7567	25.4724	24.8528	24.9817	24.9906	25.1458	26.5262	26.2626	24.645	26.1483	25.9517	25.8533	25.4627	23.6859	23.8865	24.1155	24.1301	24.369	24.7521	24.0454	23.8502	24.9059	24.9438	24.8758	2	4	4	51.8	51.8	24.5	24.791	0	12.114	1044700000	60	F7CTF8;E0CYB9;Q6PCP5;E0CYI3;F7BC60	F7CTF8;E0CYB9;Q6PCP5;E0CYI3	Mitochondrial fission factor	Mff
24.2109	24.3035	24.39	24.5843	23.9896	24.1366	24.116	24.2848	24.3126	24.3249	24.2328	24.088	24.1817	21.658	24.0474	20.9352	22.4063	24.1726	24.3111	24.3028	23.0386	24.3523	24.363	24.5226	24.4528	24.3665	25.1456	24.3601	24.0677	25.2402	22.3288	22.5939	24.7957	24.6374	6	6	6	18.9	18.9	18.9	44.203	0	15.142	520920000	17	E0CYH0;Q9ER69;F7CCI4;E0CZF5	E0CYH0;Q9ER69;F7CCI4	Pre-mRNA-splicing regulator WTAP	Wtap
25.3092	25.4774	25.4718	25.3163	25.2909	25.8027	25.3633	25.4011	25.354	24.8693	25.1863	25.6236	25.5108	25.4693	25.142	25.6385	24.9395	24.7775	25.1517	25.6135	24.8236	25.2649	25.1323	25.392	25.5753	25.8469	25.2769	25.0833	25.0693	25.597	24.957	25.0274	25.5032	25.2569	7	7	7	18.6	18.6	18.6	68.879	0	29.189	1111800000	66	E0CYH4;Q8C6G8;F7DFQ2;F6UT94;F8WH48	E0CYH4;Q8C6G8	WD repeat-containing protein 26	Wdr26
25.4892	26.7496	25.6215	25.9855	25.4938	25.7076	25.311	25.9381	26.2898	25.6893	26.261	25.6186	24.2135	24.4442	24.6368	24.8399	24.655	24.7433	25.2522	24.7179	24.5111	24.5771	25.1778	26.6225	26.5504	26.3976	26.6063	26.3141	25.5455	27.0215	26.6553	26.1723	26.6348	26.1687	12	13	13	18	18	17.2	101.92	0	47.449	1648900000	59	E0CYM1;E0CYH7;Q6P6L0;Q9CS72	E0CYM1;E0CYH7;Q6P6L0	Filamin A-interacting protein 1-like	Filip1l
28.9631	29.5019	29.1543	29.4834	29.0525	28.9754	28.9901	29.4541	29.6511	29.0071	29.1851	28.9983	28.6855	28.5875	28.8804	28.3115	28.9246	28.5623	29.3233	29.315	28.623	28.7531	29.1137	28.9678	28.8996	29.112	29.1394	29.0171	28.5646	29.2132	28.8026	29.2061	29.0572	29.4211	14	14	14	54.2	54.2	54.2	29.167	0	91.177	14946000000	360	F7D432;E9PWE0;E0CYV0;P23506;F6V9F1;F6TXE3	F7D432;E9PWE0;E0CYV0;P23506	Protein-L-isoaspartate O-methyltransferase;Protein-L-isoaspartate(D-aspartate) O-methyltransferase	Pcmt1
23.5608	22.8599	23.3095	22.9775	22.9939	23.3764	23.1513	23.1479	23.1153	22.9576	23.1313	23.3309	23.0811	21.9035	23.203	22.968	23.1359	22.731	23.0529	23.0934	23.3574	23.414	23.4026	23.2623	23.2078	23.1896	24.2119	23.5334	21.4279	23.118	23.2758	23.75	23.8768	23.5401	3	3	3	14.7	14.7	14.7	27.735	0	17.958	264010000	44	E0CYX9;Q3TC33;E0CYP1	E0CYX9;Q3TC33	Coiled-coil domain-containing protein 127	Ccdc127
26.0583	25.6445	25.5867	25.4379	25.5521	25.9258	25.2674	25.0175	24.7979	25.299	25.0234	25.1061	25.6464	25.7712	25.4915	25.8272	25.0817	25.049	24.6197	24.2392	24.9897	25.1596	24.7703	25.3953	25.3861	25.4931	25.7648	24.6015	25.2639	24.557	25.106	24.4304	24.9946	24.568	15	15	15	15.4	15.4	15.4	180.82	0	48.848	1123500000	169	G3XA21;E0CZ22;D3Z624;E9PYI5	G3XA21;E0CZ22;D3Z624		Mroh1
26.6818	26.1859	26.5544	26.1544	26.6534	26.2425	26.4676	26.2877	26.3059	26.681	25.9337	26.2961	26.7742	26.699	26.696	26.6898	26.4083	26.5487	26.0491	26.5704	26.4098	26.2313	26.4008	26.6213	26.8363	26.5898	26.4282	26.668	27.2828	26.3903	27.0551	26.5647	26.2798	26.6905	15	16	16	28	28	26	83.86	0	55.134	2797800000	123	E0CZ72;P28740;F8VQ42;Q9D481;F6SUU5	E0CZ72;P28740;F8VQ42	Kinesin-like protein;Kinesin-like protein KIF2A	Kif2a
23.583	23.4021	23.7638	22.9642	23.2864	23.1438	23.0979	23.2089	23.5636	23.7752	23.1728	23.423	23.5466	24.7181	24.9679	24.4036	24.4676	23.7875	24.5766	23.8691	24.6305	24.2562	24.7725	23.148	23.1305	23.0483	23.0282	23.4772	23.1958	22.1256	23.0464	21.6011	22.9256	21.8988	4	10	4	35.8	19.5	19.5	56.098	0	8.1377	348510000	21	E9Q6P2;G3X8U7;E0CZ78;P48453	E9Q6P2;G3X8U7;E0CZ78;P48453	Serine/threonine-protein phosphatase;Serine/threonine-protein phosphatase 2B catalytic subunit beta isoform	Ppp3cb
27.0037	26.6659	26.8582	26.7025	27.3363	27.2893	27.4732	27.4512	27.399	27.0046	27.5461	27.404	26.7169	26.9533	26.7886	26.8782	27.3412	27.177	26.8927	26.9434	27.2935	27.1803	27.2381	27.039	27.0104	26.8345	27.3625	27.5243	27.6237	27.4676	28.1742	27.4908	27.5031	27.1907	17	17	17	44.9	44.9	44.9	57.619	0	126.2	4431700000	204	E0CZE0;Q3UK27;Q8VBW6	E0CZE0;Q3UK27;Q8VBW6	NEDD8-activating enzyme E1 regulatory subunit	Nae1
24.2938	22.9349	22.4958	22.0705	24.1413	22.2611	23.4504	21.7252	23.1518	23.0806	23.648	23.579	22.1396	23.6412	22.2535	22.5109	22.6411	21.8352	21.7129	23.3422	22.0809	22.909	21.4913	22.2466	22.1279	22.4647	22.0042	21.6911	23.4449	22.9198	22.7429	22.4785	23.1525	23.4271	4	4	4	2.4	2.4	2.4	291.99	0	10.831	246470000	7	E9PUQ9;E2JF22;F6PYU5;F7AC58;F6QY99	E9PUQ9;E2JF22;F6PYU5;F7AC58	Piezo-type mechanosensitive ion channel component;Piezo-type mechanosensitive ion channel component 1	Piezo1
23.4307	23.4481	23.1431	23.3886	23.6424	23.6176	23.5553	23.4007	23.6306	23.4477	23.2697	23.8599	24.6178	24.8586	24.0512	24.5596	24.8534	24.7439	24.3516	24.609	24.5989	24.5684	24.4269	24.3209	23.7633	23.728	24.0566	23.729	24.0315	24.3727	23.4004	24.3832	24.1286	23.693	5	5	5	6.9	6.9	6.9	144.79	0	82.729	494360000	48	F6S7W6;E9PU87;Q6P4S6;F6U8X4;F6U6U5	F6S7W6;E9PU87;Q6P4S6;F6U8X4;F6U6U5	Serine/threonine-protein kinase SIK3	Sik3
24.1544	24.8017	24.0785	24.2359	24.617	24.7538	24.7095	24.7857	24.7881	24.6826	25.1423	24.811	24.1521	24.3037	24.4776	23.8887	24.622	24.2892	24.6849	24.8641	24.2645	24.5001	24.7387	25.0842	25.4483	25.0945	24.8286	24.7973	24.752	24.9162	25.0674	25.236	25.1148	25.5627	5	5	5	17	17	17	60.17	0	85.329	789810000	94	E9PU93;Q91X20;D3YYA0;D6RI55	E9PU93;Q91X20;D3YYA0	Set1/Ash2 histone methyltransferase complex subunit ASH2	Ash2l
24.98	22.6368	23.5462	23.6897	23.5905	24.307	22.6869	21.9171	22.6394	23.3684	23.3255	23.4472	24.0707	25.1686	23.6663	24.8709	23.4438	24.5069	22.7589	22.4568	23.9516	23.9165	23.1675	24.9721	24.9663	24.8708	25.9758	24.9171	25.9055	25.079	25.8108	25.1004	25.4188	24.6924	16	16	16	12.1	12.1	12.1	254.84	0	46.246	770640000	70	E9PU96;Q571H0	E9PU96;Q571H0	Nucleolar pre-ribosomal-associated protein 1	Urb1
26.7488	26.1833	26.407	26.2213	26.9805	26.4935	26.5564	26.6283	26.4767	26.5403	26.4471	26.6615	27.1454	26.6796	22.1803	22.5573	26.5708	26.5102	27.0972	26.5512	21.9909	22.5284	26.566	22.2327	22.1986	22.0365	21.8895	26.6291	22.2591	22.0559	22.1413	26.3076	22.8868	26.2466	5	5	5	5.5	5.5	5.5	167.15	0.0056478	1.6852	2147800000	14	E9PUA2;Q5BLK4	E9PUA2;Q5BLK4	Terminal uridylyltransferase 7	Zcchc6
22.7845	22.2082	22.2768	22.9593	22.89	22.6663	22.3759	22.2272	22.4102	22.676	21.8061	22.8689	23.5681	24.1273	23.197	23.526	23.286	23.0281	23.2041	23.0811	23.7428	23.9299	23.5204	22.3686	21.6484	21.5321	22.0672	22.0912	22.305	20.9383	21.7085	21.531	21.2051	21.3386	4	4	4	6.9	6.9	6.9	122.65	0	15.034	191240000	49	E9PUA3;Q8R0S2	E9PUA3;Q8R0S2	IQ motif and SEC7 domain-containing protein 1	Iqsec1
25.6125	27.0289	26.6619	26.1283	24.9542	26.0852	25.3114	25.1451	26.7928	26.049	25.4342	25.2727	26.6074	26.0817	26.3408	26.3354	26.691	26.7451	26.9822	27.0741	26.8109	27.0345	26.6918	28.5126	28.6467	28.7316	28.5906	28.4023	28.0179	29.0825	27.9736	28.5187	28.9264	28.7966	10	10	10	60.8	60.8	60.8	21.133	0	65.621	5401100000	110	E9PUA7;D3Z125;D3Z7X7;F8WHQ1;Q62393;D3Z637;D3Z2U2	E9PUA7;D3Z125;D3Z7X7;F8WHQ1;Q62393;D3Z637;D3Z2U2	Tumor protein D52	Tpd52
26.5194	26.6022	26.6806	26.5894	26.5789	26.4428	26.6998	26.5481	26.7117	26.4196	26.6889	26.6227	27.2744	27.3232	27.3657	27.4474	27.4494	27.1099	27.5765	27.5804	27.2521	27.4031	27.361	27.7777	27.8339	27.8357	27.9691	27.6672	27.393	27.9535	27.3118	27.7941	28.0189	27.809	14	14	14	38.3	38.3	38.3	61.207	0	49.553	4646800000	232	E9PUB7;Q2YDW2;D3YX87	E9PUB7;Q2YDW2;D3YX87	Protein misato homolog 1	Msto1
29.6879	29.3056	29.3355	29.4006	29.6303	29.5931	29.6039	29.4267	29.6537	29.6765	29.5068	29.6413	29.6282	29.7081	29.5977	29.727	29.7633	29.5562	29.3688	29.4756	29.8253	29.6844	29.615	29.0511	28.9987	28.9486	29.2449	28.7613	29.0367	28.8976	29.0658	28.9957	29.1509	28.9338	39	39	39	66.6	66.6	66.6	79.532	0	323.31	19882000000	1004	E9PUD2;Q8K1M6	E9PUD2;Q8K1M6	Dynamin-1-like protein	Dnm1l
24.6867	23.9634	24.9571	24.6619	24.0996	24.6163	24.4638	23.7615	23.5398	23.3715	24.2261	24.416	24.7137	25.3417	24.9357	24.7405	24.5845	24.8573	24.3374	24.2189	25.1092	24.4036	24.7129	24.5924	24.1723	24.0492	24.5372	24.3401	24.2819	23.8441	24.4677	24.1616	23.9875	24.0986	7	8	8	17.7	17.7	16.5	92.486	0	13.193	652100000	36	E9PUE7;Q5SSL4;H3BKV6;Z4YN68;H3BKT3;H3BJY3	E9PUE7;Q5SSL4	Active breakpoint cluster region-related protein	Abr
26.7392	25.8704	26.0057	26.2224	26.0319	26.5995	26.0059	25.98	26.0466	26.1655	25.5189	26.1602	25.8256	26.3851	25.9627	26.0931	25.6306	25.888	25.6078	25.4179	25.9121	25.396	24.8928	26.148	25.8804	25.7497	26.5497	26.6966	26.4067	26.0938	26.8733	26.0312	26.2429	26.0992	12	12	12	17.6	17.6	17.6	108.69	0	25.306	2036000000	77	E9PUF7;Q61210;F6ZN61;A0A0U1RPP2;A0A0U1RPN7	E9PUF7;Q61210;F6ZN61	Rho guanine nucleotide exchange factor 1	Arhgef1
23.5252	23.7631	20.2969	22.8737	23.2502	23.5206	23.3331	23.4864	23.7451	23.4138	23.7081	21.5846	23.4548	21.9068	21.3883	24.0908	23.9074	21.1337	24.4712	24.2896	24.0651	23.8965	23.9205	23.6391	23.7674	24.1278	24.1398	23.8901	23.4273	23.9126	23.9628	24.7418	24.2032	24.5779	3	3	3	10.2	10.2	10.2	63.974	0	27.313	391740000	38	E9PUK3;E9PUI5;Q8K012;A0A0G2JFM9	E9PUK3;E9PUI5;Q8K012	Formin-binding protein 1-like	Fnbp1l
23.2507	21.8295	22.42	21.2007	22.8545	24.982	22.2906	23.3134	23.0496	22.3938	22.7157	22.769	23.5321	21.6154	22.2063	23.4039	23.2192	22.0998	22.6555	23.0452	23.2474	22.9382	22.9226	21.4203	21.6917	22.0716	23.002	22.6882	22.8098	21.923	22.2318	22.9971	22.1747	22.601	3	3	3	0.8	0.8	0.8	509.35	0	7.707	155820000	10	F6SMY7;E9PUJ6;Q7TPH6;F7CZG3;F6T4V9	F6SMY7;E9PUJ6;Q7TPH6	E3 ubiquitin-protein ligase MYCBP2	Mycbp2
30.0696	29.6814	29.7157	29.6167	30.1378	29.8723	29.8341	30.0619	30.5189	30.4189	30.3138	30.4472	27.9488	28.2165	27.9937	28.3417	28.2768	28.0646	28.0566	28.364	28.5674	28.6727	28.1018	24.2714	24.6353	23.9788	25.215	24.1437	24.5506	25.0713	25.9824	24.4821	24.9671	24.8251	82	98	82	58.4	52.6	52.6	271.66	0	323.31	13269000000	608	E9PUM4;Q71LX4	E9PUM4;Q71LX4	Talin-2	Tln2
24.719	25.8959	24.5301	24.6449	24.8107	24.3902	24.362	24.879	24.4906	25.1707	24.9001	22.3219	24.2989	25.192	24.1292	24.6563	24.1855	23.5672	24.5386	23.3785	22.2597	21.6158	22.7735	23.9368	23.6939	24.0933	21.4759	22.8733	24.5001	22.3517	25.5821	24.3863	22.7143	22.6429	7	7	7	11.4	11.4	11.4	103.73	0	6.3106	567100000	18	E9PUN5;Q9Z138	E9PUN5;Q9Z138	Tyrosine-protein kinase transmembrane receptor;Tyrosine-protein kinase transmembrane receptor ROR2	Ror2
26.6492	26.934	26.6373	26.8472	26.6863	27.1739	26.4352	26.9588	27.0807	26.2238	26.8169	26.4756	26.4843	26.2521	26.7732	26.7137	26.7754	26.8634	27.0102	27.121	26.463	26.7894	26.6711	26.0117	25.9203	25.9871	25.9019	25.3314	24.9879	25.7322	25.5049	25.8435	25.4124	25.731	15	15	15	23.3	23.3	23.3	108.69	0	73.639	2436800000	101	Z4YJU8;E9PUQ5;Q921M4;A2AN46;A2AN45;A2AN48	Z4YJU8;E9PUQ5;Q921M4	Golgin subfamily A member 2	Golga2
25.183	24.6779	24.6686	24.7681	24.8514	25.2823	25.1635	24.5647	24.7583	25.0755	25.4489	25.2263	25.0762	25.1688	24.9783	25.0175	25.3635	25.0601	25.0216	25.1488	24.5042	25.2931	25.2569	25.4486	25.3575	25.2973	25.4498	25.3281	26.0789	25.4539	26.5156	25.485	25.5421	25.3407	10	10	10	29.2	29.2	29.2	67.488	0	24.139	1171400000	101	Q3UYU2;E9PUQ7;Q8BNV1;F6ZHN3;F6SY41	Q3UYU2;E9PUQ7;Q8BNV1;F6ZHN3	tRNA (uracil-5-)-methyltransferase homolog A	Trmt2a
24.6955	25.0706	23.1791	24.7937	25.1018	25.7897	24.581	24.5694	25.2684	25.0838	24.7502	24.3713	24.9432	24.3525	24.6313	22.4276	21.3888	23.3089	24.3984	22.0224	24.6551	23.0956	23.3805	26.1435	26.2483	26.3135	26.2597	25.3693	24.1845	24.8926	26.0342	24.961	23.163	25.3246	13	23	13	14.9	8.2	8.2	263.4	0	21.631	1176900000	30	E9Q1M6;E9PUR0;F7DE17;F7C545;F6SI14;F6RRY0;F6RUI8;F6YYD3	E9Q1M6;E9PUR0		Ankhd1
24.377	23.7054	24.0066	23.9315	24.7088	23.5725	23.7424	23.9599	24.0328	23.7099	23.872	23.978	23.3042	23.2737	23.3117	23.1363	23.1823	23.2436	22.8879	22.9972	21.9682	23.432	23.3788	23.6742	22.2386	23.7368	22.835	23.5444	24.2397	23.6517	25.3946	22.5568	23.1568	23.5593	6	6	6	15.9	15.9	15.9	87.163	0	14.866	395730000	30	E9PUR6;E9PYV1;P06537;E9Q310;D3Z280;D3YTK8;E9Q8A6	E9PUR6;E9PYV1;P06537;E9Q310	Glucocorticoid receptor	Nr3c1
25.3634	24.2758	24.4907	25.1404	25.204	24.6645	25.099	24.746	25.5884	25.2802	25.2599	25.5248	26.9	26.7353	26.7412	26.4931	26.1167	26.4173	25.8811	25.6258	26.3871	26.454	26.4936	26.099	25.6158	25.7893	25.8259	24.789	26.1411	25.3567	25.987	25.4605	25.5057	25.264	18	18	18	25.6	25.6	25.6	123.9	0	185.43	1779600000	121	E9PUW7;Q9EPK7;Q99NF8	E9PUW7;Q9EPK7	Exportin-7	Xpo7
26.7157	28.2879	27.2116	27.9578	28.3301	28.8584	27.3342	28.9924	28.0428	28.0153	27.1758	28.1999	26.9538	25.8695	26.3598	29.379	26.9102	27.5135	28.3876	29.2774	27.7606	28.0726	27.7757	26.5751	27.1437	26.3438	25.575	27.1381	26.4428	27.2579	25.6788	27.7214	27.0577	28.178	6	6	6	54.1	54.1	54.1	8.7887	0	6.2726	6034000000	67	E9PV44;O35143	E9PV44;O35143	ATPase inhibitor, mitochondrial	Atpif1
25.9608	25.4451	25.1128	25.549	25.3867	25.2351	25.3559	25.9717	26.1063	25.3769	25.5494	25.7353	24.9789	25.4563	24.3941	25.6736	24.9697	24.503	25.633	25.2623	25.245	24.9252	25.1845	25.4413	25.2648	25.5593	25.5553	25.2682	25.3586	25.1544	26.2474	25.2904	25.6681	25.7808	6	10	10	21.3	21.3	16.2	84.456	0	28.269	1273400000	78	E9PVA6;Q9JLQ2;Q80XR8;J3QK07;D3Z1I2;F7BIK4;F6WV69;F6U8T2;F6SLJ2	E9PVA6;Q9JLQ2;Q80XR8;J3QK07;D3Z1I2;F7BIK4	ARF GTPase-activating protein GIT2	Git2
30.2854	28.9666	29.5917	29.5205	29.7419	29.8109	29.4211	29.2634	29.2342	29.9995	29.4182	29.8736	30.5768	30.5667	30.4404	30.3116	29.7627	30.2226	29.5363	29.4801	30.377	30.1107	29.8352	30.4694	30.2536	30.1244	30.7493	30.0198	30.8684	30.0204	30.7319	30.0683	30.2971	30.0724	128	128	128	61.2	61.2	61.2	293.02	0	323.31	34241000000	1662	E9PVA8	E9PVA8		Gcn1l1
30.7923	29.8639	30.1315	30.1955	30.5487	30.6114	30.4087	30.3845	29.9344	30.7111	30.1764	30.4955	30.9126	30.854	30.8676	30.6908	30.5842	30.8143	30.3439	30.1303	30.6794	30.51	30.3522	31.0158	31.0965	30.8009	31.0832	30.8879	31.2122	30.7486	31.0718	30.6315	30.8334	30.6103	60	65	65	45.6	45.6	42.4	171.28	0	323.31	49270000000	1176	E9PVC6;E9Q9E1;Q6NZJ6;E9PVC5;A0A0J9YUS5;A0A0J9YVC1;A0A0J9YUC1;E9Q770;A0A0J9YUL1;D3Z439;A0A0J9YU44;A0A0J9YTV0;D3YWY7;D3YWM1	E9PVC6;E9Q9E1;Q6NZJ6;E9PVC5;A0A0J9YUS5	Eukaryotic translation initiation factor 4 gamma 1	Eif4g1
25.4535	25.2777	21.7724	25.0678	26.0561	25.6661	24.9398	25.4638	26.119	25.0991	24.8266	25.4977	25.4624	26.1984	25.879	26.0954	25.6473	25.5711	25.0214	25.2971	26.8297	26.5369	25.0499	25.394	25.2607	24.8897	25.2846	25.4492	26.9663	24.4454	25.8209	25.8867	25.3972	25.3922	13	13	13	17.8	17.8	17.8	144.77	0	30.258	1599300000	28	E9Q175;E9PVU0;E9Q3L1;E9Q174;V9GXM4;V9GX76;Q64331	E9Q175;E9PVU0;E9Q3L1;E9Q174;V9GXM4;V9GX76;Q64331	Unconventional myosin-VI	Myo6
27.0144	23.9534	26.3807	24.3104	27.2134	25.1042	25.366	25.5188	25.6838	27.901	26.1307	27.0493	24.8925	24.0171	24.6694	23.8736	24.9563	24.5465	23.2096	22.3519	24.9457	24.002	23.1163	27.8288	27.8365	27.4011	27.7026	27.7619	29.7439	26.6886	28.9918	28.021	28.6124	28.1743	62	62	62	30.7	30.7	30.7	350.86	0	300.78	5250300000	192	E9PVX6	E9PVX6		Mki67
27.1152	27.3627	27.21	27.9278	27.5409	27.0546	27.6593	27.3428	27.7771	26.9847	27.0279	27.1853	26.9343	27.2923	26.8664	27.1808	27.8744	27.2527	27.45	27.2932	27.2503	27.3446	27.0521	26.2656	26.3575	26.4077	25.9036	26.1781	26.1758	26.3728	26.2205	26.7553	26.5288	27.1036	31	31	31	13.2	13.2	13.2	365.29	0	67.622	3760700000	82	E9QAH1;E9PVZ8;E9Q028;Q9CTU9	E9QAH1;E9PVZ8		Golgb1
25.9616	26.4446	26.8516	26.6249	27.6258	26.4497	26.4362	27.6693	26.4306	26.8138	24.6206	25.0556	26.8357	25.7404	26.5573	26.7534	26.0177	27.3281	27.5022	25.9342	25.1676	24.337	27.6106	27.3558	27.408	27.4533	27.1164	27.0442	28.5429	27.8242	27.7282	26.313	27.5305	27.7658	5	5	5	26.1	26.1	26.1	22.106	0	94.772	3955300000	94	E9PW20;Q9CY57;D3YZA1;D3Z7T7	E9PW20;Q9CY57;D3YZA1;D3Z7T7	Chromatin target of PRMT1 protein	Chtop
26.0121	25.2852	25.1795	25.1253	25.7179	25.8677	25.3523	24.8957	25.5372	26.1295	25.6049	25.6388	26.0734	25.7798	25.7024	25.7733	25.1943	25.5279	25.0954	25.0968	25.3613	25.4179	25.4531	26.1263	25.855	26.2511	26.3807	25.5064	26.2375	25.3319	26.037	25.5553	25.5789	25.6768	9	9	9	33.3	33.3	33.3	38.767	0	20.259	1574000000	92	E9Q4G7;E9PWB2;Q8BK63;H7BXB1;E9Q3W1;E9Q2U6;F6YBC9	E9Q4G7;E9PWB2;Q8BK63;H7BXB1;E9Q3W1;E9Q2U6	Casein kinase I isoform alpha	Csnk1a1
31.2483	31.4032	31.2616	31.3421	31.4385	31.4614	31.3416	31.5062	31.8937	31.504	31.6433	31.4969	29.9238	29.7321	29.8626	29.8937	29.9319	29.805	30.2255	30.3065	29.7789	29.9503	30.0974	31.1538	31.0763	31.1986	31.099	31.1968	31.3039	31.1591	31.0192	31.1172	30.9969	31.1173	9	42	42	78.3	78.3	13.8	73.884	0	323.31	58945000000	1145	E9PWE8;Q3TT92;D3YUS0;D3Z567	E9PWE8;Q3TT92		Dpysl3
24.4208	22.9876	22.915	23.6842	23.2436	23.2242	23.2974	22.8134	23.2669	23.8974	23.83	23.9312	22.4131	22.9563	22.8643	22.7995	22.5506	22.5651	22.6183	22.179	23.1805	22.3982	22.084	22.6575	22.7729	22.8435	23.1282	23.0983	24.1364	22.4932	23.8649	22.9135	23.0373	22.4652	7	7	7	10.8	10.8	10.8	160.91	0	23.456	267260000	40	E9PWG2;E9PY51	E9PWG2;E9PY51		Trappc8
27.2891	26.6363	27.1553	26.9776	26.6956	26.826	26.3053	26.321	26.5173	26.9785	26.6335	26.7392	26.5238	26.312	26.4924	26.77	26.3887	26.6788	25.9855	25.9404	26.8333	26.888	26.5704	27.8965	27.9531	27.7133	27.852	27.7005	27.968	27.7572	28.056	27.9207	27.9638	27.8196	27	27	27	32.2	32.2	32.2	112.87	0	215.85	4764800000	257	E9PWG6	E9PWG6		Ncapg
30.343	28.5097	29.8433	29.5675	29.7963	29.6673	29.6132	29.2339	29.3169	29.9133	29.3239	29.8257	30.5723	29.9653	29.9825	29.7832	30.0243	30.0137	29.7286	29.3722	31.2521	30.9067	30.438	21.5649	23.4511	22.6993	22.1774	24.0171	23.1836	22.9307	23.5144	26.5329	23.15	25.9284	117	117	117	51.2	51.2	51.2	353.93	0	323.31	18794000000	1033	E9PWQ3;J3QQ16;A0A087WS16;D3YWD1	E9PWQ3;J3QQ16;A0A087WS16;D3YWD1		Col6a3
24.8182	22.7446	23.4931	23.1098	24.8978	24.9946	23.6191	23.348	23.9908	24.4755	23.8125	24.2987	24.1793	24.5627	23.9423	24.5359	22.5676	24.131	24.179	24.1678	24.0862	23.7578	23.5515	26.1295	23.9072	24.4421	25.6288	25.1679	26.0474	25.0776	25.2512	25.2851	24.861	24.7133	23	23	23	9.5	9.5	9.5	434.04	0	91.792	914170000	41	E9PZA7;E9QLK7;E9PWT1;F7CGG2;Q80YV3;D3YY11	E9PZA7;E9QLK7;E9PWT1;F7CGG2;Q80YV3	Transformation/transcription domain-associated protein	Trrap
21.8557	23.3437	21.4882	21.2719	22.4994	23.8464	22.0438	23.1809	21.9587	23.4203	22.2776	23.0095	22.1807	23.0016	23.2106	22.1353	23.2977	22.5206	23.1172	22.8459	21.8426	22.8454	22.4452	23.5261	23.513	23.7287	22.8604	23.2676	22.4754	23.2395	23.3407	23.5058	23.8384	21.246	6	6	6	6.2	6.2	6.2	161.75	0	23.665	353470000	38	E9PWW9;A0A0U1RPA7	E9PWW9		Rsf1
28.1999	27.3192	28.111	27.7801	28.0968	28.1124	28.0419	27.9486	28.1993	28.5388	27.9669	28.4204	28.7806	28.6313	28.7363	28.2459	28.7414	28.6339	28.5272	28.6868	28.7993	28.83	28.7971	28.695	28.6099	28.3726	28.6135	28.2696	29.2025	28.3735	28.8391	28.4443	28.5761	28.786	21	21	21	53.6	53.6	53.6	57.47	0	135.71	11078000000	310	E9PWY9;Q8C0C7;D6RIJ2	E9PWY9;Q8C0C7	Phenylalanine--tRNA ligase alpha subunit	Farsa
26.4081	25.2984	25.4337	25.15	25.9087	25.9173	26.1261	25.8031	24.3554	26.1728	25.6284	26.5831	25.4359	25.1409	25.3152	25.369	25.8802	25.9907	24.977	25.1378	26.3133	25.703	26.055	25.8156	26.33	25.729	25.9176	25.6621	26.9266	25.9634	26.5301	26.4274	26.07	26.4532	9	13	10	28.2	23.8	21.2	79.189	0	61.148	1960100000	85	F8WHY8;E9PX23;M1VHG1;Q8K4B0	F8WHY8;E9PX23;M1VHG1;Q8K4B0	Metastasis-associated protein MTA1	Mta1
25.9325	25.5882	25.6273	25.6735	25.5033	26.0338	25.2126	24.4725	25.662	25.3418	25.6553	25.2793	25.6183	25.6434	25.7641	25.8963	25.3996	25.3664	24.8121	25.3227	25.3619	25.813	25.3836	26.0126	25.6915	25.8938	26.4384	25.673	25.4234	25.9027	25.4778	25.7707	26.1886	25.801	17	17	17	25.8	25.8	25.8	104.5	0	55.09	1467700000	150	E9PX53;E9QPR5;Q8K2V1;E0CXK8;F6TLH3;E0CYV2;F6U5N5;E0CX37;F6V294	E9PX53;E9QPR5;Q8K2V1;E0CXK8	Serine/threonine-protein phosphatase 4 regulatory subunit 1	Ppp4r1
26.1543	26.0928	27.1718	25.8136	22.4005	26.0051	25.6774	27.0747	21.9045	27.2818	26.4499	27.4762	26.0187	25.9423	22.6097	23.0444	22.6756	21.902	21.2561	22.9643	22.5528	22.452	22.9954	26.7174	26.9832	26.985	27.2074	27.705	27.4299	26.7677	27.0343	27.5097	27.2423	27.2699	12	12	12	13.7	13.7	13.7	182.25	0	36.503	3411300000	28	E9PX59;Q69Z37;V9GX63	E9PX59;Q69Z37	Sterile alpha motif domain-containing protein 9-like	Samd9l
24.9757	25.0499	24.82	24.7346	25.0402	24.8593	25.1158	24.7881	24.635	24.4815	24.4409	24.7224	25.5231	24.89	24.9898	25.0761	25.0424	24.6991	25.3164	25.4012	24.8648	25.2269	22.0624	24.7762	24.667	25.0373	24.4901	24.6471	24.0387	24.7039	22.7031	24.8628	24.7171	24.2923	6	6	6	13.7	13.7	13.7	92.245	0	12.944	849620000	43	E9PX62;E9PXW8;E9PXW1;Q8C2B3;E9PZG4;F6RY11;F6VIB5	E9PX62;E9PXW8;E9PXW1;Q8C2B3;E9PZG4	Histone deacetylase 7	Hdac7
24.1575	25.2563	24.2336	24.7231	24.0633	24.0383	24.4595	24.9457	25.118	24.2529	24.9675	24.5003	24.2055	23.5938	24.5651	24.5385	25.0054	24.4663	25.836	26.0111	24.3387	24.7435	25.4473	24.9176	25.7746	26.0765	24.9359	24.9611	24.3237	24.7751	24.3004	25.6037	24.9915	25.7123	6	6	6	15.2	15.2	15.2	79.671	0	21.171	865360000	28	E9Q585;E9PX68;E9Q1Q0;A0A0J9YU76	E9Q585;E9PX68;E9Q1Q0		Slc4a1ap
31.5932	30.6088	31.1463	31.1336	31.4254	31.5251	31.3051	31.1582	31.6349	31.8968	31.6831	31.9204	31.6242	31.5093	31.4309	31.1579	31.758	31.9271	31.4523	31.8249	32.1754	32.0964	32.1481	21.7501	22.0433	21.4488	21.6618	21.5882	22.7126	24.0105	22.0662	22.3617	23.1785	22.4325	124	124	124	53.7	53.7	53.7	333.73	0	323.31	57413000000	1665	E9PX70;Q60847;F6WIM8	E9PX70;Q60847	Collagen alpha-1(XII) chain	Col12a1
26.872	28.0099	27.4237	25.8106	25.9691	27.7722	26.8067	24.8285	25.7405	25.7126	26.7035	25.7165	26.2925	26.4876	26.4159	27.6924	26.2477	26.7903	25.4828	25.5379	25.2968	25.8128	25.7248	26.2476	26.4545	26.5269	26.4045	26.0281	26.4997	26.9926	25.9281	25.6545	26.9099	26.034	3	12	7	15.6	9.3	4.2	112.22	0	10.148	2561900000	57	E9PXB7;Q8CFI0	E9PXB7;Q8CFI0	E3 ubiquitin-protein ligase NEDD4-like	Nedd4l
23.6137	23.2095	23.1411	23.181	23.3629	23.4356	23.1968	23.1177	23.1761	23.5216	23.3588	23.4844	23.4931	22.0157	23.5034	23.6969	23.4674	23.5874	23.7056	23.6559	24.0582	23.6076	23.6241	20.5177	23.402	23.0629	23.4785	23.3534	23.2344	23.4509	22.4175	24.1228	24.002	23.3439	3	3	3	50	50	50	9.2296	0	18.976	313230000	37	E9PXB9;Z4YN86;Q9CQ85	E9PXB9;Z4YN86;Q9CQ85	Mitochondrial import inner membrane translocase subunit Tim22	Timm22
23.9684	23.3866	23.604	21.5766	23.0901	23.8477	23.7462	23.4253	23.3958	23.9562	23.1939	23.8203	23.8798	24.1584	24.2384	24.0655	24.0253	23.7209	23.5431	23.4497	23.8847	24.0191	23.7982	23.837	23.8454	23.7108	23.8281	24.0337	23.9946	23.694	23.5106	23.6748	24.1848	23.6569	5	5	5	11.7	11.7	11.7	91.121	0	13.697	454450000	45	E9PXG9;Q8CCB4;E9Q648;F6Z4G7;E9PYD3;E9PWD1	E9PXG9;Q8CCB4;E9Q648	Vacuolar protein sorting-associated protein 53 homolog	Vps53
31.0409	31.5051	31.4494	31.4166	31.1694	31.2005	31.2585	31.3472	31.6217	31.1549	31.3562	31.0233	30.7614	30.4552	30.4413	30.6491	30.7023	30.6154	31.0182	31.0294	30.535	30.5996	30.9278	29.9753	29.9979	30.079	30.0918	29.8771	29.2039	30.1732	29.127	29.8123	29.7428	30.1414	25	25	25	87.2	87.2	87.2	38.532	0	184.05	46919000000	719	E9PXX7;Q3TEE8;Q91W90;A0A0R4J1Y7	E9PXX7;Q3TEE8;Q91W90;A0A0R4J1Y7	Thioredoxin domain-containing protein 5	Txndc5
21.7671	21.9192	21.7997	23.9492	21.8283	21.753	21.7228	21.8549	20.9862	21.9711	23.9044	23.5328	21.9995	21.9297	23.1645	23.7535	23.3008	23.6034	21.8275	22.8908	23.6501	23.971	23.5659	23.0572	22.797	22.493	22.3458	22.4221	21.4953	23.7137	22.432	22.1713	22.9627	23.5034	4	4	4	11.4	11.4	11.4	76.003	0	5.3145	249980000	8	Q3URM1;E9PY58;Q60649	Q3URM1;E9PY58;Q60649	Caseinolytic peptidase B protein homolog	Clpb
24.2548	23.2793	22.4816	22.1629	23.4563	23.0749	23.073	23.6237	23.3237	22.9438	21.6132	23.3464	23.0333	23.0172	23.1455	23.3254	23.2856	23.1704	22.7364	21.1843	22.6137	23.1855	22.4437	22.8725	21.7588	21.3293	22.0805	21.5204	22.3424	21.1221	23.3286	22.7338	22.1459	22.2527	5	5	5	8.8	8.8	8.8	85.621	0	20.817	250770000	30	H3BK44;E9PY90;H3BK48;E9Q3S2;H3BKH2;H3BJS0;Q8R311;H3BJ71;H3BKL6;H3BL19;H3BJI6;H3BJS5;H3BJ35	H3BK44;E9PY90;H3BK48;E9Q3S2;H3BKH2;H3BJS0;Q8R311;H3BJ71;H3BKL6;H3BL19;H3BJI6;H3BJS5	cTAGE family member 5	Ctage5
28.4029	28.6581	28.3982	28.4275	28.0747	28.4475	27.7923	27.8411	28.6849	28.3209	28.634	28.2082	24.4081	24.352	24.2929	24.5788	24.2226	24.0911	24.9337	25.4359	25.1632	23.7706	25.1599	26.9093	26.6389	27.1198	27.316	26.3365	26.4631	27.1242	25.5152	25.9297	26.1735	25.7008	17	41	23	63	28.1	12.3	182.7	0	242.35	4072000000	148	E9PYB0	E9PYB0		Ahnak2
27.474	27.1798	27.2253	27.4649	27.4768	27.3265	27.7338	27.3484	27.8371	27.6973	27.6987	27.9065	27.9918	27.7361	27.9984	27.5557	28.1038	28.1067	27.7918	27.8201	27.7705	27.8313	27.9866	22.7602	21.6153	23.3838	22.0826	22.0719	22.5934	22.883	22.9435	23.2391	21.2485	22.8786	5	26	26	21.7	21.7	4	192.55	0	63.542	3840800000	136	E9PYF4;F6VG99;E9PYI7;Q3UPW3;E0CZD8	E9PYF4;F6VG99;E9PYI7		Lmo7
26.2366	25.1608	25.8763	26.2857	26.1202	25.9346	25.8528	26.053	25.7547	26.2844	25.4451	25.7308	25.4423	25.6683	25.3016	25.3871	24.773	25.3352	24.9874	24.8064	24.9431	24.9582	24.313	26.0231	25.9611	25.8769	26.2117	25.4664	26.344	24.8494	25.4245	25.5436	25.0803	25.2897	10	10	10	16.1	16.1	16.1	115.43	0	51.962	1506000000	93	E9PYG6	E9PYG6		Rasa1
28.6058	28.3077	28.2454	28.2272	28.7082	28.5482	28.3549	28.4639	28.699	28.7985	28.7981	28.472	29.2315	29.4057	29.0575	28.8851	28.9812	28.9126	29.0755	29.3839	29.0927	29.0697	29.2559	28.7694	28.92	28.5929	28.967	28.9203	28.9676	28.6653	28.8073	29.0896	28.8163	28.8316	13	13	13	43.5	43.5	43.5	42.826	0	43.354	13411000000	294	E9PYH2;Q91V12	E9PYH2;Q91V12	Cytosolic acyl coenzyme A thioester hydrolase	Acot7
29.8914	29.593	29.8064	30.2317	30.1659	30.5952	29.9456	29.9212	30.2823	30.1857	30.1022	30.1751	30.1064	30.2377	29.9937	30.0889	29.9833	30.4366	30.1777	30.4335	30.4071	30.6319	29.8477	30.4379	30.3904	30.4473	30.6389	30.7686	30.7626	31.0545	30.8092	30.4961	30.7517	30.9999	11	20	20	72.5	72.5	42.7	20.266	0	73.579	39793000000	359	E9PYL9;Q9CXW4;A2BH06	E9PYL9;Q9CXW4;A2BH06	60S ribosomal protein L11	Gm10036;Rpl11
25.0716	25.1107	25.1407	24.6354	24.7438	25.1273	23.2097	25.1105	22.0667	24.6708	24.064	24.9911	24.9887	25.8236	25.217	25.1949	25.8257	25.096	21.0886	25.3408	25.6824	26.051	26.4063	25.7831	24.4397	24.2845	21.8308	24.446	23.1065	22.894	22.4648	22.3501	24.7968	21.8307	9	9	9	17.1	17.1	17.1	96.422	0	14.555	1385900000	24	E9PYM7;E9PZ88;Q3ZCX9;Q91W89;F8WIE1;F6TFL1;E0CZB0;E0CXM6;E0CXI0;E0CYW2;F6U7S0	E9PYM7;E9PZ88;Q3ZCX9;Q91W89;F8WIE1	Alpha-mannosidase;Alpha-mannosidase 2C1	Man2c1
24.4646	24.4085	24.0898	24.6746	24.5319	24.9072	24.4405	24.1297	24.2888	24.3371	24.7277	24.6654	24.4879	24.9687	24.6888	24.7362	24.5008	24.5714	24.1631	24.1868	24.4663	24.5457	24.1444	24.8269	24.3289	24.4558	25.0116	24.2438	24.8379	24.5838	25.6306	24.7793	24.6812	24.4476	9	9	9	11.2	11.2	11.2	172.47	0	25.788	742450000	87	E9PYT0;P97393	E9PYT0;P97393	Rho GTPase-activating protein 5	Arhgap5
30.044	30.5095	30.2263	30.4272	29.1159	29.4405	29.5111	29.5743	31.4899	29.9221	30.9389	29.5276	29.6241	29.4352	29.4507	29.6113	29.1189	29.0153	29.1261	30.6153	29.9933	30.2682	30.0436	30.5676	30.4414	30.7673	30.3445	29.5028	29.7434	30.1991	28.9259	30.3026	30.3094	30.4258	23	23	23	56.6	56.6	56.6	60.672	0	265.74	30299000000	577	E9PZ00;Q8BFQ1;K3W4L3;Q3UFE8;J3QPG5;Q61207	E9PZ00;Q8BFQ1;K3W4L3;Q3UFE8;J3QPG5;Q61207	Prosaposin	Psap
30.2546	30.4599	30.104	30.4539	30.2743	30.1187	30.2058	30.3231	30.994	30.5728	30.8144	30.6454	30.9403	30.8089	30.8418	30.9384	31.1429	30.9162	30.9944	31.3039	31.0856	31.3055	31.3114	29.5418	29.6208	29.6069	29.7343	28.9349	28.7098	29.1426	28.9806	29.5684	29.7596	29.5039	120	120	120	46.7	46.7	46.7	469.78	0	323.31	38729000000	1472	E9PZ16;B1B0C7;Q05793	E9PZ16;B1B0C7;Q05793	Basement membrane-specific heparan sulfate proteoglycan core protein;Endorepellin;LG3 peptide	Hspg2
26.1279	26.5342	25.9308	26.8943	26.3988	26.7204	26.5407	26.5667	26.9213	26.3111	26.8566	26.6979	25.7299	25.7784	26.2346	26.181	26.2875	26.0891	26.169	26.685	26.2159	26.3502	26.3131	25.8072	25.7711	26.0189	25.901	25.7626	26.1568	26.0518	26.0271	25.928	25.9301	25.7289	5	8	6	30.7	29	25.4	45.02	0	68.608	2250200000	151	E9PZ21;Q91W59	E9PZ21;Q91W59	RNA-binding motif, single-stranded-interacting protein 1	Rbms1
25.3209	22.1311	24.8569	24.8238	23.8868	21.839	25.3118	24.9222	23.4812	26.4017	25.3674	26.1426	24.8403	24.7517	24.5505	20.9267	21.701	24.9128	24.6768	22.4499	25.1888	25.0537	25.3084	24.9266	24.9619	24.8021	24.9137	24.9376	24.989	25.04	24.7282	24.7188	25.3917	24.9577	2	5	5	14.8	14.8	7.1	46.37	0	10.898	826800000	17	Q6PAQ8;Q3UFP5;E9PZ73;Q3USK5;P30051;E9Q387;E9PVS2;E9QAK6;F6QH05;E9Q9U3;F6TTJ9;Q3UPV9;P48301;D3Z6C5;A0A0R4J1U4;Q80UL2;A0A0R4IZY5;Q62296	Q6PAQ8;Q3UFP5;E9PZ73;Q3USK5;P30051;E9Q387;E9PVS2;E9QAK6	Transcriptional enhancer factor TEF-1	Tead1
23.6863	22.8496	22.5757	23.3074	22.8771	22.1913	22.8124	22.3885	22.326	22.5306	21.9103	21.3337	23.9808	24.5721	24.384	24.5157	24.1809	23.8921	24.0663	24.3202	23.8154	23.9279	23.8125	21.7864	22.3065	22.0739	22.5631	22.6	23.3737	21.9156	21.7302	22.0865	23.2363	21.54	4	5	5	8.6	8.6	7.5	121.08	0	15.032	168210000	19	G3X9T8;G3X8Q5;E9PZD8;Q61147	G3X9T8;G3X8Q5;E9PZD8;Q61147	Ceruloplasmin	Cp
23.1062	23.2677	22.3068	22.4471	22.408	22.5347	22.9113	22.9596	23.2251	22.6459	22.9273	22.7307	21.8402	22.7562	21.6835	22.3738	21.2349	21.7023	21.8548	24.4965	21.153	21.4872	22.8165	22.9322	23.1353	22.045	21.3652	22.7337	22.8891	24.67	22.2471	22.2869	23.4303	21.1938	2	2	2	12	12	12	44.61	0	4.0804	139280000	7	Q3UKQ7;E9Q8M6;E9PZJ2;Q61179	Q3UKQ7;E9Q8M6;E9PZJ2;Q61179	Interferon regulatory factor 9	Irf9
25.1413	24.0138	25.5682	25.1538	24.917	25.3132	24.7262	24.7165	24.4917	24.8642	24.7563	25.1294	25.7122	25.8317	25.4764	25.1135	24.8147	25.0609	24.4052	24.6292	25.5653	25.3677	24.9353	26.2409	26.3035	25.9267	26.8092	26.2648	26.7261	25.8134	26.544	26.3616	26.3329	26.257	24	24	24	17.4	17.4	17.4	250.55	0	36.138	1638700000	94	E9PZJ8	E9PZJ8	Activating signal cointegrator 1 complex subunit 3	Ascc3
25.0828	24.833	24.8285	25.2928	25.0859	25.2714	25.5534	25.2262	25.0221	25.5839	25.0492	25.6388	25.4193	24.8475	25.616	24.7111	25.4583	25.8246	26.0448	25.2793	26.0234	25.4864	25.3113	25.9638	26.3678	26.1527	26.1678	26.0708	26.2178	26.4881	26.108	26.08	26.2019	26.5093	11	11	11	9.2	9.2	9.2	162.1	0	74.327	1556500000	68	E9PZM7	E9PZM7		Scaf11
23.7626	23.1532	22.4858	23.4791	20.6373	21.5619	21.1886	20.5437	21.6782	20.7157	23.1743	20.4317	22.795	23.0495	22.3024	22.186	21.5218	21.8854	22.5176	20.8456	22.6231	22.7392	20.9259	22.8984	22.1139	21.7897	23.1354	22.3059	23.5334	21.5063	22.5709	22.1138	23.0054	21.9734	6	6	6	2.4	2.4	2.4	532.65	0	10.373	132360000	42	E9PZP8;F6RXM1	E9PZP8		Herc1
24.4512	21.8695	24.8731	22.5922	25.598	24.4564	25.557	24.9254	24.945	25.5964	25.1808	25.8646	25.7262	25.6462	25.8701	25.318	25.7828	25.7939	25.2011	25.3196	26.0379	25.6713	25.8906	24.1991	23.7975	23.5782	24.1123	23.665	23.4668	23.7381	23.2413	23.3374	23.7138	23.8724	2	2	2	40.5	40.5	40.5	12.399	0	23.424	905780000	33	Q3UDK5;E9PZS8;Q61387	Q3UDK5;E9PZS8;Q61387	Cytochrome c oxidase subunit 7A-related protein, mitochondrial	Cox7a2l
26.4379	25.1003	25.8072	25.6907	25.805	25.8836	25.4846	25.2479	25.2667	25.6962	25.3641	25.9572	25.3808	25.5426	25.3686	25.4291	25.1474	25.2848	24.5154	24.7547	25.3851	25.5134	24.9508	25.5561	25.3696	25.3761	25.7052	25.398	25.9814	25.1819	26.1855	25.6288	25.6183	25.1989	20	20	20	17.2	17.2	17.2	240.31	0	55.17	1490700000	181	E9PZW8;Q9QY06;E9QKV6;E9PWZ6	E9PZW8;Q9QY06;E9QKV6;E9PWZ6	Unconventional myosin-IXb	Myo9b
27.3818	27.3519	27.7287	27.5475	27.7026	27.1048	27.3353	27.7227	27.1968	27.7939	27.4212	27.6524	28.3599	28.2504	28.3804	28.3228	28.2924	28.2515	28.003	27.8362	28.4151	28.1357	28.3185	28.061	28.2178	27.921	27.8576	27.8568	28.0341	27.6324	28.4803	27.7969	27.7508	27.8225	17	20	17	20.6	17.7	17.7	107.8	0	82.204	7287900000	196	E9Q035;P47758	E9Q035;P47758	Signal recognition particle receptor subunit beta	Gm20425;Srprb
25.598	25.4015	25.7307	24.5358	25.5291	25.8903	25.3572	25.7631	24.8756	25.6898	25.1323	25.042	22.2604	21.5604	21.6423	21.0659	22.4969	21.3905	22.1102	22.1136	23.1333	23.0146	20.827	26.3209	27.1435	26.905	25.8483	27.103	27.3461	27.1314	27.152	26.8788	26.8949	27.2395	2	24	2	61.8	5.7	5.7	34.216	0	27.511	1835900000	70	E9Q070	E9Q070		Gm8730
26.9704	27.0635	27.0837	27.4976	27.3787	27.359	27.2874	27.6429	28.0359	27.7916	27.563	27.6921	23.775	23.3347	24.2765	24.1412	24.0685	24.2078	24.5843	24.7019	24.1817	24.9158	24.1555	24.1455	24.2876	24.5023	24.1377	24.3012	23.6399	24.6386	23.902	24.4539	24.6209	24.4517	16	16	16	27.6	27.6	27.6	91.741	0	72.369	2015700000	107	E9Q0A7;Q4KMM3;B1H3M0	E9Q0A7;Q4KMM3	Oxidation resistance protein 1	Oxr1
21.6196	22.2225	21.7773	21.2211	21.6402	21.9674	22.6993	24.0685	22.6715	21.4449	22.6214	21.0348	22.7077	23.4294	22.4042	22.4923	22.2808	22.5357	22.4613	21.4779	22.5955	22.6986	22.7382	21.214	22.2809	22.0793	22.4718	21.886	23.1505	21.8682	21.8975	22.8272	24.1857	22.6179	4	4	4	4.4	4.4	4.4	181.37	0	3.6084	131010000	12	F8WGN6;E9Q0J5;Q9QXL2	F8WGN6;E9Q0J5;Q9QXL2	Kinesin-like protein;Kinesin-like protein KIF21A	Kif21a
23.8976	24.2056	23.463	23.917	23.3236	23.6741	23.4367	23.3445	23.0856	23.2891	22.9173	22.7934	22.5817	22.2768	22.7537	21.9509	21.9856	20.4214	21.8205	21.9942	23.0388	21.0071	21.0911	22.9399	21.4854	22.8204	22.587	21.8504	21.0352	22.7579	23.1156	21.6584	22.6108	23.1504	2	2	2	7.2	7.2	7.2	52.385	0	8.5852	119890000	17	E9Q0X7;Q9Z175	E9Q0X7;Q9Z175	Lysyl oxidase homolog 3	Loxl3
23.4244	23.7422	22.5278	23.3381	23.5976	23.8944	23.6186	24.1177	24.4493	24.0215	24.192	24.2554	23.4399	23.8944	24.2017	23.8526	23.7268	23.6331	21.5802	23.9239	23.6843	23.4507	23.6177	24.0195	24.2179	23.4585	23.8901	23.9395	24.3124	24.0347	24.1031	24.803	24.8961	24.5784	7	7	7	17.5	17.5	17.5	112.22	0	9.4521	482520000	41	E9Q0Y4;P46062	E9Q0Y4;P46062	Signal-induced proliferation-associated protein 1	Sipa1
24.2663	25.953	24.6797	24.7511	24.1838	23.4435	21.9794	23.8284	23.8993	23.8557	23.6817	23.3875	22.4213	26.2204	24.408	25.079	23.7344	24.6964	23.8978	22.525	23.4771	23.0278	23.5337	24.0842	23.8128	24.9398	22.6232	21.2265	23.5879	22.4661	23.7403	22.9611	22.5063	22.8537	6	6	6	31.1	31.1	31.1	33.589	0	19.989	486020000	35	E9Q137	E9Q137		Tex264
23.1474	22.9518	22.7448	23.4055	23.3177	23.3582	23.3111	23.431	23.4016	23.2963	23.3187	23.5439	23.2939	23.478	23.758	23.7187	22.16	23.6433	24.1688	24.7225	23.7171	23.8197	20.7186	23.6606	23.8624	23.7882	23.985	24.1341	23.8082	23.61	22.7011	23.8827	23.88	24.08	2	2	2	7.9	7.9	7.9	50.405	0	9.2866	348370000	17	E9Q156;Q9EP82	E9Q156;Q9EP82	tRNA (guanine-N(7)-)-methyltransferase non-catalytic subunit Wdr4;tRNA (guanine-N(7)-)-methyltransferase non-catalytic subunit WDR4	Wdr4
25.5532	25.7005	25.3178	25.6194	25.0837	25.8899	25.199	25.2361	26.0894	25.5906	25.438	24.732	25.7635	25.436	25.7832	25.8971	25.338	25.1412	25.3136	25.1518	24.8707	24.9922	24.8412	26.3102	26.122	26.0867	26.4088	25.5653	25.4612	26.0532	25.1684	25.4607	25.4047	25.245	10	10	10	47.8	47.8	47.8	41.61	0	26.133	1339700000	72	E9Q179;Q8C5Q4;D3YUN1;D3YV30	E9Q179;Q8C5Q4	G-rich sequence factor 1	Grsf1
25.1991	21.6579	22.424	25.1208	24.8692	24.8361	26.3198	26.0689	25.4837	25.6941	24.7666	26.2375	24.7638	24.2246	25.1505	24.1561	25.3501	24.8191	24.4318	22.0168	24.7464	23.527	24.9412	21.9608	22.4479	22.2118	22.9651	22.2403	23.5478	22.8239	24.2125	22.0826	22.0341	22.7649	9	9	9	7.3	7.3	7.3	190.72	0	9.9115	689120000	15	E9Q1D6;Q0VD84;E9QNQ3;O08999;F6WSP3;F6UFW9	E9Q1D6;Q0VD84;E9QNQ3;O08999	Latent-transforming growth factor beta-binding protein 2	Ltbp2
30.5905	31.0262	30.9442	30.7089	31.06	31.1844	31.025	31.1786	31.243	31.0574	31.1214	30.93	30.4397	30.5105	30.4728	30.6973	30.9546	30.85	31.0142	31.1971	30.7968	30.7078	31.0345	29.9588	30.0746	30.1831	30.1542	30.1663	30.3274	30.3193	30.3588	30.1738	30.0767	30.4377	26	27	27	66.4	66.4	64.3	50.648	0	323.31	51105000000	895	E9Q1G8;E9Q9F5;O55131	E9Q1G8;E9Q9F5;O55131	Septin-7	Sept7
27.9375	28.5827	27.6991	28.0598	27.7287	27.449	27.4413	27.5965	28.0631	27.2556	28.1502	27.6372	26.0573	25.9805	26.3575	25.7432	25.8808	25.2602	25.0228	25.5532	25.098	25.318	26.1485	27.8814	26.5741	27.4745	26.5531	26.3972	26.8352	26.9989	26.1792	27.0915	26.2575	26.7887	12	16	16	48.4	48.4	38.1	59.291	0	72.326	3536500000	69	E9Q1P8	E9Q1P8	Interferon regulatory factor 2-binding protein 2	Irf2bp2
23.099	21.7205	24.1439	21.9182	21.1921	21.4379	22.8737	21.4617	21.3924	21.149	22.393	22.8306	23.3485	22.6206	23.5425	22.4727	22.4196	22.4916	22.4469	22.5254	22.7244	22.472	22.8594	22.1217	21.8809	22.2227	22.4633	22.5351	22.8409	22.4196	23.8609	22.2849	23.2697	22.1613	6	6	6	8.6	8.6	8.6	140.21	0	13.63	104930000	10	E9Q467;E9Q236	E9Q467;E9Q236		Abcc4
24.1284	23.5498	24.6787	24.7816	24.4021	24.6532	24.2748	24.0707	24.4138	24.0024	23.8676	23.778	22.6227	22.2647	21.2847	22.3991	22.1674	21.9166	22.8578	21.5435	21.9986	22.9095	21.7908	21.9921	22.5733	22.2122	21.4138	22.758	22.6485	22.9091	22.3568	21.2775	21.8268	22.2365	5	6	5	7.5	6.2	6.2	148.25	0	23.455	473530000	35	E9Q238;E9Q944	E9Q238;E9Q944		Kank1
22.3937	22.7874	23.4226	22.8851	22.8553	24.1437	21.6932	21.7184	23.2851	22.0214	21.3157	21.8958	22.9469	22.2876	22.017	22.7062	22.3687	22.734	21.6143	23.579	23.0483	23.3719	22.7639	22.6047	22.0569	22.9137	22.7071	22.5122	22.9013	23.5336	23.1381	22.9713	23.0049	21.0631	4	4	4	13.8	13.8	13.8	62.262	0	15.436	144920000	12	E9Q284;Q5SU73	E9Q284;Q5SU73	Coilin	Coil
23.4234	23.2198	22.6282	23.5627	24.8243	24.0379	23.5755	23.7074	23.7564	23.8016	23.3229	23.6126	23.5485	23.47	23.6815	22.1645	22.8054	23.605	23.6261	23.2026	23.6372	23.6545	22.3103	23.0204	22.6362	22.8262	23.5038	23.8389	23.1308	21.508	22.3161	21.8861	22.991	23.0633	4	4	4	8.8	8.8	8.8	75.359	0	14.619	242980000	21	Q3TAW3;E9Q296;Q8C178;Q9EPL9;D3Z2N6;A0A0J9YVH1	Q3TAW3;E9Q296;Q8C178;Q9EPL9	Acyl-coenzyme A oxidase;Peroxisomal acyl-coenzyme A oxidase 3	Acox3
21.904	22.9491	22.4973	23.0865	21.2617	22.3747	23.0728	21.0555	23.5368	22.9846	22.9339	23.6305	21.4459	23.3246	21.3822	23.0035	22.4615	22.3188	22.3688	21.7971	22.201	22.8749	22.4614	21.9255	21.5567	23.3834	22.4843	21.8964	23.2131	22.5738	20.7865	23.2069	23.1324	22.8576	2	3	2	3.6	2.8	2.8	111.1	0	4.7425	69934000	5	E9Q2A6;Q3UDE9;K7QD41;Q9QVP9;F7CCX1	E9Q2A6;Q3UDE9;K7QD41;Q9QVP9	Protein-tyrosine kinase 2-beta	Ptk2b
24.724	23.3269	24.025	23.8489	24.1803	24.2318	23.947	23.4438	23.442	23.3426	23.6128	23.8087	24.3133	24.7227	23.9895	24.7704	24.2746	24.3556	23.7595	23.7169	24.6282	24.2633	23.9583	25.5651	25.457	25.4425	25.691	24.8862	25.5539	24.5192	25.5525	24.7084	24.9947	24.2437	14	14	14	8.4	8.4	8.4	308.96	0	45.81	761440000	59	E9Q2H1;Q80TP3	E9Q2H1;Q80TP3	E3 ubiquitin-protein ligase UBR5	Ubr5
23.8182	21.8288	23.5999	23.5398	21.3293	24.2017	23.122	23.3983	24.2765	23.3296	23.8435	23.6765	20.7666	24.1856	24.0863	24.7115	23.3181	23.9936	24.0293	24.7067	24.365	24.4469	21.908	23.6054	23.7626	23.9419	23.9417	24.127	23.4701	24.4487	23.2087	23.8903	24.3801	24.4675	4	4	4	26.1	26.1	26.1	25.035	0	36.032	424430000	47	E9Q2S9;Q9CR29	E9Q2S9;Q9CR29	Coiled-coil domain-containing protein 43	Ccdc43
24.791	25.2626	24.3251	25.1165	25.3403	24.6459	24.7239	25.0103	22.7592	24.6516	24.9457	24.7282	25.2118	22.3428	24.8003	24.6272	25.9284	24.9235	24.6502	25.231	24.7456	24.7288	25.111	22.9823	22.8952	24.8394	24.6534	24.5123	22.3802	24.6742	22.879	22.6099	23.6941	21.4405	9	9	9	30.2	30.2	30.2	47.844	0	38.177	766760000	23	Q8VC91;E9Q2Y3;Q7TSS3;O88522;A3KG44;A3KG41;A3KG38;A3KG40;A3KG39;A3KG37	Q8VC91;E9Q2Y3;Q7TSS3;O88522;A3KG44;A3KG41;A3KG38	NF-kappa-B essential modulator	Ikbkg
26.1855	26.3434	25.8022	25.8777	26.6922	26.7636	26.4502	26.6392	26.8457	26.6614	27.0548	26.8923	25.8226	26.1682	25.9392	26.2987	26.2219	26.2981	26.7782	26.7932	26.9096	26.7638	26.4435	26.2148	27.0108	26.3775	26.1065	26.7553	26.9512	26.8904	26.7008	27.0868	26.9858	26.7949	11	11	11	58.7	58.7	58.7	19.586	0	70.676	2836800000	145	E9Q317;O55128;D3Z2N9;D3YY73;D3YY55	E9Q317;O55128;D3Z2N9;D3YY73	Histone deacetylase complex subunit SAP18	Gm10094;Sap18
21.618	21.067	22.3779	21.2456	21.2377	21.4468	22.8551	22.2788	21.2587	21.3377	22.1378	21.1916	21.071	21.6114	21.5394	21.6949	21.0589	21.2621	21.8317	20.7289	21.5297	21.2398	21.8112	22.6597	21.77	21.9342	23.8265	21.2848	23.5915	21.6599	21.7073	21.5122	21.8832	21.6533	5	5	5	5.6	5.6	5.6	175.69	0	26.362	86554000	12	E9Q368	E9Q368		Gm17296
24.3799	25.4631	25.5555	24.7007	24.9904	25.1118	24.8511	25.4752	26.093	25.8889	25.6439	25.6853	24.4569	24.5294	24.8458	25.0774	24.7351	24.6531	25.6428	25.6906	25.0842	25.3693	25.4174	23.4732	20.9345	24.3441	22.2828	23.8388	22.2045	24.2763	21.9405	24.6273	24.3445	24.4947	8	8	8	11.9	11.9	11.9	117.51	0	23.894	788550000	41	E9Q3E2;Q8CC35	E9Q3E2;Q8CC35	Synaptopodin	Synpo
27.1067	26.456	27.3124	27.1743	27.3405	27.4166	27.1255	26.9363	27.0149	27.4006	26.7314	27.6541	26.8173	26.7213	26.9192	26.4751	27.1233	27.0744	26.8699	26.6203	26.9192	26.7425	27.2441	27.5135	27.2809	27.2752	27.2511	27.3052	28.2421	27.0764	28.0677	27.5222	27.4463	27.6261	26	26	26	29.3	29.3	29.3	152.01	0	110.23	4728600000	174	E9Q3G8	E9Q3G8		Nup153
25.413	25.9803	25.506	25.9925	26.0785	25.9817	26.1469	26.2746	27.0993	26.5692	26.5134	26.661	24.7829	24.5109	25.2804	25.0395	25.2254	25.2383	25.5221	25.895	25.2673	25.4404	25.8949	24.8241	24.7443	24.7362	24.911	25.0762	25.756	24.7911	25.3678	25.2593	25.2417	25.0314	10	12	12	15.9	15.9	15.1	128.97	0	30.059	1404700000	56	E9Q3I8;E9Q3I4;Q9Z0R4;E9Q3I9;E9Q3I5;E9Q0N0;Q6NZJ5;CON__ENSEMBL:ENSBTAP00000001528;D3Z6P4;Q6J1S9;F6ZLP6;F6R6C8	E9Q3I8;E9Q3I4;Q9Z0R4;E9Q3I9;E9Q3I5;E9Q0N0;Q6NZJ5	Intersectin-1	Itsn1
21.2287	21.8363	22.1703	22.751	21.8958	23.2549	23.2411	22.9532	21.9629	23.3102	23.2847	23.2667	25.3264	24.5171	25.7997	24.7754	26.1549	25.073	26.0213	25.7799	25.0669	26.277	25.8575	23.9659	24.1742	23.8045	24.3897	24.1836	23.0218	24.5745	22.8962	23.9817	24.0277	24.75	6	6	6	17.1	17.1	17.1	61.9	0	14.082	686160000	36	E9Q4G8;E9Q3Q6;Q54AJ5;Q61490;F6QH25;Q5MPX5	E9Q4G8;E9Q3Q6;Q54AJ5;Q61490;F6QH25	CD166 antigen	Alcam
24.1155	22.6332	21.4875	23.6178	24.4871	24.0653	24.7268	23.8388	24.5984	25.4225	24.5673	25.8925	23.8309	23.9141	23.9862	21.9893	23.7197	23.5721	23.6567	23.7044	23.899	23.5123	22.0121	22.1115	22.3677	22.063	22.0217	22.6097	23.6259	22.3963	23.2692	23.1578	23.0725	22.6364	7	7	7	5.3	5.3	5.3	198.53	0	12.543	394760000	12	E9Q983;E9Q3Z5;Q8K4L3;Q8K4L2;F6R6A4	E9Q983;E9Q3Z5;Q8K4L3;Q8K4L2;F6R6A4	Supervillin	Svil
23.6224	22.6816	23.0317	23.554	23.3369	22.8684	22.6608	22.681	22.8335	23.5896	22.6892	23.4648	24.3543	23.0044	24.492	23.4221	23.1299	23.286	22.9482	22.581	23.7233	23.7573	23.1031	23.7093	23.9389	23.357	23.6398	22.87	24.5706	23.0252	23.7181	23.3399	24.603	23.4218	7	7	7	5.7	5.7	5.7	265.77	0	13.268	355490000	37	E9Q411	E9Q411		Nbas
24.1276	21.3377	24.5845	23.7154	23.8849	24.1151	24.1945	24.1044	23.2192	23.8603	23.581	24.0368	24.0473	23.9286	24.1831	24.2421	23.6018	24.1158	23.6201	24.041	24.593	23.5906	23.5337	23.7486	24.1348	23.7845	23.8802	23.7213	23.1841	23.3294	23.2283	24.0293	24.0373	23.9697	5	5	5	27.6	27.6	27.6	40.862	0	24.528	424590000	30	E9Q421;Q8BXX3;Q8BL63;Q9CXY9	E9Q421;Q8BXX3;Q8BL63;Q9CXY9	GPI-anchor transamidase	Pigk
25.8467	25.3769	25.5507	25.4839	25.4371	25.8915	25.1113	25.1133	25.1335	25.6629	24.9263	25.312	25.4606	25.4175	25.3244	25.4629	25.1271	24.7574	24.589	24.2785	25.591	24.7055	24.6466	25.814	25.7588	25.6792	26.2219	25.6154	25.1661	25.3334	25.3409	25.4261	25.5297	25.6692	12	17	17	23.9	23.9	18	95.313	0	57.189	1268200000	103	E9Q481;Q6P2K6	E9Q481;Q6P2K6	Serine/threonine-protein phosphatase 4 regulatory subunit 3A	Smek1
23.8065	23.6756	21.7497	22.386	22.34	23.2741	21.2139	21.3693	20.6061	20.7198	21.9894	22.3132	21.898	22.365	21.8937	22.8048	23.817	21.9771	22.2715	20.5599	21.6198	22.3247	23.7807	24.0488	23.9562	23.9342	21.7109	23.5512	22.3333	22.4334	21.6972	23.9186	21.2314	23.7225	2	2	2	8.1	8.1	8.1	32.204	0	12.059	220400000	12	E9Q496;Q9CQ56;D3Z6D3	E9Q496;Q9CQ56;D3Z6D3	Vesicle transport protein USE1	Use1
22.3938	26.1194	26.0976	21.8017	26.1609	25.9064	25.2667	26.9545	27.1878	22.3206	26.4748	26.0903	26.5823	22.7529	21.5921	26.8963	22.1697	26.2071	26.7677	27.3799	26.6444	26.7946	26.7657	21.9611	26.5453	23.0812	22.8279	25.9525	22.2644	25.8313	25.4453	21.9004	26.0124	26.7538	2	3	3	71.8	71.8	56.3	7.6566	0	9.1145	1982800000	46	E9Q4B9;P56212;E9Q827;E9PXD7	E9Q4B9;P56212;E9Q827	cAMP-regulated phosphoprotein 19	Arpp19
24.7767	23.9818	23.9826	24.8423	24.6885	24.9472	24.6762	24.0428	24.889	24.7221	24.7757	24.4557	24.5874	24.1539	24.5673	24.1021	24.302	24.0637	24.4788	24.2656	24.5412	24.5659	24.5131	24.6371	24.7747	24.6076	25.1128	24.129	24.8055	23.9537	25.0659	24.633	24.9256	25.0963	7	8	8	6.7	6.7	6.2	204.57	0	39.086	711500000	82	E9Q4K7;A2AKI2	E9Q4K7	Kinesin-like protein	Kif13b
21.3268	22.2671	21.8872	22.7474	21.6104	21.461	23.0458	22.8772	21.5646	21.7653	21.3238	22.4776	22.5197	21.8687	21.6748	21.1784	22.3785	22.4087	22.385	23.2336	21.0869	21.8758	20.9412	23.0264	21.3216	21.156	21.396	21.6604	23.0737	22.9249	21.9588	21.4086	21.4075	21.411	2	2	2	4	4	4	117.28	0	7.023	55921000	17	E9Q4M2;P54310	E9Q4M2;P54310	Hormone-sensitive lipase	Lipe
22.8013	22.824	21.7784	21.7265	22.9909	23.1991	23.0873	25.1273	22.3043	22.0927	25.1781	24.5114	23.7837	22.0919	21.647	24.3301	24.6278	22.3015	25.5544	25.9777	24.9021	24.0238	23.9248	25.1965	22.5932	21.8861	23.4818	20.7386	23.4842	22.4683	23.8845	24.7134	25.0861	25.7026	5	5	5	22.9	22.9	22.9	26.388	0	7.5079	726040000	23	E9Q4M4;Q91VN4	E9Q4M4;Q91VN4	MICOS complex subunit Mic25	Chchd6
25.8368	25.1053	25.2517	25.444	25.8511	26.0869	25.5166	25.3506	25.649	26.2431	25.8088	26.2019	24.7056	22.8394	24.8017	22.6027	21.5622	24.3129	24.1967	24.5104	24.2142	24.1144	24.6934	21.8257	21.7238	24.4586	24.2479	22.0368	24.1066	24.443	22.1089	24.3008	24.9535	24.5295	7	7	7	21.5	21.5	21.5	46.217	0	38.46	876280000	29	E9Q4P1;D3YWG9;A0A087WPX9;D3Z057;Q9DAD3	E9Q4P1		Wdfy1
24.3055	25.4445	25.2474	25.4116	24.9223	24.8939	25.1766	25.5968	25.6853	24.8545	25.1194	25.4012	24.7478	25.3013	24.8841	25.1305	25.2491	22.8493	25.708	25.8126	24.7591	25.3694	25.343	22.5812	24.4813	24.3784	24.3086	24.531	24.3332	24.532	22.2425	22.1583	21.7816	24.5082	10	10	10	7.7	7.7	7.7	226.45	0	29.836	772440000	36	E9Q512;H3BJG4;Q8BVJ9;H3BJH8	E9Q512;H3BJG4		Trip11
21.3511	21.6432	22.2049	20.5999	20.2644	20.6865	22.4305	20.2271	19.9253	20.6708	19.5951	19.5963	21.9649	22.2805	19.7757	22.4813	22.4709	22.6989	21.6273	19.8328	20.1238	19.9298	30.177	20.4184	20.3565	20.495	22.1471	20.0662	23.2409	20.7514	23.5084	20.0659	19.9773	20.0151	33	33	33	13.5	13.5	13.5	332.91	0	175.88	866960000	42	E9Q557;E9PZW0	E9Q557;E9PZW0	Desmoplakin	Dsp
25.6954	24.8894	24.9919	25.0113	25.5744	25.476	25.8023	25.2811	24.7989	25.9396	25.183	25.548	27.4011	27.6019	27.4872	27.1415	27.2295	27.4965	26.8465	26.6623	27.7354	27.4218	27.147	26.6498	26.4201	25.5126	26.4744	26.4766	27.3738	26.1697	27.0693	26.8191	26.6202	25.4919	18	21	21	24.7	24.7	21.2	125.03	0	155.52	3030200000	128	E9QNH6;E9Q580;Q7TQD7;P46735;D3YV80	E9QNH6;E9Q580;Q7TQD7;P46735	Unconventional myosin-Ib	Myo1b
29.72	29.623	29.6555	29.6063	29.5856	29.5434	29.3954	29.4592	29.6545	29.525	29.3843	29.3794	29.1645	29.4619	29.2234	29.2293	29.2194	28.9739	29.1784	29.1581	29.0007	29.1494	29.1624	28.6937	28.7848	28.7999	28.9532	28.8279	28.429	28.8645	28.5596	28.8603	28.8304	28.8006	55	55	55	57.1	57.1	57.1	136.85	0	323.31	16543000000	715	E9Q586;E9Q3M3;O08788;D3YX34;D3Z2M9;D3YYG9	E9Q586;E9Q3M3;O08788;D3YX34	Dynactin subunit 1	Dctn1
28.0127	28.4167	28.2659	28.087	28.3116	28.2417	28.0649	28.164	27.3791	28.1329	27.3364	28.024	28.2229	28.0413	28.088	28.0327	28.3819	28.1935	28.7258	26.9964	28.5886	27.9083	27.9434	29.0606	29.2938	29.305	29.0385	29.3566	28.5551	29.3673	28.8248	28.809	28.9204	29.0274	21	21	21	26.5	26.5	26.5	73.697	0	70.796	11081000000	331	E9Q5C9	E9Q5C9		Nolc1
25.2726	25.3252	24.8207	25.7752	24.6241	25.2384	24.9846	25.354	25.5965	21.538	25.3565	24.393	23.9946	24.6535	24.1324	24.3324	24.2106	24.25	24.5532	24.4219	24.3127	24.0839	25.1271	25.1474	25.0996	25.4624	25.5351	25.4497	23.9371	25.5598	24.8463	24.7707	25.2402	24.7258	7	8	8	15.6	15.6	13.2	75.767	0	38.475	871520000	49	E9Q5D6;P69566	E9Q5D6;P69566	Ran-binding protein 9	Ranbp9
22.12	22.4748	22.1682	22.5192	21.9727	21.5945	21.3006	21.389	22.293	21.3552	21.7565	22.7325	24.8387	24.751	24.6535	25.0038	22.7707	21.685	23.5472	23.8626	22.06	24.0574	22.8443	23.3756	22.8509	21.9086	21.954	21.9131	21.8097	23.5576	22.2412	22.6192	22.3588	22.4579	2	2	2	11.3	11.3	11.3	29.1	0	10.191	164870000	27	F8WH23;E9Q5D9;Q61581	F8WH23;E9Q5D9;Q61581	Insulin-like growth factor-binding protein 7	Igfbp7
26.6984	25.5167	25.5685	26.3655	26.0942	26.0385	25.572	25.7904	26.0037	26.0878	25.7438	26.0745	24.275	24.3314	24.361	24.4136	24.0532	24.1521	24.1585	24.3853	24.5659	24.3161	23.9653	26.8504	26.2546	26.472	26.6429	25.6728	26.9175	26.1006	25.7825	26.2318	26.6371	26.139	13	13	13	19.9	19.9	19.9	108.77	0	36.557	1750000000	85	E9Q5G3	E9Q5G3	Kinesin-like protein KIF23	Kif23
35.2979	35.4137	35.1964	35.4884	35.5514	35.371	35.325	35.5395	35.8569	35.671	35.6304	35.4954	34.6276	34.5108	34.4925	34.5714	34.7652	34.5172	35.036	34.5735	34.6005	34.7102	34.8192	34.6483	34.6443	34.807	34.7099	34.5559	34.7557	34.6665	34.5195	34.6736	34.6438	34.7979	400	400	400	85.8	85.8	85.8	604.25	0	323.31	951650000000	11695	E9Q616;G5E8K8	E9Q616		Ahnak
29.0624	27.8866	28.4153	28.2619	28.7465	28.8979	28.5268	28.2793	27.9633	28.8436	28.0573	28.8594	28.1862	28.3066	28.1045	28.0523	27.4611	27.9169	27.2889	27.0591	28.1715	27.8852	27.7763	28.1309	27.9233	27.8192	28.3286	27.796	28.7556	27.8726	28.4342	27.8342	28.1088	27.9376	35	35	35	38.2	38.2	38.2	126.82	0	113.45	9125200000	432	E9Q634;G3V011;Q8CG29;P70248	E9Q634	Unconventional myosin-Ie	Myo1e
24.6219	24.3083	25.1051	24.6992	25.7798	25.2899	25.3427	25.5245	23.9512	26.0086	25.2133	25.5692	25.9915	26.1038	25.8051	25.238	26.3886	26.4349	26.1816	25.4714	26.1074	26.3221	25.4131	26.1369	26.0841	25.9945	25.603	25.8827	27.142	26.0075	26.5845	26.4172	26.2273	26.4191	10	11	11	13.1	13.1	11.9	112.66	0	39.649	1974900000	82	E9Q640;Q6NZN0;E9PUF4;E9PYZ7;A0A0R4J214	E9Q640;Q6NZN0;E9PUF4;E9PYZ7	RNA-binding protein 26	Rbm26
21.8001	21.3009	23.6686	23.5321	22.3755	21.8493	21.1724	22.4149	22.4168	22.6654	21.7305	21.5648	22.0728	20.847	22.7853	22.2239	22.1387	22.2434	21.828	21.7867	22.895	22.4237	21.7552	22.5604	20.7073	21.8666	23.1117	21.469	22.2419	24.9379	22.7865	23.0319	21.7604	22.1898	3	3	3	7.1	7.1	7.1	76.256	0	7.5562	68114000	11	E9Q642;Q8BN58;F6XG99;F6ZDY5	E9Q642;Q8BN58;F6XG99;F6ZDY5	Rho GTPase-activating protein 28	Arhgap28
26.4554	27.2256	26.5524	26.983	27.04	26.907	27.0713	26.9822	26.1357	26.921	26.377	26.7125	26.7229	26.6505	26.448	27.2619	27.2559	26.9781	27.4352	26.248	27.1553	26.8363	26.6424	26.9976	27.0475	27.1278	26.5207	27.3758	27.28	27.6086	26.8449	27.1209	27.0713	27.2289	6	6	6	17.2	17.2	17.2	53.102	0	21.994	3595100000	132	Q3UIX4;F6RDI8;E9Q6E5;D3Z4B0;F6TN80;D6RE22;A0A0G2JEG1;F6X2U6	Q3UIX4;F6RDI8;E9Q6E5;D3Z4B0;F6TN80;D6RE22		Srsf11
23.3003	22.7234	22.9593	22.9374	21.9533	22.8941	22.8423	22.7926	22.1191	22.8685	22.735	22.6944	23.6529	23.4532	23.594	23.4133	21.7925	23.4605	23.2412	23.7126	23.2254	23.2319	23.2127	23.5664	23.7209	23.726	24.15	23.8017	24.3508	23.4555	23.7968	23.5796	21.8929	23.5752	5	5	5	4.9	4.9	4.9	117.3	0	6.7035	358880000	11	E9Q6L4;Q60949	E9Q6L4;Q60949	TBC1 domain family member 1	Tbc1d1
24.4602	24.5774	24.7343	25.0699	24.0561	24.3184	24.5378	24.262	24.5946	24.7608	24.8373	24.828	24.2902	24.2909	24.8278	24.3748	23.396	24.4552	24.4529	24.9314	24.74	24.5519	24.9997	25.0141	25.0123	24.8342	24.4493	24.8934	25.5578	24.5728	24.9262	24.3376	24.5459	24.897	5	9	5	14.9	11.9	11.9	100.36	0	20.879	750690000	31	E9Q6M7;Q3TTW5;Q80U78;A8WHM8	E9Q6M7;Q3TTW5;Q80U78	Pumilio homolog 1	Pum1
29.1948	28.6527	28.9989	29.0805	29.2815	29.3235	29.3259	29.2541	29.3102	29.6036	29.2567	29.5516	29.001	28.8928	28.9174	29.0092	29.1087	28.9469	28.874	28.8586	29.2716	29.1432	29.0956	28.9134	28.8424	28.8061	29.161	28.9714	29.1778	28.8789	29.3838	29.0357	29.0331	28.8012	94	94	94	38.9	38.9	38.9	392.7	0	323.31	16012000000	700	E9Q6R7	E9Q6R7		Utrn
25.8475	26.1224	25.9298	26.2215	25.9368	25.3053	25.7277	25.6312	25.9769	26.0379	26.164	25.6269	25.7158	25.8417	23.072	26.0672	25.9338	25.7812	26.1465	26.0949	26.0099	25.9516	26.1516	25.7865	26.0544	26.1111	26.0561	25.8066	25.5458	26.0322	25.8213	26.1649	25.8617	25.7327	4	4	4	30	30	30	14.731	0	9.7063	1712000000	41	E9Q6U4;Q3UWL8;E9Q4Q8;E9Q8R1;Q6P0X1	E9Q6U4;Q3UWL8	Prefoldin subunit 4	Pfdn4
26.6532	26.6907	26.7433	26.6406	26.6755	27.0283	26.8446	26.533	26.8186	26.6031	26.9798	26.7743	28.2318	28.4064	28.042	28.2968	28.2521	28.1802	28.1661	28.0633	28.0455	28.0118	28.1909	27.7396	27.4875	27.7537	27.7219	27.5843	27.8704	27.683	27.6834	27.4959	27.7267	27.4212	23	23	23	41	41	41	86.9	0	141.17	5806600000	258	E9Q718;Q9R0B9	E9Q718;Q9R0B9	Procollagen-lysine,2-oxoglutarate 5-dioxygenase 2	Plod2
23.6953	23.2893	23.2939	21.904	23.9543	23.8649	23.2567	23.1094	23.4997	23.3403	22.8645	23.1513	23.7345	24.4553	24.6509	24.1881	23.3659	23.7724	23.0134	23.3211	24.0289	23.7378	23.1178	23.2408	23.1211	23.1911	23.8598	22.791	23.1118	22.0601	23.2587	22.7663	22.9711	22.8922	4	4	4	6.9	6.9	6.9	124.46	0	20.812	319710000	35	G3X9Y5;E9Q735;E9Q442;D6RGN7;D3YXR7	G3X9Y5;E9Q735;E9Q442	Ubiquitin conjugation factor E4 A	Ube4a
24.7998	24.3822	25.3222	25.0734	20.9184	23.3089	20.9955	25.5444	23.5971	23.7789	25.1463	22.5054	24.4621	21.7441	22.5076	22.0024	25.3642	21.3865	25.0517	25.2232	21.0805	25.3011	24.5559	20.5926	20.4727	22.3295	22.2673	22.9324	25.064	22.2036	24.9086	25.9304	21.5605	21.2399	2	2	2	2	2	2	203.75	0	19.842	489710000	28	E9Q784	E9Q784		Zc3h13
22.473	22.4043	22.8939	23.0315	23.4328	23.0941	23.15	23.0046	22.857	23.0568	22.9602	23.2187	23.6711	23.671	23.5195	23.8132	23.941	23.3889	23.4754	23.1965	23.8272	23.6846	23.2225	23.0839	23.4492	23.1435	23.8741	23.3359	23.6526	23.9676	24.538	23.7699	23.3617	23.7834	4	4	4	28.9	28.9	28.9	26.436	0	16.965	301980000	41	E9Q7A5;E9Q8R5;Q99JY4	E9Q7A5;E9Q8R5;Q99JY4	TraB domain-containing protein	Trabd
22.6301	24.6662	23.9548	23.8454	24.2739	24.1279	23.6695	22.5113	24.8063	24.2459	21.0035	23.6367	24.1096	24.1124	24.2057	23.9824	23.6325	23.6148	24.2307	21.5942	24.0887	23.7911	24.4342	24.6207	24.7161	24.7841	24.4223	23.2836	24.0927	24.0021	23.6359	24.0154	21.5924	24.393	4	4	4	8.9	8.9	8.9	82.595	0	39.766	434850000	44	E9Q7C1;G3X8S4;Q924H2	E9Q7C1;G3X8S4;Q924H2	Mediator of RNA polymerase II transcription subunit 15	Med15
28.3576	28.7581	28.2179	28.6268	28.0749	28.2695	28.2248	28.1721	28.9478	28.5614	28.8082	28.3245	27.6433	27.7285	27.4841	28.0412	27.9434	27.7886	27.9211	28.1303	27.6761	27.81	27.8967	27.7201	27.7416	27.9068	27.9005	27.9863	28.0696	28.4338	27.7917	27.929	28.2013	28.1988	15	29	29	56.6	56.6	32.3	61.629	0	214.96	7877800000	328	Q5UE59;E9Q7C9;Q7TNF4;Q8CD76;O88447	Q5UE59;E9Q7C9;Q7TNF4;Q8CD76;O88447	Kinesin light chain 1	Klc1
29.5937	29.3536	29.3655	29.645	29.9845	29.9234	29.7945	29.797	30.1399	30.3934	30.0535	30.2644	29.0618	28.9666	28.9346	28.7021	29.1421	29.2321	29.0817	29.2223	29.3598	29.247	29.4942	29.316	29.3829	29.2183	29.5414	29.4764	29.7407	29.4284	29.5308	29.5379	29.5666	29.7585	59	81	81	49.8	49.8	34.4	235.63	0	323.31	22054000000	853	E9Q7G0	E9Q7G0		Numa1
22.5754	22.4538	21.4847	21.5362	21.915	22.3609	21.5926	21.4617	20.5434	21.9759	21.8688	21.9384	22.594	22.8568	22.201	22.3983	21.9673	22.1372	21.9414	21.6666	23.4882	22.2128	22.1613	23.6661	22.9078	22.7175	24.4765	23.284	23.8207	23.6642	23.4623	23.5922	23.7795	23.2703	7	7	7	7.9	7.9	7.9	171.62	0	20.93	259170000	41	E9Q7L1;G3UX45	E9Q7L1;G3UX45		Urb2
24.4239	24.3535	24.3664	25.0425	24.2082	24.891	24.5647	24.6328	24.7646	24.2784	24.3439	24.1417	24.8752	25.0168	24.9096	24.3566	24.8996	25.4113	26.4656	26.8072	25.3097	25.8023	25.3953	23.5158	23.7796	24.9678	23.6075	24.2845	22.057	24.4397	24.0232	24.716	24.9266	24.5419	5	7	7	13.7	13.7	12.6	78.196	0	30.59	831810000	25	E9Q7M2;A0A0G2JFZ4;D3YW86;H3BLI9;F6VXN4;B1AVF2;D3YZZ4;Q9Z2S7	E9Q7M2;A0A0G2JFZ4		Tsc22d2
28.5546	29.2857	28.8798	29.3344	28.1964	28.3743	28.7791	27.9607	28.8547	28.3337	29.1278	28.7226	28.5785	28.7091	28.7483	28.8338	29.0232	28.5247	29.1827	29.0932	28.9412	28.7462	29.1454	28.5324	28.6932	28.4311	28.8195	28.8146	28.1225	28.9962	27.68	28.7071	28.6518	28.7506	5	32	5	81.9	9.7	9.7	28.734	0	32.921	11875000000	187	E9Q7Q3;D3Z6I8;D3YVR0	E9Q7Q3;D3Z6I8		Tpm3
25.992	26.2933	25.9592	26.0245	26.5262	26.4244	25.8141	26.1908	25.8324	26.4144	25.6777	26.1627	26.351	26.6761	26.5482	26.4579	26.8727	25.9901	26.3558	25.8327	26.1935	26.0921	26.4062	27.1058	26.7396	27.0353	27.3699	26.9674	27.0334	26.8758	27.4321	26.9352	26.4628	26.7586	16	26	26	21	21	13.9	246.62	0	128.42	2737500000	119	E9QKG6;E9Q804;Q99NH0;A0A0G2JDZ9	E9QKG6;E9Q804;Q99NH0;A0A0G2JDZ9	Ankyrin repeat domain-containing protein 17	Ankrd17
23.5783	23.1629	22.9577	23.1165	23.7099	23.8896	23.0797	23.3027	23.6943	23.6306	22.99	23.732	22.3307	22.6029	22.2605	23.3228	23.9178	21.5066	22.9344	22.2426	22.6558	21.7549	21.9696	21.6989	23.6414	22.7472	21.9326	21.2521	22.7699	21.7194	23.7328	22.5787	22.5385	20.3795	2	10	2	12.2	2.7	2.7	128.56	0	15.053	152190000	16	F7AAP4;E9Q828;Q6Q477	F7AAP4;E9Q828;Q6Q477	Calcium-transporting ATPase	Atp2b4
26.9798	25.9229	26.1262	26.6976	26.3406	26.6915	26.3279	25.949	26.5094	26.5958	26.7117	26.3339	26.4742	26.6577	26.74	26.5283	25.9795	26.2587	25.6433	26.0616	26.4811	26.1837	25.806	27.507	27.3192	27.1437	27.7201	26.9915	28.0903	27.2546	27.2874	27.2806	27.3779	27.2969	29	29	29	23.3	23.3	23.3	204.52	0	105.01	3562800000	214	E9Q852;E9Q9C3;Q9QZQ1;E9PYX7;F7C3I9;D3Z7L2;D3YUD2	E9Q852;E9Q9C3;Q9QZQ1;E9PYX7	Afadin	Mllt4
26.4008	26.0486	26.6109	26.01	26.1621	26.298	26.1988	26.2967	25.7632	26.0913	26.2584	26.344	26.1496	26.2364	26.2907	26.2374	26.3762	26.4787	25.983	25.7913	26.8173	26.4414	26.393	26.7459	26.2544	26.3246	26.765	26.3297	26.9861	26.84	27.0041	26.3758	26.6136	26.2741	7	7	7	39	39	39	34.515	0	130.17	2588800000	129	E9Q855;Q3UXS0;O35609	E9Q855;Q3UXS0;O35609	Secretory carrier-associated membrane protein 3	Scamp3
23.9005	24.4874	24.5544	25.5363	24.6774	24.4534	24.0639	23.8967	24.2998	24.3493	24.0746	23.7948	24.086	24.2353	23.902	24.1006	23.544	24.0888	23.8886	23.9263	23.3948	23.6005	23.7851	24.8017	24.2003	24.6987	24.4478	23.9694	23.7228	24.3005	24.0418	23.7967	24.2207	24.5917	3	3	3	4.6	4.6	4.6	136.02	0	20.313	529760000	43	E9Q8K8;Q6ZPZ3	E9Q8K8;Q6ZPZ3	Zinc finger CCCH domain-containing protein 4	Zc3h4
21.5284	21.6641	22.6366	22.6803	21.2404	21.9164	21.6017	21.6388	21.5926	22.4296	21.8778	20.2055	22.9671	22.7634	23.2905	23.3609	23.9416	21.8488	22.7838	22.6953	23.0647	22.7323	22.4198	25.0806	24.6648	24.8944	23.7243	24.0422	24.5254	24.1896	24.4808	24.9183	25.0059	23.8865	5	6	6	11.4	11.4	10.4	125.02	0	31.712	332210000	32	E9Q8L9;Q9D620	E9Q8L9;Q9D620	Rab11 family-interacting protein 1	Rab11fip1
23.6958	24.1356	24.6077	24.363	24.1755	24.2785	24.6064	24.3255	24.0222	24.428	23.9401	24.8053	24.8753	25.4046	25.8628	26.6613	24.5648	25.5426	25.4313	24.6452	25.58	25.5689	24.8688	24.5097	24.5127	24.2458	24.0353	25.1825	22.286	24.4193	22.3952	21.551	24.828	23.3715	10	13	10	14.8	11.9	11.9	140.72	0	20.538	849100000	31	E9Q8N5;Q08EB6;F7DCH5;Q8BRT1	E9Q8N5;Q08EB6;F7DCH5;Q8BRT1	CLIP-associating protein 2	Clasp2
23.3674	25.3081	23.0583	22.0965	24.8783	22.2988	22.2388	21.0966	25.543	20.826	25.2264	22.7561	24.7112	21.4169	25.0204	22.7428	21.838	22.3886	21.6023	21.7021	21.9298	22.729	21.9236	25.2937	25.6569	25.2394	25.0456	25.5768	21.2852	22.5726	25.0592	22.0377	22.4744	21.7213	4	4	4	6.8	6.8	6.8	112.93	0	11.661	549260000	28	E9QL08;E9Q9Z4;E9Q8T1;Q9JJG0	E9QL08;E9Q9Z4;E9Q8T1;Q9JJG0	Transforming acidic coiled-coil-containing protein 2	Tacc2
28.5496	27.9966	27.9207	28.1526	28.2261	28.2956	28.493	27.9833	28.1544	27.9239	28.1764	27.8762	28.4715	28.7964	28.6205	28.5725	28.5738	28.5395	28.285	28.2154	28.3013	28.4506	27.9806	28.5835	28.4027	28.5877	28.7182	28.3125	28.5081	28.3864	28.5048	28.3414	28.4493	28.02	2	27	27	63.4	63.4	4.9	66.076	0	323.31	9715100000	672	E9Q912;Q3TU36;A0A0G2JF70	E9Q912;Q3TU36		Rap1gds1
25.4301	24.9708	25.5024	24.6634	25.1403	24.5401	24.4308	24.096	24.9773	25.492	24.4267	24.5547	25.1575	25.1459	24.9269	25.3814	24.9092	24.8404	24.5188	24.5229	25.0614	24.8635	24.8875	25.2291	25.0069	25.3173	25.2249	24.5965	25.936	24.3006	25.6397	24.6627	24.7859	24.9801	12	12	12	24.5	24.5	24.5	84.972	0	37.157	966620000	77	E9Q914;Q6ZPR5;E9Q1V5;E9Q9L1;E9Q0L7;E9PZU7;E9PVE5;E9Q1T4;E9QAA5;E9Q1M2;E9Q5Z0;E9Q5R0;E9Q146	E9Q914;Q6ZPR5;E9Q1V5;E9Q9L1;E9Q0L7	Sphingomyelin phosphodiesterase 4	Smpd4
21.8679	28.0234	27.345	28.5826	27.443	27.6195	28.0694	27.8526	28.1704	27.6435	28.3251	28.233	27.1935	20.6357	27.4707	27.8816	27.8741	22.0621	28.0233	28.1772	27.953	27.6848	28.4265	27.067	27.1861	27.3194	23.493	22.4378	28.1849	27.4593	27.2306	27.4473	27.9333	27.6499	11	11	11	22.3	22.3	22.3	75.292	0	16.719	7090100000	28	E9Q9C7;E9Q9C0;E9Q9C1;E9Q9C2;E9QK41;Q8K4G5;E9Q9C4;E9Q9Q7;E9Q9D1;E9Q9D2;E9Q030;F6YHE5	E9Q9C7;E9Q9C0;E9Q9C1;E9Q9C2;E9QK41;Q8K4G5;E9Q9C4;E9Q9Q7;E9Q9D1;E9Q9D2;E9Q030	Actin-binding LIM protein 1	Ablim1
22.8646	23.0394	23.3062	22.9061	22.9946	23.2562	20.9348	21.0318	21.1081	23.1879	23.4885	21.3708	22.3958	21.8828	23.0047	22.948	23.7392	21.5873	22.4074	23.0969	22.85	23.0975	23.1963	22.3308	23.7665	23.6389	22.8186	23.0535	22.4665	22.6189	22.6259	22.8527	22.7246	23.0002	2	2	2	2.4	2.4	2.4	115.12	0.0076258	1.5342	155750000	22	E9Q9F7	E9Q9F7		Ccdc146
23.3669	21.772	22.1063	21.8182	21.9447	22.446	22.581	21.2104	21.593	21.323	21.5622	22.1294	22.7349	23.7487	22.5391	23.5836	22.2952	22.4634	21.7166	21.6883	22.78	22.4282	21.5241	22.723	22.9558	23.1678	23.9058	22.5276	23.3679	22.1518	23.5885	22.9642	22.8347	22.4629	4	4	4	6.5	6.5	6.5	140.37	0	29.739	203170000	63	E9Q9J4;Q6ZQB6;A2ARP1	E9Q9J4;Q6ZQB6	Inositol hexakisphosphate and diphosphoinositol-pentakisphosphate kinase 2	Ppip5k2
32.831	33.3568	33.0792	33.1429	33.1869	33.3661	33.3348	33.667	33.8807	33.4441	33.5131	33.2579	32.5619	32.5668	32.6822	32.4455	32.7341	32.8531	33.1795	33.3765	32.8378	32.8331	32.8762	31.8277	31.8033	31.9804	31.512	32.1995	31.6155	32.0846	31.459	32.1752	32.0376	32.2351	3	56	56	65.9	65.9	2.8	61.836	0	323.31	202130000000	1724	E9QA16;E9Q0M9;Q8VCQ8;S4R1T7;E9Q9F3;F6QLP8;F6RGN9	E9QA16;E9Q0M9;Q8VCQ8;S4R1T7		Cald1
25.1551	25.5117	26.1602	25.0123	25.462	25.618	26.0343	25.422	25.1997	26.2776	25.342	26.2757	25.1884	24.4797	25.0859	24.9204	24.9402	25.7475	24.9932	24.8073	26.2075	25.5	24.4658	24.324	24.6518	24.411	23.8692	24.18	25.0747	24.5612	24.1213	24.6113	24.5915	24.3253	10	10	10	18.8	18.8	18.8	72.474	0	26.239	1114200000	29	E9QAD4;Q7TQK5	E9QAD4;Q7TQK5	Coiled-coil domain-containing protein 93	Ccdc93
25.6848	24.0267	23.8827	24.6608	24.7443	25.1411	24.603	24.3456	24.7451	25.3898	24.8956	25.0447	25.0054	25.2385	24.7021	24.908	23.9904	25.1957	24.875	24.7485	25.1856	24.6319	24.651	25.6585	25.5183	25.2151	25.8194	25.5195	25.9297	25.4072	26.0318	25.7599	25.9881	25.4042	19	19	19	19.2	19.2	19.2	207.05	0	59.681	1197200000	110	E9QAE3	E9QAE3		Btaf1
24.839	24.2455	23.9933	25.0206	25.1274	24.7801	24.7211	24.7811	24.482	25.1637	25.7739	25.1889	24.5866	24.5331	24.5504	25.1434	25.2052	24.8995	24.7394	25.4724	25.1913	25.0891	25.7918	25.0295	25.8033	25.2296	25.9025	25.6404	25.7576	25.9195	25.9135	25.6263	26.2278	25.5132	7	7	7	28.2	28.2	28.2	36.366	0	11.689	1144100000	26	E9QAG2;Q9D4J7	E9QAG2;Q9D4J7	PHD finger protein 6	Phf6
26.1192	25.6187	25.815	25.7516	26.1761	25.9238	26.097	25.7906	26.4782	26.0478	25.8662	26.0397	24.6694	25.0102	24.5599	24.5004	24.4745	24.3479	24.4799	24.3811	24.2404	24.48	24.6125	25.2695	25.3303	25.4171	26.1103	25.5391	25.1497	25.6226	25.7147	25.0759	25.5867	25.465	11	11	11	22.4	22.4	22.4	88.924	0	54.988	1249000000	97	E9QAJ9;Q3UIA2;A0A0U1RNM6	E9QAJ9;Q3UIA2;A0A0U1RNM6	Rho GTPase-activating protein 17	Arhgap17
26.5315	25.8482	26.294	26.4187	26.6913	26.3106	26.4276	26.1482	26.7138	26.9479	26.4341	26.9306	26.0101	26.1082	25.8218	25.9778	25.7775	25.6733	25.4242	25.9363	26.4146	26.0592	26.1351	25.706	25.9583	25.9916	26.5338	26.1016	26.4773	26.1509	26.1113	25.8051	26.2384	25.8188	8	8	8	32.9	32.9	32.9	46.71	0	53.033	2236000000	106	Q5KU03;E9QAQ5;Q9WV60	Q5KU03;E9QAQ5;Q9WV60	Glycogen synthase kinase-3 beta	Gsk3b
29.4073	28.7464	28.7691	29.0413	29.2573	29.0603	29.4342	29.4159	28.5208	29.5231	29.0121	29.7566	29.1867	29.4262	29.2283	28.9552	29.2245	29.2731	28.9787	28.7488	29.4343	29.2321	29.0223	29.9074	29.7892	29.5597	30.1604	29.7425	29.9595	29.7401	29.9452	29.8705	29.9544	29.65	50	64	64	42.4	42.4	35.1	216.37	0	323.31	21533000000	778	E9QAS4;E9QAS5;Q6PDQ2;E9PYU4;E9PYL1;A2A8L1;F6WR45;F6V4V3	E9QAS4;E9QAS5;Q6PDQ2	Chromodomain-helicase-DNA-binding protein 4	Chd4
29.3232	28.8408	28.6918	28.6519	29.1265	29.288	28.9916	28.6312	28.8986	29.3703	29.1162	29.1412	27.5786	27.5971	27.6865	27.8237	27.8995	27.6993	27.6165	27.6773	28.1867	27.9748	27.567	28.0201	28.0536	27.8961	28.2772	27.5748	28.0378	28.2292	28.1297	28.0161	28.3219	28.0313	2	27	27	53.7	53.7	5.4	66.169	0	159.59	9816000000	342	E9QAT0;Q6AXB7;P35922;E9QAS8	E9QAT0;Q6AXB7;P35922;E9QAS8	Fragile X mental retardation protein 1 homolog	Fmr1
30.9815	30.4629	30.7909	30.7218	30.3523	30.6148	30.8515	30.8471	29.4783	29.941	30.1756	30.329	31.2192	31.3214	30.9602	30.9014	31.3862	30.9251	30.9534	30.2945	30.9749	30.944	31.0312	31.467	31.3601	31.2855	31.3441	31.5988	31.7658	31.6096	31.1308	30.8321	31.1431	31.4061	18	18	18	60.3	60.3	60.3	24.146	0	81.098	62521000000	415	Q5M8Q0;E9QAZ2;Q9CZM2;B8JKK2	Q5M8Q0;E9QAZ2;Q9CZM2	Ribosomal protein L15;60S ribosomal protein L15	Rpl15;Gm10020
29.2034	28.4979	28.8777	28.5909	29.0058	29.2457	28.8668	28.8492	28.7526	29.2005	28.7086	29.1915	29.1929	29.0248	29.1393	29.1667	28.8976	29.0955	28.7425	28.7952	29.3102	29.213	29.109	29.8131	29.6668	29.487	29.8886	29.7272	29.8754	29.4537	29.6744	29.5998	29.6819	29.5406	43	43	43	57.9	57.9	57.9	102.37	0	202.83	19183000000	652	E9QB02;Q68FL6;F6W0G8	E9QB02;Q68FL6	Methionine--tRNA ligase, cytoplasmic	Mars
23.767	23.7948	23.735	23.6907	23.5042	23.5305	23.854	23.4648	23.0878	23.136	22.4495	21.9503	23.6509	24.7803	24.173	24.3946	23.4591	23.5641	23.9519	23.5234	21.3813	23.893	23.9	24.3376	23.9142	24.3117	24.6944	24.8134	24.2674	23.9864	24.6857	24.5691	22.5821	24.7124	5	5	5	11.7	11.7	11.7	63.65	0	34.882	416850000	32	E9QJT2;Q3UMQ8	E9QJT2;Q3UMQ8	H/ACA ribonucleoprotein complex non-core subunit NAF1	Naf1
25.1844	26.1256	25.3671	25.5606	25.6221	25.5558	24.8665	25.4592	26.2714	25.4767	25.7815	25.513	25.7268	25.3465	25.296	25.6789	25.3493	25.5547	25.9229	26.5095	25.9957	26.1128	26.1713	21.3337	25.0439	25.6039	25.2574	25.4464	24.813	25.5841	22.4422	25.6018	26.0397	26.3357	6	6	6	36.3	36.3	36.3	17.344	0	19.501	1346900000	35	E9QJT5;P56376;Q8BMV3	E9QJT5;P56376	Acylphosphatase;Acylphosphatase-1	Acyp1
24.2322	24.1608	24.4614	24.848	23.4911	24.0014	23.2381	22.9008	23.4941	23.1345	23.0974	23.0514	23.0328	23.2162	23.2961	23.0014	22.3159	22.8182	22.1782	21.5772	22.6465	22.4334	22.6045	24.4308	23.95	23.8422	24.3081	22.3133	22.5082	22.5304	22.9549	22.1742	21.0105	22.6846	5	5	5	6.1	6.1	6.1	162.92	0	23.091	252310000	29	E9QK04;P97798	E9QK04;P97798	Neogenin	Neo1
27.0287	23.9881	25.9039	25.2232	25.495	26.3182	24.9496	25.2254	24.7636	26.0125	24.7646	26.0247	27.1406	27.1576	27.2017	27.0354	26.6364	27.0889	26.5134	25.6435	27.1401	27.0684	26.8596	28.5372	28.3093	27.99	28.7592	27.9275	28.9201	28.0027	28.879	28.0706	28.1857	27.9243	60	60	60	28.5	28.5	28.5	317.87	0	323.31	6037600000	334	E9QK83;Q5XG71	E9QK83;Q5XG71	Small subunit processome component 20 homolog	Utp20
23.6326	24.5502	24.1027	24.2605	24.3147	24.3167	24.2293	24.3564	23.966	24.8428	24.268	24.6527	23.4262	24.2002	23.8488	23.5628	24.0922	23.9895	24.0788	23.4871	24.3896	23.8341	23.7229	24.976	24.9349	25.3525	24.9319	25.2723	25.8452	25.5165	25.3026	25.898	26.0128	25.6909	10	10	10	9.4	9.4	9.4	184.8	0	37.059	820880000	63	E9QK89;Q5PSV9	E9QK89;Q5PSV9	Mediator of DNA damage checkpoint protein 1	Mdc1
22.2326	21.5858	21.6628	22.52	22.4156	22.6069	22.0757	22.3527	21.9489	22.3139	21.84	22.3347	22.4043	22.502	22.5493	22.2665	21.8706	22.4691	22.8483	23.4992	22.4699	22.7251	22.4196	23.0926	23.1673	23.348	23.0961	22.8572	22.5506	23.1634	22.9507	23.1803	22.0279	22.9607	2	2	2	3.3	3.3	3.3	130.66	0	5.8717	181420000	13	E9QKD1;Q3UHX0	E9QKD1;Q3UHX0	Nucleolar protein 8	Nol8
23.3457	23.2986	23.6647	23.4303	23.7564	23.6268	23.7554	23.8551	23.6648	23.2953	23.5663	23.8754	23.3809	23.8056	24.9447	23.8618	23.6565	23.8556	23.4701	23.4078	24.0658	23.6842	23.2123	24.4936	24.5391	24.2087	25.4484	24.4039	24.8385	25.1356	24.5223	25.4554	25.4918	24.2436	4	4	4	11.7	11.7	11.7	52.938	0	13.172	596190000	29	E9QKG3;Q9CWH5	E9QKG3;Q9CWH5	tRNA (guanine(10)-N2)-methyltransferase homolog	Trmt11
29.3008	28.1601	28.6011	28.6247	28.6712	28.9839	28.7839	28.4069	28.7423	29.2615	28.8037	29	28.5269	28.1369	28.3486	28.5058	27.6672	27.9791	27.6363	27.5527	28.2011	28.1246	28.1466	28.8526	28.7542	28.6617	29.2849	28.6022	28.7454	28.9654	28.5157	28.7849	29.0795	28.8426	32	32	32	41.1	41.1	41.1	115.95	0	175.13	11902000000	583	E9QKZ2;Q91YE6;E0CXB2;F6TLX3;E0CY46;F6UT58	E9QKZ2;Q91YE6;E0CXB2	Importin-9	Ipo9
24.6417	23.9251	24.2331	22.9033	24.2748	24.7563	24.3973	24.9492	22.9576	24.5854	24.5382	24.6862	24.8731	24.3926	24.1071	24.7589	22.1021	21.2904	24.5686	24.4358	24.893	24.6588	24.5167	24.2508	24.4044	22.3368	24.8963	24.6108	23.6811	24.4603	21.9385	24.6532	24.6544	24.4928	11	11	11	23.3	23.3	23.3	94.144	0	46.229	589820000	47	E9QL65;Q8CI04	E9QL65;Q8CI04	Conserved oligomeric Golgi complex subunit 3	Cog3
23.3609	22.0178	23.2098	22.9673	23.0744	23.3418	22.9922	23.0467	21.8482	23.152	22.7771	22.2774	22.6712	23.4072	22.6782	22.8246	22.2167	21.6971	23.0585	21.9019	22.4862	22.0519	21.319	22.101	22.2539	22.3948	22.9003	21.9519	21.6623	22.5449	22.6407	21.5218	22.2335	21.4943	3	3	3	10.8	10.8	10.8	47	0	14.343	165260000	32	E9QL80;Q91YX5	E9QL80;Q91YX5	Acyl-CoA:lysophosphatidylglycerol acyltransferase 1	Lpgat1
27.9184	27.3971	27.5768	27.4229	27.0288	27.4828	27.3623	26.774	26.1758	26.3079	26.9991	26.8118	27.654	27.6284	27.5144	27.7898	27.1086	27.0777	26.9627	26.4594	26.457	26.8942	26.3662	27.9218	27.6185	27.6504	27.9005	27.2671	27.9802	27.3191	27.9396	26.9312	26.9228	26.5968	27	27	27	30.6	30.6	30.6	138.36	0	156.92	4696100000	323	E9QLA5;Q0GNC1	E9QLA5;Q0GNC1	Inverted formin-2	Inf2
21.6343	21.7491	23.1891	21.7663	22.2114	21.8711	21.4552	23.6184	21.6534	21.958	21.4986	22.143	22.1279	21.9581	21.8415	21.8965	22.0317	21.8932	21.4808	21.7275	21.1182	22.0305	21.3119	21.7379	21.5602	21.8708	21.8154	21.53	22.9167	21.4471	22.6508	21.6642	21.6728	21.3661	3	3	3	5.5	5.5	5.5	93.853	0	10.183	90882000	19	E9QLK3;Q8C3R1	E9QLK3;Q8C3R1	BRCA1-associated ATM activator 1	Brat1
23.9898	24.1744	24.0245	24.3446	23.6622	23.2513	23.8144	23.4871	23.9681	23.1862	23.9582	24.1652	25.4312	25.7296	25.1682	25.2324	25.962	25.3313	25.8768	25.8048	25.7171	25.027	25.1769	23.0698	23.8037	23.2575	23.863	22.4617	22.0215	23.3578	23.231	22.8781	23.1963	23.0677	5	5	5	33	33	33	29.395	0	14.395	616160000	50	E9QLT0;Q8R1F5;Z4YKI7	E9QLT0;Q8R1F5;Z4YKI7	Hydroxypyruvate isomerase;Putative hydroxypyruvate isomerase	Hyi
26.0557	24.5759	24.5955	23.4299	24.1405	24.6306	24.217	24.7425	23.3651	24.6277	24.2636	24.3716	27.6437	27.8558	27.5656	27.8373	27.6409	27.7476	27.2767	27.5926	28.3896	27.94	28.2259	25.3164	24.9573	24.9528	25.265	25.2885	25.2167	24.7161	26.0824	24.8738	26.6777	25.4758	18	18	18	20.6	20.6	20.6	130.67	0	110.45	2718100000	125	E9QM38;P55012;A2AQ52;A2AQ51;A2AQ50;P55014	E9QM38;P55012	Solute carrier family 12 member 2	Slc12a2
26.4239	26.5164	26.2087	26.6975	26.4293	26.1799	26.4721	26.2115	26.3082	26.6417	26.8541	26.7998	26.8599	26.9738	26.6312	26.6413	26.8066	26.8797	26.8458	27.0247	26.8304	27.0319	26.7115	27.0045	26.8746	27.0501	27.2513	26.9417	27.4028	26.6881	27.3676	27.113	27.0976	26.9968	14	14	14	15.7	15.7	15.7	136.46	0	44.883	3331200000	86	E9QM77;O70305;F6U2C2;F7B6X4;F6V8M6	E9QM77;O70305;F6U2C2;F7B6X4	Ataxin-2	Atxn2
23.4444	22.6785	22.3344	23.6303	23.27	23.2637	23.4394	23.8174	23.0149	23.2406	23.4857	23.4591	23.809	23.7786	23.9495	23.238	23.8543	23.8738	23.755	22.9792	23.6841	23.5266	23.5761	24.3674	24.3886	24.7891	24.7668	24.2473	24.2468	24.1608	25.5853	24.1631	24.5004	24.3209	6	6	6	5.9	5.9	5.9	121.68	0	10.019	468110000	21	E9QME5;E9QP19;Q99PP7;A0A0G2JGY5	E9QME5;E9QP19;Q99PP7;A0A0G2JGY5	E3 ubiquitin-protein ligase TRIM33	Trim33
27.9352	28.4735	28.5457	28.2534	28.1343	28.2525	28.1532	28.2348	28.5655	28.3231	28.4504	28.0761	27.4964	27.3971	27.5243	27.4641	27.5293	27.5342	27.4194	27.561	27.5048	27.461	27.5833	27.5345	27.4084	27.6653	27.5866	27.5276	27.4233	27.5996	27.2574	27.4608	27.6517	27.5266	19	19	19	57.6	57.6	57.6	42.497	0	165.84	6340300000	214	E9QMH7;Q9DBZ1	E9QMH7;Q9DBZ1	Inhibitor of nuclear factor kappa-B kinase-interacting protein	Ikbip
25.5568	24.1568	24.5178	24.5455	24.4124	20.3983	25.2364	24.7205	21.0601	25.0158	25.5467	25.5197	25.2026	24.8796	24.9098	24.9023	25.2517	24.8494	24.8438	25.1075	25.4862	25.4907	25.1135	25.8349	25.1843	25.1395	25.919	25.2288	26.953	25.1879	25.7856	25.1379	25.4209	25.6211	10	10	10	22.7	22.7	22.7	67.461	0	20.772	1271600000	22	E9QMN5;Q8CHY6	E9QMN5;Q8CHY6	Transcriptional repressor p66 alpha	Gatad2a
26.2946	26.7669	26.9104	26.7013	26.7288	26.9184	27.0011	26.8423	27.1721	26.6224	27.0646	26.4696	26.8969	26.2057	26.1709	26.5782	26.6897	26.2996	26.8332	27.3256	26.2404	26.3445	26.9891	27.1191	26.6972	26.8691	26.7372	26.6223	25.8866	26.8633	26.0573	26.8506	26.5688	26.9761	9	19	18	36.5	35.1	17.5	71.684	0	65.458	2922600000	102	E9QMQ3;Q99KW3	E9QMQ3;Q99KW3	TRIO and F-actin-binding protein	Triobp
29.7781	30.3121	30.2711	30.1253	29.4375	29.2392	29.3235	29.3753	30.2037	29.5106	29.8992	29.401	29.6223	29.8288	29.2531	29.987	29.543	29.3769	29.6805	29.6491	29.0787	29.6094	29.5957	29.2713	29.238	29.0228	29.7581	28.9972	28.7393	29.6342	28.5935	29.2425	29.5654	29.2248	6	6	6	81.5	81.5	81.5	9.0583	0	53.008	21867000000	214	E9QMV2;Q4KML4	E9QMV2;Q4KML4	Costars family protein ABRACL	Abracl
28.8438	29.0284	28.9624	28.9952	29.0386	29.1827	28.8434	28.6615	29.0115	29.0719	29.0303	29.0124	26.7782	26.9877	27.2566	26.3402	27.784	27.3197	26.71	27.4167	27.1296	27.6711	27.5205	25.5442	25.7575	25.49	26.2885	25.4478	24.4834	25.6112	25.2254	24.4298	24.3213	26.0058	23	23	23	28.6	28.6	28.6	122.88	0	45.784	6408900000	141	E9QPE2;E9QN12;P05622	E9QPE2;E9QN12;P05622	Platelet-derived growth factor receptor beta	Pdgfrb
28.1158	27.219	27.5313	27.7005	27.9043	27.7465	27.8089	27.6798	26.9064	27.6777	27.3217	27.9615	29.0694	28.6949	28.8971	28.5432	28.8325	28.9041	28.6427	27.9642	29.0016	28.5842	28.7925	29.5371	29.4015	29.178	29.3443	29.384	29.9033	29.4592	29.2565	29.3226	29.4503	29.2377	26	26	26	40.1	40.1	40.1	86.906	0	187.7	13887000000	292	E9QN31;Q922K7;A0A0N4SW16	E9QN31;Q922K7	Probable 28S rRNA (cytosine-C(5))-methyltransferase	Nop2
27.5686	27.6995	27.3276	27.8298	27.0861	27.3355	27.1764	26.944	27.6858	26.8984	27.3223	27.1664	28.0362	28.0017	28.0581	28.0744	28.1124	27.817	28.2832	28.126	28.096	28.0609	28.2359	28.8512	28.9103	29.0463	29.1608	28.6113	27.7498	28.9512	28.2044	28.5544	28.7093	28.6657	38	38	38	29.8	29.8	29.8	202.44	0	251.35	8220100000	408	E9QN70;P02469;E9PYT5	E9QN70;P02469	Laminin subunit beta-1	Lamb1
22.1197	22.8508	21.2398	21.8688	22.1952	21.9581	21.398	21.862	21.8609	22.131	21.6104	21.5734	21.7692	21.9761	21.2258	23.0966	21.3823	20.9479	21.2187	22.6059	21.4644	21.2744	21.1057	21.928	22.1134	22.0662	22.5407	21.8544	22.0673	21.7141	22.281	22.006	21.8808	21.9134	3	4	3	9.9	8.9	8.9	84.804	0	16.972	98640000	15	E9QNL4;Q60680;E9Q605	E9QNL4;Q60680;E9Q605	Inhibitor of nuclear factor kappa-B kinase subunit alpha	Chuk
31.2234	30.3552	30.7712	30.6329	30.9723	31.149	30.9331	30.8022	30.6681	31.2279	30.8369	31.1409	30.8379	30.8248	30.9111	30.8385	30.583	30.9058	30.4749	30.5227	31.0548	30.7975	30.7308	31.3927	31.3902	31.1593	31.4986	31.4357	31.8243	31.2861	31.3588	31.4792	31.5722	31.402	73	73	73	54.2	54.2	54.2	149.69	0	323.31	68521000000	1719	E9QNN1;A0A087WPL5;O70133;Q3UR42;A0A0R4J2C3;A0A087WRT3	E9QNN1;A0A087WPL5;O70133;Q3UR42	ATP-dependent RNA helicase A	Dhx9
25.6837	26.2565	25.2064	25.4484	25.8178	26.0031	26.2342	25.7387	26.2949	26.2942	27.0099	26.1748	26.3482	26.6091	26.228	26.6342	26.6614	26.9024	25.6599	26.549	25.6103	26.6983	25.7956	25.2656	24.544	25.304	25.7569	24.8682	25.0694	26.5016	25.4103	25.5735	25.8915	25.4842	9	9	9	32.6	32.6	32.6	31.845	0	25.751	1836600000	65	E9QNR6;Q8VD62	E9QNR6;Q8VD62	UPF0696 protein C11orf68 homolog	AI837181;Bles03
22.5862	23.7224	23.4871	23.2627	22.3924	22.2942	23.1937	23.1649	23.0229	22.8089	20.7911	20.7306	22.1939	23.5305	20.9933	21.5378	22.4122	21.2918	22.4465	23.5718	22.4715	22.6992	20.7233	22.9718	23.3621	23.3688	23.3795	23.5987	23.7628	22.476	23.3202	23.3009	23.0233	21.7398	5	6	6	7.5	7.5	6	155.28	0	15.439	238570000	16	E9QNX9;Q60751	E9QNX9;Q60751	Tyrosine-protein kinase receptor;Insulin-like growth factor 1 receptor;Insulin-like growth factor 1 receptor alpha chain;Insulin-like growth factor 1 receptor beta chain	Igf1r
24.3303	24.1009	24.8391	24.7312	26.2574	25.7578	25.3226	24.9632	25.26	25.5803	25.3547	25.6167	24.8687	25.4131	25.1957	26.0414	24.7626	24.4986	24.712	25.0855	24.8642	25.2568	24.7614	25.367	25.4934	25.4102	25.9326	25.3374	26.4883	25.6536	26.7579	25.6378	25.8604	25.3438	25	25	25	5.7	5.7	5.7	782.13	0	63.991	1273900000	96	E9QP46;Q6ZWQ0;Q6DFZ2;F6W8R9;Q6ZWN0;F7BX34	E9QP46;Q6ZWQ0	Nesprin-2	Syne2
27.7636	27.0242	26.7747	27.2646	26.7336	27.1069	26.936	26.4424	26.949	27.2382	26.9275	27.0233	26.832	26.7745	26.8156	26.9893	26.4695	26.2208	26.0007	26.2019	26.2324	25.9817	26.0491	27.5821	27.4401	27.3744	27.6694	26.984	27.6104	27.3592	26.982	26.8496	27.0535	26.8558	20	20	20	17.8	17.8	17.8	184.8	0	112.87	3649900000	182	E9QP49;Q99MS7;G5E8Y6	E9QP49;Q99MS7;G5E8Y6	EH domain-binding protein 1-like protein 1	Ehbp1l1
25.9951	26.4852	22.9581	25.9363	27.3654	21.754	26.7643	22.1689	21.9932	26.0861	21.0742	26.4425	22.4021	25.7973	22.5126	25.3523	25.8105	26.4598	22.2051	25.7851	20.9551	21.119	21.2431	22.2061	22.8007	21.998	21.8164	23.4861	21.5776	21.7336	22.4804	25.6882	22.8254	22.7855	2	31	2	13.4	0.5	0.5	223.35	0.0056488	1.6859	1637600000	35	E9QPE7;O08638	E9QPE7;O08638	Myosin-11	Myh11
26.602	25.9508	26.524	25.9531	26.7662	26.281	26.5345	26.4294	25.9619	26.119	26.3959	26.4695	26.3306	26.8806	26.3123	26.569	26.8108	26.3158	25.6786	25.6524	26.4582	26.4235	26.1556	26.9985	27.2225	26.8957	27.5057	27.2937	28.08	27.0256	28.0158	27.0526	27.461	26.636	22	27	22	28.7	25.2	25.2	150.22	0	60.549	3574400000	108	E9QPI5;Q6A026	E9QPI5;Q6A026	Sister chromatid cohesion protein PDS5 homolog A	Pds5a
23.4266	21.9121	21.658	22.0306	21.38	22.1222	21.5547	22.5201	23.1504	22.8979	22.316	21.7152	21.9749	22.1653	22.1216	22.8096	21.7322	22.0031	22.3646	21.879	22.2816	21.8787	22.7431	21.8474	22.1815	22.0888	24.0106	21.8169	22.8009	22.3682	22.5973	22.0437	22.048	22.4592	3	3	3	1.9	1.9	1.9	301.02	0	8.7561	153800000	11	E9QPK4;Q9JKK8	E9QPK4;Q9JKK8	Serine/threonine-protein kinase ATR	Atr
24.1838	24.2666	23.7404	25.3566	24.6688	24.1866	24.8843	24.0329	24.1173	24.0136	24.1264	24.4878	25.1262	24.7302	25.2528	25.2617	25.7461	25.0552	25.1587	25.0841	25.0869	24.1556	24.443	26.8024	27.0749	27.0549	26.8326	26.8209	25.931	26.7841	26.3545	26.6371	26.8118	26.5158	12	12	12	12.1	12.1	12.1	182.29	0	43.87	1549700000	84	E9QPX1;P39061;D3Z5C2	E9QPX1;P39061	Collagen alpha-1(XVIII) chain;Endostatin	Col18a1
26.5808	26.3768	25.9203	26.1315	25.9001	26.6137	26.2856	25.8537	26.2871	26.9235	27.3528	27.3845	26.0596	26.3286	25.8502	23.6344	26.0891	25.8006	25.1122	25.7356	26.1508	26.4884	26.0818	24.4244	24.9142	25.2362	24.5976	24.2101	26.7256	25.3543	25.2306	25.0192	25.6739	24.764	7	7	7	41.1	41.1	41.1	19.803	0	33.258	1842400000	80	E9QPX3;Q9CXZ1	E9QPX3;Q9CXZ1	NADH dehydrogenase [ubiquinone] iron-sulfur protein 4, mitochondrial	Ndufs4
22.7839	22.5075	22.5715	22.6911	22.0341	23.017	22.368	22.0823	23.0319	22.6047	21.8836	22.7684	21.8726	22.8903	22.4448	22.7695	22.5028	22.5133	21.4501	22.8837	23.017	23.4197	22.8572	22.4556	21.8604	23.7164	23.4302	21.9348	22.4697	22.7657	22.6679	22.9628	22.3335	22.7468	4	4	4	1.5	1.5	1.5	434.13	0	6.7875	139770000	17	E9QQ10;Q70FJ1;H3BLL7	E9QQ10;Q70FJ1	A-kinase anchor protein 9	Akap9
22.6367	22.0778	21.4806	22.7392	22.6669	22.3626	23.512	21.9031	22.6289	23.5743	22.5656	22.9012	20.6663	22.7566	22.9291	22.8605	22.1353	21.6452	21.1041	22.7457	21.9692	21.9282	22.6606	22.8025	22.8096	23.1031	22.6509	21.8525	24.6729	21.6829	23.5651	22.3727	23.1822	20.5708	4	5	4	5.2	4.6	4.6	136.74	0	7.426	145700000	4	F2Z3U3;F2Z4B7;G5E867	F2Z3U3		Raph1
28.2045	27.7157	27.4151	28.4616	26.6224	26.9915	26.7868	27.2035	27.2465	26.1295	26.9347	26.2508	27.5738	27.574	27.8174	27.8314	27.1031	26.7605	27.1663	27.1863	26.0963	26.8012	26.5676	26.2836	26.0306	26.5318	26.4701	25.4246	24.4562	25.052	25.4102	24.485	23.9711	24.8206	35	35	35	13.2	13.2	13.2	506.26	0	86.091	3217100000	155	F2Z4A3;A0A087WRT4	F2Z4A3		Fat1
23.8035	22.0599	22.7427	24.0694	22.8507	24.1257	24.1155	23.5568	22.8857	21.9249	23.3885	24.1899	22.9715	22.3478	23.4382	21.8084	22.4102	22.6716	21.5438	22.6702	22.9265	22.9651	21.4685	21.6534	22.0142	22.025	21.9911	23.1474	22.6246	22.0547	21.9469	22.7538	22.8815	21.4206	5	15	5	12.6	4.7	4.7	180.72	0	6.9326	192910000	17	F2Z4A9;H3BLH0;Q6DIC0;H3BJK2;E9QAB8;H3BLI4;H3BK47;H3BJI1;Q9D007;H3BKJ3;H3BJM2;H3BKN5	F2Z4A9;H3BLH0;Q6DIC0;H3BJK2;E9QAB8	Probable global transcription activator SNF2L2	Smarca2
23.7109	21.1272	21.353	23.8337	24.1969	22.3556	23.6393	23.331	22.6222	23.5126	22.1236	24.2458	24.6175	22.5271	24.5831	23.988	21.1704	24.0203	23.4228	21.6668	22.324	22.2226	23.4397	23.2104	23.3682	23.5831	23.9399	23.4404	22.6266	21.6603	22.594	23.0798	22.0896	22.3329	5	5	5	3.4	3.4	3.4	213.07	0	9.2044	279830000	16	F6QC57;Q5U430;F6RDS0	F6QC57;Q5U430;F6RDS0	E3 ubiquitin-protein ligase UBR3	Ubr3
24.2845	22.3864	24.6315	21.3917	24.9941	25.5722	24.8321	24.8751	21.8859	25.3553	23.2724	21.8073	25.0904	25.1946	25.57	24.8396	25.3018	25.1194	25.6856	25.1797	24.493	24.5673	21.0597	25.0283	25.3534	25.3213	21.9114	21.2226	25.8446	21.9139	26.0914	24.8801	25.102	25.0349	5	7	5	32.7	29.9	29.9	33.603	0	23.507	915740000	21	F6QCI0;Q8BQ46	F6QCI0;Q8BQ46		Taf15
29.3919	29.3577	28.9508	29.0875	29.5576	29.8084	29.4805	29.629	28.9262	28.7656	28.9016	28.8295	29.6131	29.1763	29.4516	28.2148	29.7277	29.3528	29.3913	29.506	29.2345	28.9778	28.7259	29.6551	29.762	29.9097	29.6391	30.5683	30.0242	30.129	29.6078	29.3099	29.428	29.8363	8	8	8	37.7	37.7	37.7	16.966	0	11.283	20662000000	130	F6QL70;Q5M8M8;P47915;W4VSN7;D3Z1N9;F6YH22;F6VZG1	F6QL70;Q5M8M8;P47915;W4VSN7;D3Z1N9	60S ribosomal protein L29	Gm17669;Rpl29;Gm3550;Gm10709
22.6333	23.0813	23.0287	23.0761	22.3971	22.7191	22.8671	22.6671	23.5151	22.2573	22.6089	22.5869	22.2338	22.6716	22.7857	22.3189	23.2302	22.6986	20.9333	22.9039	22.6529	22.6013	22.6556	21.9725	22.8592	22.9388	22.608	22.1325	22.3184	21.8517	22.926	21.394	23.7519	22.5095	3	3	3	6.9	6.9	6.9	99.065	0	4.2514	140270000	15	F6QYS7;Q8VHG2;F6YMV1;A0A067XG49;B1AXE9	F6QYS7;Q8VHG2;F6YMV1;A0A067XG49	Angiomotin	Amot
21.5204	24.8278	24.8533	24.7922	24.9608	24.9066	25.2831	25.2159	24.7445	24.9498	25.2226	25.4497	24.6033	24.6984	21.9397	24.5971	25.0559	24.2409	24.9241	24.9835	24.5398	24.517	24.4474	24.5554	22.2884	24.4566	22.4815	24.3848	23.035	24.4149	24.601	25.1445	20.3452	24.2302	9	9	9	24.4	24.4	24.4	88.257	0	31.813	708150000	50	F6RG68;Q3UQN2;J3QPQ1	F6RG68;Q3UQN2	F-BAR domain only protein 2	Fcho2
27.7336	28.3523	28.1788	29.0406	28.6054	28.6009	28.5874	28.7086	27.8997	28.154	28.0039	28.2175	28.3354	28.2023	28.2147	28.3666	28.5165	28.2563	29.1594	28.2951	28.2624	28.3179	28.1996	28.7987	28.7473	28.8078	28.7421	29.1931	28.542	29.0063	28.5273	28.9783	28.8858	28.9949	23	23	23	23.7	23.7	23.7	143.54	0	78.024	10859000000	369	F6RJ39;Q9JIX8;Q52KR6;B8JJ92;B8JJ91;B8JJ89;F6Q8C0;B8JJ90	F6RJ39;Q9JIX8;Q52KR6;B8JJ92;B8JJ91	Apoptotic chromatin condensation inducer in the nucleus	Acin1
28.7674	28.6632	28.6292	28.5032	28.575	28.7281	28.4767	28.6276	28.4084	28.7984	28.1714	28.4879	28.8847	28.5997	28.7024	28.8144	28.6412	28.615	28.5946	28.5568	28.6737	28.6295	28.4217	29.0576	29.0751	29.0016	29.2097	29.238	29.1324	28.9159	29.2446	28.9478	29.0531	29.0536	44	44	44	51.9	51.9	51.9	114.15	0	121.97	13260000000	507	F6RPJ9;Q9JHR7	F6RPJ9;Q9JHR7	Insulin-degrading enzyme	Ide
22.1424	24.4694	22.6089	22.5171	21.7045	21.9198	22.0084	23.8695	22.0219	21.267	21.2905	21.4436	24.0574	25.0451	21.031	21.5	24.5144	24.4158	25.2073	21.524	22.8255	24.9954	25.4643	24.0627	22.0341	23.0157	22.5067	23.3922	22.0696	21.4774	23.4446	22.4064	22.8392	22.1309	3	3	3	17.8	17.8	17.8	27.528	0	7.4005	351120000	20	F6SPQ1;O35448;E9Q0T0;G5E8W7;E9PVM9	F6SPQ1;O35448;E9Q0T0;G5E8W7	Lysosomal thioesterase PPT2	Ppt2
24.8974	25.2599	25.5791	25.4648	26.2083	26.2873	26.1817	26.0767	26.2745	26.1146	25.8104	25.8401	26.1188	25.9755	25.9632	26.5797	26.438	26.27	26.5787	26.6824	26.4599	26.5284	26.4473	25.5163	25.6362	25.8172	25.8037	26.0853	25.9715	26.0917	25.3782	26.0621	25.925	26.1373	9	9	9	45.1	45.1	45.1	32.545	0	21.615	1952500000	101	F6SQH7;Q91VA6	F6SQH7;Q91VA6	Polymerase delta-interacting protein 2	Poldip2
26.3379	26.678	27.2916	27.0767	26.6917	26.7767	26.6893	26.8569	27.4555	26.8486	27.1272	26.9151	26.5106	25.9184	25.945	26.3489	26.1984	26.4204	26.8387	26.5404	26.5025	26.6375	26.498	25.384	25.4799	25.638	25.1437	25.4788	24.9614	26.0341	24.7878	25.6452	25.516	25.8247	8	8	8	30.7	30.7	30.7	39.696	0	70.357	2281500000	73	F6TCF9;Q60739	F6TCF9;Q60739	BAG family molecular chaperone regulator 1	Bag1
23.3865	23.4052	23.5425	23.7462	24.1078	23.9012	23.9706	24.1278	23.6116	23.9596	24.2008	24.0301	26.9005	26.4602	27.024	27.2395	27.0129	26.8757	26.872	26.6171	25.9899	27.1241	27.1913	23.1228	22.486	22.6816	22.8057	23.1404	23.3399	22.9455	23.3983	22.911	23.1266	24.3512	10	10	10	15.3	15.3	15.3	127.14	0	37.732	1268500000	56	F6TLV3;Q8BX90;E0CXY0	F6TLV3;Q8BX90	Fibronectin type-III domain-containing protein 3A	Fndc3a
23.0068	23.1156	21.7455	21.398	24.888	23.8945	24.2219	21.2742	22.5736	21.6518	24.2921	23.3164	24.5589	24.8085	24.3955	24.659	22.317	22.6942	23.1198	24.0408	24.9423	21.5329	24.3437	24.8916	25.0624	24.6368	22.5807	20.7249	24.6724	22.4864	22.8254	21.9738	21.9706	20.8635	6	6	6	7.7	7.7	7.7	188.62	0	8.5295	722060000	8	F6V3Y9;Q6P4T0	F6V3Y9;Q6P4T0	Autophagy-related protein 2 homolog A	Atg2a
25.3702	24.3819	24.1565	24.457	24.2675	24.149	24.1691	25.3164	21.6421	22.5807	24.223	24.1574	20.6326	20.9963	23.1033	23.9043	24.0623	23.0784	21.6494	22.4366	21.4065	22.3709	21.0175	24.4178	24.096	24.0419	24.287	21.9431	24.1375	23.2137	23.9557	21.7427	22.5992	22.5937	5	5	5	11.8	11.8	11.8	74.954	0	10.406	448480000	7	F6VSK8;Q61739	F6VSK8;Q61739	Integrin alpha-6;Integrin alpha-6 heavy chain;Integrin alpha-6 light chain	Itga6
31.1562	30.8783	30.7492	31.0225	31.0385	31.04	31.0346	31.273	31.2026	31.3175	30.8386	30.9156	31.0503	30.7976	30.8281	30.4985	31.2649	31.0465	31.3944	31.3568	31.0052	31.1274	31.2758	30.8146	30.9196	30.92	30.8908	30.9151	30.6283	31.2552	30.7952	30.9012	30.9988	31.1351	18	23	18	65.3	59.6	59.6	32.221	0	283.03	59265000000	535	F6YY69;F6VW30;P68254	F6YY69;F6VW30;P68254	14-3-3 protein theta	Ywhaq
26.1199	26.5475	26.4006	26.4685	26.6387	26.2815	26.2553	26.4251	26.2468	25.914	26.2255	26.1082	25.9006	25.639	25.8909	25.8787	25.5936	25.4472	25.8756	25.3663	25.2484	25.5497	25.6451	25.8994	25.3484	25.8063	26.1596	25.7499	25.1946	26.0957	25.3646	25.6843	25.6387	26.1385	14	14	14	28.3	28.3	28.3	83.593	0	43.041	1713200000	114	F6W2Q5;Q5JC28;H3BK65;P42567;A0A0R4J0A0;H3BJB8;H3BLE4	F6W2Q5;Q5JC28;H3BK65;P42567	Epidermal growth factor receptor substrate 15	Eps15
22.5445	22.262	22.5986	23.127	23.7847	22.656	22.73	22.7719	23.1771	23.2492	22.2893	22.7941	21.9927	22.6833	21.9801	22.3706	22.146	21.667	21.6737	21.6894	21.4803	21.7733	22.2345	23.7948	22.9173	24.4275	22.3681	21.3418	22.7048	22.5251	21.9203	22.7399	22.3484	22.5427	7	7	7	12.7	12.7	12.7	133.33	0	24.191	99031000	27	F6X322;Q9Z1B3;A0A0J9YUY5	F6X322;Q9Z1B3	1-phosphatidylinositol 4,5-bisphosphate phosphodiesterase beta-1	Plcb1
25.564	24.7379	24.6999	25.066	24.8114	25.3396	24.9828	24.6252	25.7842	25.2377	25.2401	25.2151	25.4121	25.2293	25.3761	25.0267	25.1402	25.3816	25.3998	25.6234	25.4284	25.1793	25.6213	24.6661	24.6013	24.6075	24.6643	24.7496	24.6809	25.0156	24.3842	24.9305	24.7384	24.8019	8	8	8	15.2	15.2	15.2	84.902	0	15.787	1003300000	60	F6XC25;Q8BRN9	F6XC25;Q8BRN9	Coiled-coil and C2 domain-containing protein 1B	Cc2d1b
25.0068	22.5801	25.1635	24.9169	25.3557	25.2176	25.471	25.2732	23.1829	25.5001	25.0846	25.7624	24.8861	25.1927	25.1577	24.808	24.9509	25.2866	24.8503	21.8702	25.3657	25.3618	24.971	25.3977	25.2759	25.4452	25.3935	25.3769	26.0662	25.3034	26.1511	25.2355	25.1061	25.4862	9	9	9	10.3	10.3	10.3	132.67	0	25.95	1214800000	12	F6YRW4;P59997;H3BLD4;A0A087WP68;H3BL82	F6YRW4;P59997	Lysine-specific demethylase 2A	Kdm2a
25.8741	26.9382	26.0807	26.5982	26.2241	26.7735	26.9173	26.247	29.3009	27.7648	28.6	26.4841	26.7148	25.8734	25.2952	25.9749	26.6346	25.8241	26.7299	27.9987	27.4667	27.6535	27.5001	27.5597	27.2148	27.3465	26.555	26.918	24.7304	27.4049	26.0638	27.5001	27.4732	28.2192	6	6	6	35.4	35.4	35.4	14.309	0	8.8615	4066700000	106	F6ZFT1;F8WJ64;Q569N0;Q9CR21	F6ZFT1;F8WJ64;Q569N0;Q9CR21	Acyl carrier protein;Acyl carrier protein, mitochondrial	Ndufab1
24.2846	22.716	22.1002	20.9834	22.7756	22.8731	22.3115	21.1047	23.9804	23.9701	22.2962	23.3166	24.185	23.7537	24.0953	24.1585	23.7531	23.8004	23.5666	22.3496	23.9811	23.8721	23.8442	25.1077	24.4892	24.5456	24.2061	24.2223	24.3962	23.9457	24.6503	24.1943	24.3746	23.9977	5	5	5	10.4	10.4	10.4	80.336	0	7.3199	439900000	11	F6ZHD8;Q9D6Y9;G3UW30	F6ZHD8;Q9D6Y9;G3UW30	1,4-alpha-glucan-branching enzyme	Gbe1
22.392	21.8072	21.3114	22.1263	21.1325	22.658	21.858	20.5903	21.0461	22.3752	22.0332	20.4784	24.0076	23.7336	24.1483	24.208	23.5899	23.6233	23.7005	23.6995	23.7722	23.9803	23.7181	22.0386	21.898	21.532	22.1795	23.4171	22.7303	21.7605	23.0156	23.3432	21.8121	22.7574	3	3	3	10	10	10	69.274	0	8.7095	124940000	15	F7A1B4;Q3UAM9;Q63961	F7A1B4;Q3UAM9;Q63961	Endoglin	Eng
27.7846	25.14	26.8259	25.8464	27.4332	27.5243	26.6505	26.5989	25.3262	27.5457	25.9448	27.0047	28.3865	28.6037	28.1815	28.2703	27.5629	28.0349	26.6193	26.6458	27.849	27.8445	26.5999	30.1664	30.201	29.9011	30.5082	30.1828	31.0439	30.0251	30.7756	30.2795	30.5729	30.1733	148	148	148	40.4	40.4	40.4	584.78	0	323.31	21576000000	732	F7A6H4;E9Q555;Q3U0U2	F7A6H4;E9Q555	E3 ubiquitin-protein ligase RNF213	Rnf213
29.0719	29.4458	29.0514	29.3784	28.9414	28.8593	29.07	29.4135	29.2117	28.897	28.9337	28.7768	28.0367	28.0594	28.0321	27.8805	28.5367	28.1407	28.8369	28.7594	28.1902	28.1365	28.5625	27.9576	27.9727	27.772	27.7661	27.7227	27.4277	27.9904	27.5365	28.0065	27.9706	27.7071	19	24	24	29	29	24.1	125.98	0	230	9896800000	266	F7AA26;A2API8;O54931;A2APJ1;A2API9	F7AA26;A2API8;O54931	A-kinase anchor protein 2	Pakap;Akap2
23.8596	22.5673	22.5554	22.429	22.0339	23.099	21.5284	22.3061	23.0439	22.5008	22.8641	22.7985	20.5488	22.7682	22.2886	22.7851	22.5916	20.5287	22.1142	22.8458	22.9875	23.1213	22.7289	21.9614	21.894	21.1364	23.5274	22.526	22.2944	23.2992	21.8544	21.8889	23.9681	22.4304	3	3	3	13.1	13.1	13.1	53.166	0	11.022	208430000	16	F7B6K4;Q80YV4	F7B6K4;Q80YV4	Pantothenate kinase 4	Pank4
22.1829	23.287	22.2907	23.9204	20.7789	22.9692	22.9856	22.3938	22.7231	22.3531	24.2797	24.2163	23.7782	23.6333	23.8263	23.2379	24.9818	24.856	26.3831	24.851	24.4225	24.4456	24.4983	22.493	23.8762	24.0297	23.3819	22.9495	22.7129	24.571	23.3696	25.7647	23.974	25.8319	3	10	3	28.7	8.8	8.8	52.791	0	27.914	646210000	11	F7BGR7;B0LM42;J3QPA9;Q8C7Q4;F6TBN8;Q8VE92;Q5CZX8;S4R1A6	F7BGR7;B0LM42		Gm21992
25.0549	22.3189	25.2453	25.4686	25.1128	25.6665	25.5909	24.8078	24.4814	25.0655	25.5623	25.7709	25.2734	26.1244	25.7205	26.0372	25.7378	26.0019	25.3195	25.3303	25.737	25.7662	26.1847	25.6096	25.5662	25.6358	25.2601	25.4017	26.1527	25.4797	26.2234	25.5857	25.7641	25.7591	7	7	7	18.9	18.9	18.9	51.341	0	38.452	1476100000	79	F7C846;P47802;G3XA66;D3Z3F4;G3UXX9;G3XA75;D3YVW0;G3UYJ5;G3UXB5	F7C846;P47802;G3XA66;D3Z3F4;G3UXX9;G3XA75;D3YVW0	Metaxin-1	Mtx1
25.9458	25.4013	23.8363	26.269	25.4269	26.2077	25.9375	25.2696	26.7631	26.4187	26.0975	26.0722	23.5296	22.254	23.1971	23.2134	22.9679	23.2926	23.2264	22.8068	22.1906	23.3309	21.6779	24.6182	24.3939	24.8498	24.9338	24.1831	24.5215	24.751	22.6219	23.6639	24.8192	24.5904	2	28	2	79.7	2.6	2.6	115.14	0	15.232	866400000	40	F7CVJ5	F7CVJ5		Ahnak2
31.4966	31.8592	31.738	31.8578	31.3762	31.5759	31.4645	31.4449	31.8975	31.4741	31.7179	31.5148	29.0849	28.9116	28.9251	29.1883	29.249	28.934	29.4664	29.3953	29.3156	29.2944	29.4584	30.2728	30.3905	30.5062	30.5849	30.0849	30.202	30.2505	29.8024	29.9457	29.9369	30.108	28	48	48	54.7	54.7	28.2	166.49	0	235.41	46547000000	708	F7DBB3;Q3URZ6	F7DBB3		Ahnak2
24.0738	24.3866	23.6907	24.089	23.6288	24.2286	23.498	24.4331	24.3533	23.7851	23.7981	23.4534	25.0743	24.992	25.1298	25.2242	25.9459	24.6139	25.7946	25.7469	25.2084	25.4033	24.9904	25.8008	26.4826	26.5806	26.5402	26.3784	25.4364	26.2667	25.7566	25.031	24.6386	24.6166	8	10	8	36.2	33.1	33.1	57.688	0	30.809	1114500000	44	F7DEU6;P50096;E0CYE2;E0CXK0;F6XXH9	F7DEU6;P50096;E0CYE2;E0CXK0	Inosine-5-monophosphate dehydrogenase;Inosine-5-monophosphate dehydrogenase 1	Impdh1
26.4632	25.2857	26.0762	25.9832	26.4505	25.9197	25.7927	26.0239	25.6473	26.3719	25.8917	26.1957	27.2354	27.189	26.9313	26.8813	26.4119	26.6983	26.3592	26.392	26.8345	26.7824	26.7405	26.7586	26.6702	26.4357	26.903	26.5369	27.013	26.1333	26.9099	26.5713	26.5334	26.2266	24	24	24	25.9	25.9	25.9	173.94	0	88.273	2820800000	226	F8VPK0	F8VPK0		Ttc37
23.5606	21.5905	21.0585	23.8188	22.5024	24.2185	22.9154	22.9545	23.0446	22.5671	23.2347	22.9109	22.8791	22.9045	22.8878	24.8172	22.8193	23.6296	22.8496	22.9308	23.0736	22.7177	22.9252	23.142	23.2894	22.5722	24.6768	23.4761	25.3082	22.7072	24.9085	22.7153	23.515	22.6415	7	7	7	7.3	7.3	7.3	190.74	0	24.374	358620000	35	F8VPL2;Q61194;A0A0U1RNT0	F8VPL2;Q61194	Phosphatidylinositol 4-phosphate 3-kinase C2 domain-containing subunit alpha	Pik3c2a
26.8882	27.0461	27.1605	27.2017	27.2729	27.0167	27.0295	27.6427	27.7565	26.9438	27.4525	26.795	26.3522	26.7381	26.8532	26.6581	27.2047	27.0546	27.487	27.2529	26.8152	27.0522	27.1172	26.1901	25.666	26.6905	26.2674	26.605	25.8015	26.6828	25.5841	26.6218	26.6828	26.2399	21	23	23	30.2	30.2	28.5	124.86	0	166.16	3208500000	130	V9GXF0;V9GXP8;F8VPM7;V9GXH3;Q99MI1;V9GWT6;V9GX53;V9GXL1	V9GXF0;V9GXP8;F8VPM7;V9GXH3;Q99MI1;V9GWT6;V9GX53	ELKS/Rab6-interacting/CAST family member 1	Erc1
24.9505	24.403	24.3561	24.6338	24.0183	25.0149	24.6334	24.3914	24.4643	24.928	24.4096	24.8786	25.1	25.1652	25.4266	25.546	25.166	25.228	25.1007	25.0592	25.3957	25.0579	25.3062	24.8579	24.8191	24.9393	24.7355	24.3561	25.4066	24.4591	25.131	24.362	24.5612	24.5381	7	7	7	12.5	12.5	12.5	110.29	0	39.021	909960000	96	F8VPP8	F8VPP8		Zc3h7b
26.6428	25.2947	25.8661	26.0159	26.2372	26.4371	26.3471	26.0151	26.5644	26.7348	26.3728	26.7179	23.9979	24.0926	24.3656	24.307	23.4994	24.4789	24.0367	24.4191	24.0826	24.3244	23.9185	21.0937	22.6807	22.1332	22.6906	21.8048	22.1474	23.1195	22.4256	22.3137	21.5983	23.0102	12	12	12	26.4	26.4	26.4	66.267	0	35.719	918620000	53	F8VPR1;Q8BVA4	F8VPR1;Q8BVA4	Leiomodin-1	Lmod1
28.7218	28.1628	28.4688	28.1717	28.53	28.8526	28.6424	28.4121	28.3493	28.8189	28.6838	28.9574	29.5218	29.5626	29.3887	29.2265	29.2449	29.5368	28.8958	29.0158	29.6367	29.463	29.2095	28.4541	28.4117	28.3095	28.3657	28.1236	28.7194	28.2598	28.6149	28.2658	28.4855	28.1192	33	33	33	42.3	42.3	42.3	118.87	0	173.17	13361000000	479	F8VPU2;E9Q805	F8VPU2	FERM, RhoGEF and pleckstrin domain-containing protein 1	Farp1
22.1861	21.4095	24.3378	24.2738	25.0606	25.1122	24.6082	24.3987	24.4822	25.1035	25.0439	24.961	24.8879	24.7846	24.5308	24.6889	24.4922	24.4442	24.2291	24.6594	24.5844	24.3565	24.4257	24.999	25.3644	24.9247	25.0954	25.3246	24.5541	25.4935	24.9303	25.3446	25.1947	26.0746	10	10	10	4.3	4.3	4.3	331.33	0	13.535	885940000	21	F8VPV0;P48725	F8VPV0;P48725	Pericentrin	Pcnt
27.9522	27.5275	27.7839	27.6849	27.7132	27.7578	27.8009	27.5529	27.4746	27.5478	27.5173	27.828	27.9315	27.8334	27.8997	27.8129	27.7688	27.6045	27.4154	27.359	27.82	27.6595	27.4486	27.9316	27.8178	27.7227	28.1143	27.7586	27.9197	27.7563	28.3135	27.9611	27.9306	27.6542	29	29	29	38.4	38.4	38.4	128.47	0	164.22	6595900000	368	F8VPX1;E9PXY8;Q6A4J8;G3UWR8;E0CY04	F8VPX1;E9PXY8;Q6A4J8	Ubiquitin carboxyl-terminal hydrolase;Ubiquitin carboxyl-terminal hydrolase 7	Usp7
23.9269	22.4924	23.3047	23.2677	22.9882	22.3546	23.1625	22.5021	21.3278	23.6373	23.7123	23.4396	23.1817	23.5968	23.5141	23.7687	22.7626	23.3847	22.7297	23.0974	23.7423	23.6167	23.5365	24.0071	23.572	23.8124	24.0587	23.942	23.8264	23.2862	23.6146	23.9824	23.8739	23.4609	7	7	7	4.7	4.7	4.7	337.82	0	19.936	364850000	58	F8VQ05;A0A0J9YTS1;A0A0J9YU33;A0A0J9YUH4;F6Q1V8	F8VQ05;A0A0J9YTS1		Fryl
23.1497	22.0095	22.9034	22.9094	23.3236	23.2448	23.5095	21.4362	24.1862	23.882	23.7105	23.979	23.1446	21.9625	22.4862	22.0921	23.0243	22.0464	23.2558	23.1538	23.4535	22.9257	23.1564	21.9623	21.5453	22.4064	23.0774	21.3998	22.7374	22.9757	22.094	22.8203	20.5743	22.6703	3	3	3	3	3	3	134.36	0	4.0569	169820000	9	F8VQ06;Q61810	F8VQ06;Q61810	Latent-transforming growth factor beta-binding protein 3	Ltbp3
27.0413	27.5165	27.5103	27.7095	27.3568	27.4888	27.4366	27.5186	28.3234	27.4405	27.7655	27.5909	26.7242	27.2028	27.024	27.4572	27.5644	27.5417	27.6181	28.0757	27.5587	27.5913	27.6063	27.0697	27.0726	27.4153	27.2365	27.0133	26.8872	27.5963	26.9703	27.2794	27.4182	27.3376	17	17	17	44.8	44.8	44.8	64.506	0	99.926	5031100000	248	F8VQ28;Q8VI36;A0A0J9YV30;A0A0J9YV66	F8VQ28;Q8VI36;A0A0J9YV30	Paxillin	Pxn
26.4572	24.1375	24.0418	24.6349	25.1527	25.1603	24.3295	24.4835	24.651	25.3159	24.3453	25.1688	24.4814	24.5506	24.877	25.1484	24.4422	24.6359	23.7473	23.8241	24.9322	24.2375	24.7328	26.1683	26.1732	26.0481	26.4028	26.0072	26.7955	25.8903	26.5645	25.83	26.1419	25.8271	21	24	21	26.9	25.6	25.6	185.35	0	85.371	1470600000	143	F8VQ29;Q3UQP1;A0A0A6YXJ2	F8VQ29;Q3UQP1		Iqgap3
22.7469	22.0824	22.4686	21.975	21.9338	22.0739	23.056	23.3582	21.7819	23.8587	22.6706	23.5127	23.0452	23.8035	23.1241	22.1886	23.2835	23.3092	22.1298	22.1072	23.6821	22.4807	22.2956	23.4939	24.0184	23.6191	23.9774	24.8364	25.9195	24.1565	25.1826	24.6902	24.8469	24.6196	9	10	10	9.6	9.6	8.8	206.72	0	47.311	503700000	47	F8VQ93;Q8VDD9;A0A087WR26;A0A087WPP7;F6X674	F8VQ93;Q8VDD9	PH-interacting protein	Phip
22.7267	24.1237	23.8049	24.232	23.7236	24.3198	24.1592	23.7329	24.8941	23.5366	24.4813	23.2591	23.8267	24.0636	23.6693	23.7097	23.4094	23.1738	23.6246	23.7567	23.6405	23.0281	23.0328	24.1045	23.9139	24.5222	23.4559	23.4953	23.4958	23.8696	23.2905	23.571	23.8442	23.5822	6	6	6	11.1	11.1	11.1	84.253	0	20.416	418880000	33	F8VQ95;Q6Y685	F8VQ95;Q6Y685	Transforming acidic coiled-coil-containing protein 1	Tacc1
28.1129	28.2247	27.9291	28.4188	28.3424	28.3392	28.1231	28.2892	28.3699	27.8899	27.9536	27.9605	28.9901	28.789	28.8727	28.7035	28.6512	28.5641	28.6913	28.8244	28.6572	28.676	28.7186	28.4151	28.5062	28.3371	28.341	28.5704	28.1703	28.4777	28.0484	28.3668	28.3991	28.3264	24	24	24	47.4	47.4	47.4	74.656	0	205.4	9854200000	364	F8VQC1;E9Q740	F8VQC1;E9Q740	Signal recognition particle subunit SRP72	Srp72
24.2954	23.9653	23.7545	24.2491	23.3465	23.7539	23.353	22.7408	23.126	23.1636	23.1279	23.3169	24.7343	25.6458	25.0801	25.3844	24.7666	24.4968	24.5538	24.0623	24.9031	24.7629	24.4866	25.3366	25.2295	25.0721	25.3172	24.7697	25.8385	25.0962	25.3431	25.1514	25.0608	25.1746	7	7	7	11.6	11.6	11.6	127.22	0	43.285	827080000	106	F8VQC9;Q8BTY2	F8VQC9;Q8BTY2	Anion exchange protein;Sodium bicarbonate cotransporter 3	Slc4a7
21.8081	22.4958	22.8388	23.0571	22.4986	22.6025	22.6329	23.1467	22.2354	22.0917	21.5258	23.4353	20.8106	22.5502	22.7132	22.1702	23.1445	21.8979	22.203	22.564	22.9786	22.4471	22.7974	22.4818	22.8176	22.4509	23.0195	23.4039	22.8704	22.9343	21.7869	22.3319	21.9946	23.0586	3	3	3	5.3	5.3	5.3	97.694	0	12.809	183280000	24	F8VQE9;Q8VHH5;A0A0G2JER6	F8VQE9;Q8VHH5;A0A0G2JER6	Arf-GAP with GTPase, ANK repeat and PH domain-containing protein 3	Agap3
26.9974	27.5512	27.0644	27.5646	26.9466	26.6773	27.0386	26.7279	27.5297	26.8994	27.0472	26.8141	26.317	26.3814	26.4955	26.2843	26.652	26.0462	26.34	26.6923	26.0431	26.1464	26.6301	26.7666	26.709	27.1362	27.269	26.1932	25.5313	26.6334	25.5561	25.8277	25.7406	26.3092	24	24	24	20.6	20.6	20.6	177.19	0	97.637	2835700000	114	F8VQJ3;P02468;F6TLW1;F6SFQ3	F8VQJ3;P02468	Laminin subunit gamma-1	Lamc1
24.0453	20.5428	22.2848	21.1241	21.6017	23.1208	22.3103	21.3008	21.5119	21.1732	21.6337	22.4475	25.3743	24.3227	25.2338	25.0138	25.0982	25.0302	26.0488	25.8168	25.2733	25.2526	25.1564	23.5091	21.1607	22.0495	22.7136	22.0119	22.1732	22.8302	22.0098	24.3222	22.5988	22.8729	7	7	7	8.5	8.5	8.5	135.62	0	18.233	383740000	17	F8VQK5;P59808	F8VQK5;P59808	SAM and SH3 domain-containing protein 1	Sash1
24.4729	25.0764	24.445	24.4473	24.7481	25.0269	24.8335	24.9269	24.3943	24.6794	24.7591	25.2956	24.5833	24.8419	24.9726	24.5119	24.975	24.6801	25.1761	25.1341	25.0025	25.1935	25.3465	24.6297	24.4603	24.4258	24.8657	24.4177	24.7109	24.3533	22.5303	24.6876	24.8336	24.6759	9	10	10	7	7	6.5	273.41	0	22.078	769250000	56	F8VQL9;E9Q9V3;E9PY55;E9Q701;Q9WU42;F6Z4B2;F6YAU7;D3Z2J5;F6SK53	F8VQL9;E9Q9V3;E9PY55;E9Q701;Q9WU42;F6Z4B2	Nuclear receptor corepressor 2	Ncor2
22.933	21.3264	22.6553	21.941	22.5967	22.5202	22.0507	22.0172	20.1993	22.5214	21.7185	22.3184	22.6914	22.964	23.5252	22.5824	22.3145	22.814	22.9267	22.83	22.8916	23.3606	23.2946	23.1939	22.7268	23.024	22.731	23.5478	23.1576	23.3134	22.9685	23.4314	23.2564	23.6644	4	4	4	15.2	15.2	15.2	66.357	0	16.717	178690000	27	Q548T0;F8WGM5;Q64324	Q548T0;F8WGM5;Q64324	Syntaxin-binding protein 2	Stxbp2
24.4298	24.4922	23.8093	22.4102	24.4887	24.4771	24.3086	24.1961	21.5935	23.1445	23.7615	24.4907	21.8862	24.6946	21.5941	21.6413	22.0883	21.387	22.881	21.8449	22.6003	22.9591	22.2414	23.6009	23.1547	23.2116	23.6129	23.545	22.9646	23.1734	23.3945	23.2	22.91	21.2773	5	13	5	31.2	18.3	18.3	66.771	0	26.501	304360000	31	F8WGT1;Q68FL4;F8WI65;H3BKT5;H3BL31;D3YYM7;A0A0N4SUY4;D3YX97;E9PX77	F8WGT1;Q68FL4;F8WI65;H3BKT5	Adenosylhomocysteinase;Putative adenosylhomocysteinase 3	Ahcyl2
23.9882	22.5188	22.5215	21.3079	24.0336	23.6902	22.7648	22.6048	23.2357	23.8012	23.0291	22.6807	23.5957	23.8459	23.82	23.7962	23.7043	23.8937	22.2252	22.4567	22.7251	23.0863	23.5904	24.368	24.2706	24.3969	23.9394	24.3692	26.4972	23.4147	26.2314	23.9541	24.5863	23.1122	11	11	11	18.9	18.9	18.9	110.19	0	72.643	631080000	27	F8WGW3;Q497V5	F8WGW3;Q497V5	S1 RNA-binding domain-containing protein 1	Srbd1
28.2879	27.2723	27.9245	27.3681	27.9888	28.2506	27.9827	27.6327	27.4086	28.5025	27.8617	28.3048	27.8589	27.6999	27.6851	27.6255	27.3599	27.58	26.7163	26.7192	27.6784	27.4111	27.1881	28.4017	28.1633	28.2272	28.3673	28.1685	28.9166	28.2171	28.7539	28.408	28.7354	28.3842	34	39	39	32.6	32.6	29.9	164.76	0	108.99	8485100000	350	F8WHU5;Q4VA53	F8WHU5;Q4VA53	Sister chromatid cohesion protein PDS5 homolog B	Pds5b
23.6597	23.3088	23.8707	23.3152	24.0299	23.804	23.798	23.2992	23.0084	23.4143	23.7673	24.0768	23.3276	21.6672	23.2636	23.5905	24.2101	23.7652	21.7653	23.4241	23.741	23.4105	21.3171	23.7469	24.0195	23.8269	23.9336	23.7057	23.8147	23.7336	23.7915	23.7847	23.785	23.6118	9	11	9	13.7	12.3	12.3	140.13	0	12.285	377260000	14	F8WHU7;Q9D3E6;F6XQW1;F6TNY1;D6RHQ7;D6REF2;D3Z1T1;D6RH50	F8WHU7;Q9D3E6;F6XQW1	Cohesin subunit SA-1	Stag1
24.7603	25.2372	24.9561	25.1595	25.576	25.1903	22.6216	25.4797	25.7225	25.5725	25.6156	24.9625	25.4297	25.008	20.7523	24.4815	25.1936	25.0537	25.6859	25.8086	25.3592	25.3769	25.643	24.7266	25.0067	25.0849	24.9306	24.6855	24.5106	24.5546	23.4527	24.8348	24.8081	24.6274	7	7	7	22.4	22.4	22.4	62.717	0	21.678	944550000	28	F8WI14;Q61508;D3Z0U9;D3Z038;D3YV64;D3Z772;D3YV22	F8WI14;Q61508	Extracellular matrix protein 1	Ecm1
27.4715	27.8915	27.8613	28.0944	27.8932	28.2437	27.7598	28.0693	28.6656	28.1741	28.33	27.9598	27.1839	26.7993	26.9636	27.5212	27.7554	27.4547	27.6955	27.9209	27.4481	27.6073	27.6846	26.0083	25.9003	25.8784	25.6161	26.7062	25.3181	26.4549	25.8986	26.4573	26.2998	26.4913	21	21	21	70.1	70.1	70.1	50.878	0	95.628	4735900000	189	F8WI30;F6RSR4;Q5M8N3;Q9CY18;F7D3B8	F8WI30;F6RSR4;Q5M8N3;Q9CY18;F7D3B8	Sorting nexin-7	Snx7
26.5442	25.4096	25.9032	26.0767	26.0419	25.7824	25.7679	25.9417	25.5952	25.7253	25.5905	25.7386	26.0099	25.8987	25.9214	26.0198	25.7549	25.5208	25.4945	25.4029	25.7872	25.6235	25.57	26.4614	26.4285	26.1994	26.6232	26.0742	26.4745	25.6773	26.3127	26.2313	26.2113	26.1677	22	22	22	12.9	12.9	12.9	289.23	0	89.31	1938300000	134	F8WIE5;Q69ZR2	F8WIE5;Q69ZR2	E3 ubiquitin-protein ligase HECTD1	Hectd1
22.6405	21.6725	22.3489	21.5003	21.6474	22.224	21.8609	21.0248	20.9313	22.1998	22.2109	21.8415	22.0224	22.465	22.2506	22.3054	21.4693	22.2831	21.9185	22.1663	22.479	22.3163	22.3218	23.2908	22.804	22.5719	23.2079	22.6048	22.7288	22.2254	22.7565	22.7918	23.1556	22.9007	5	5	5	6.9	6.9	6.9	133.71	0	10.452	176200000	35	F8WIG5;Q9Z207	F8WIG5;Q9Z207	Protein diaphanous homolog 3	Diap3;Diaph3
26.8202	25.4761	25.4819	25.6907	25.291	25.8686	26.3546	25.1712	25.4701	25.8886	25.9113	26.1685	25.3393	24.9312	24.8983	24.7823	24.6203	24.996	24.2365	24.536	24.9203	24.7811	24.9063	25.2522	24.8716	24.5352	25.8195	25.0907	25.6183	25.7288	26.0204	25.5229	25.4606	25.0939	12	12	12	13.8	13.8	13.8	120.62	0	18.689	1323200000	64	Q3TWZ6;F8WIJ0;Q9JIS8;A2AGJ9;Q6P6P5;Q3V0N8;Q924N4;F6TQE2	Q3TWZ6;F8WIJ0;Q9JIS8	Solute carrier family 12 member 4	Slc12a4
26.1063	22.7143	22.3338	25.8785	25.4178	24.9009	21.5279	21.9714	22.2546	21.5099	25.3781	21.6391	21.9262	22.1079	22.6268	23.5535	21.6898	21.4577	23.7068	21.1921	23.1553	21.9009	22.2123	25.973	25.4882	25.0461	22.3775	25.7229	25.5488	25.6273	22.6508	25.5928	25.3047	21.704	3	3	3	25.4	25.4	25.4	19.811	0	3.9985	1198800000	14	F8WIU1;Q9D1K7;H7BXB9;Q6IR22	F8WIU1;Q9D1K7;H7BXB9	UPF0687 protein C20orf27 homolog	1700037H04Rik
29.2932	28.6246	28.9113	28.9093	29.4234	29.5377	29.4119	29.3771	29.2991	29.6098	29.2607	29.604	29.4712	29.2126	29.3329	29.3942	29.1401	29.2361	29.2089	29.2209	29.5193	29.3732	29.0545	28.7945	28.7479	28.6094	28.8271	28.6409	29.2591	28.4672	28.8944	29.086	29.023	29.0276	3	40	40	49.5	49.5	3.5	97.194	0	323.31	17369000000	641	Q3T9X3;F8WIV5;P39054;G3UZZ3;G3UY64	Q3T9X3;F8WIV5;P39054;G3UZZ3	Dynamin-2	Dnm2
21.7416	22.4472	22.1681	21.2466	20.9858	22.3003	22.7133	22.8306	22.0892	21.0182	22.836	22.118	23.7279	23.629	23.8553	23.7544	23.8491	23.6526	23.8441	23.4539	23.9728	23.4395	23.5093	24.2576	23.7615	23.6448	23.4221	23.6224	24.843	23.5176	24.1679	24.0751	23.7317	24.4328	3	3	3	4.9	4.9	4.9	126.88	0	6.5604	330740000	21	F8WIY7;Q923Q2;D3Z5Y1;D3Z418;A0A0J9YU82	F8WIY7;Q923Q2;D3Z5Y1	StAR-related lipid transfer protein 13	Stard13
22.3971	21.8201	23.193	21.9549	22.5703	21.0322	21.6308	22.1866	23.5837	22.3238	21.9417	22.124	23.111	25.048	20.8258	22.7609	22.2009	22.2173	20.4917	22.5958	22.6068	22.4486	22.2699	21.3129	21.3899	21.8453	22.2161	21.3942	21.5852	21.4328	21.5417	21.5686	21.8137	21.5405	3	3	3	8.3	8.3	8.3	60.124	0	11.791	43484000	5	F8WJ72;Q3UI99;Q9Z1X9	F8WJ72;Q3UI99;Q9Z1X9	Cell division control protein 45 homolog	Cdc45
24.9183	24.8016	24.6095	24.8642	24.6742	24.8059	25.124	25.0364	25.4321	25.2623	24.8743	24.2205	25.173	24.3596	25.2968	24.5408	24.5197	24.9742	24.9577	25.2317	25.0763	24.973	24.9204	25.2576	24.8291	25.04	25.7144	24.9038	25.2778	25.181	25.2867	24.8362	25.4072	25.1873	7	7	7	8.7	8.7	8.7	109.97	0	21.128	1219200000	48	F8WJ93;Q3UMY5;A0A0R4J0H0;A0A0R4J1G7	F8WJ93;Q3UMY5;A0A0R4J0H0;A0A0R4J1G7	Echinoderm microtubule-associated protein-like 4	Eml4
25.6382	24.4676	24.3219	24.486	24.4831	24.632	24.1256	23.9386	23.8184	24.0377	23.8107	23.7545	25.9875	25.4159	24.9531	25.2901	24.4922	24.2823	24.7907	24.5368	24.7179	24.8405	24.8708	27.3167	27.1938	27.0038	27.3514	26.3961	26.9827	26.9658	26.7809	25.7958	26.0616	25.6889	18	18	18	30.1	30.1	30.1	101.37	0	52.899	1707000000	71	F8WJA0;Q9ESV0	F8WJA0;Q9ESV0	ATP-dependent RNA helicase DDX24	Ddx24
26.7572	25.3929	26.5533	26.2454	26.5895	26.6665	26.3323	26.2836	26.6607	26.9563	26.4299	26.5744	26.6429	26.7475	26.4437	26.6776	25.9584	26.3607	25.8365	25.9477	26.7081	26.2961	26.0695	27.4932	27.133	27.1338	27.6752	26.7695	27.3652	26.9489	27.3077	27.0362	27.4488	27.1289	22	22	22	30.4	30.4	30.4	142.62	0	149.26	3467400000	193	F8WJD4;Q80X82;F6UJ99;D3Z2M2;S4R2Q3	F8WJD4;Q80X82	Symplekin	Sympk
29.6737	29.4261	29.1654	29.6562	29.901	30.1081	29.8672	29.7763	30.364	30.119	30.2299	30.0544	29.0999	29.1197	28.9511	29.1093	29.292	29.2028	28.9699	29.2964	29.3589	29.2291	29.294	28.9622	28.9351	29.1021	29.0125	29.0157	29.2382	29.1601	29.1245	29.1663	29.2872	29.2321	34	34	34	55.3	55.3	55.3	75.892	0	285.07	20226000000	638	F8WJE0;Q60710;F6TVP2;E9Q0K6;E9PYG9;E0CXZ5	F8WJE0;Q60710;F6TVP2;E9Q0K6;E9PYG9	Deoxynucleoside triphosphate triphosphohydrolase SAMHD1	Samhd1
30.4315	31.0916	30.7916	31.094	30.5462	30.6663	30.5813	30.5788	30.8471	30.7898	30.52	30.422	31.0343	31.0438	30.7448	30.8896	31.0172	30.8277	31.2217	31.0767	30.7957	30.7767	31.2434	30.6774	30.6972	30.9242	30.8009	30.6585	30.3122	30.8457	30.0771	30.5925	30.6848	30.8818	17	17	17	34.8	34.8	34.8	40.538	0	180.95	48834000000	540	F8WJK8;Q99L47;E9Q1X9;E9Q1V0	F8WJK8;Q99L47	Hsc70-interacting protein	St13
27.9769	26.8972	27.1694	27.078	27.4824	27.6303	27.7043	27.2703	27.5856	27.2045	27.756	27.5518	27.6997	27.7159	27.5243	27.7931	27.5688	27.4927	27.4657	27.3481	27.4891	27.5832	27.6024	28.1494	28.166	27.9993	27.8127	27.5574	28.5181	27.9709	28.4371	27.8912	28.0435	27.985	13	13	13	28.9	28.9	28.9	51.278	0	55.289	6419200000	193	G3UVU2;Q62203;D3YW09;D3Z5A6	G3UVU2;Q62203;D3YW09	Splicing factor 3A subunit 2	Sf3a2
22.2725	23.6508	23.6419	22.3152	23.8915	21.0672	23.7148	22.093	20.4611	23.618	23.4269	23.8359	24.0403	21.9483	24.5422	24.4387	24.4893	24.1174	22.6437	23.6552	23.7952	24.0772	24.3138	24.383	24.3907	24.6858	25.2286	24.4259	24.2895	24.4883	23.978	24.3801	24.3554	24.6755	4	4	4	23.7	23.7	23.7	32.003	0	18.651	583310000	27	G3UVU9;Q9ERI5;F6VRF7;F6VMC4	G3UVU9;Q9ERI5;F6VRF7;F6VMC4	Bifunctional arginine demethylase and lysyl-hydroxylase JMJD6	Jmjd6
30.1274	29.5641	29.9439	29.6381	30.1507	30.0307	30.004	29.906	29.8377	30.4303	29.9642	30.1691	29.8717	29.601	29.7581	29.7116	29.5246	29.7097	29.2761	29.2359	29.7209	29.6358	29.691	29.9967	30.03	29.8007	29.8862	29.9506	30.2457	29.8459	30.3311	30.115	30.2157	30.0123	41	48	48	57.1	57.1	52.1	101.87	0	301.02	29162000000	868	G3UVV4;P17710;D3YYR4;D3Z365;D3Z105;B4YB29	G3UVV4;P17710	Hexokinase;Hexokinase-1	Hk1
25.8191	25.289	26.053	25.3097	25.1482	25.7069	25.4188	24.9116	25.95	25.8847	25.2481	25.7961	24.1488	24.2678	24.3331	24.1811	24.2817	24.1458	23.8727	24.5692	24.9747	23.8104	24.4414	25.9028	24.995	25.8354	26.3189	25.3128	25.4932	25.4845	25.6366	25.6798	26.2046	25.5815	7	7	7	17.3	17.3	17.3	61.73	0	8.0775	1155500000	34	G3XA79;G3UY19;G3UW86;G3UWQ7;Q99K43;G3UXT4;G3UYX6	G3XA79;G3UY19;G3UW86;G3UWQ7;Q99K43;G3UXT4	Protein regulator of cytokinesis 1	Prc1
21.9445	23.2714	21.0896	21.7088	21.322	21.9185	22.2739	22.1524	22.0834	20.4462	22.4343	22.7696	20.1915	23.2857	23.4575	23.1385	23.1519	23.0539	23.0703	23.223	23.3237	23.3284	23.1717	21.9274	21.4704	22.1456	22.0406	22.2517	23.6096	23.4974	23.3406	22.7275	20.7791	21.9984	3	3	3	9.5	9.5	9.5	82.8	0	4.6033	80910000	9	Q3UZV6;G3UWC2;Q9CZR2;E9PV01	Q3UZV6;G3UWC2;Q9CZR2	N-acetylated-alpha-linked acidic dipeptidase 2	Naalad2
23.3747	22.8188	21.6624	21.9633	23.0548	22.5321	22.9152	22.9978	21.6695	23.3348	21.7662	22.806	22.117	23.5669	22.2598	21.8955	23.1288	23.2073	22.6442	21.9556	23.6658	23.4287	23.2617	21.421	23.0568	21.7895	21.6355	23.1377	21.6019	23.044	22.1992	22.6584	23.2171	22.8395	5	5	5	12.5	12.5	12.5	80.77	0	9.0397	189110000	10	Q7TSQ9;G3UWH9;Q8R1U1;G3XA67	Q7TSQ9;G3UWH9;Q8R1U1	Conserved oligomeric Golgi complex subunit 4	Cog4
24.9689	21.3138	25.1149	25.5097	26.8875	25.5752	25.395	27.0298	26.385	26.6094	25.6881	20.4761	22.3266	24.2552	24.7961	24.3532	24.6879	25.1282	22.2212	25.6353	25.2204	25.3176	23.3505	25.0787	24.897	25.0748	24.6881	25.6251	24.3653	25.4695	22.0896	23.2541	21.6621	25.3619	2	3	2	33.3	17.3	17.3	8.6017	0	4.3909	1229500000	26	G3UZ60;G3UWI9;G3UWX9;Q9Z172;G3UZA7	G3UZ60;G3UWI9;G3UWX9;Q9Z172;G3UZA7	Small ubiquitin-related modifier 3;Small ubiquitin-related modifier	Sumo3
21.6073	23.8836	22.6695	23.6349	22.7808	23.1302	23.1382	23.2717	21.2132	22.7948	23.1186	23.5156	22.4078	21.9563	22.43	22.5783	22.8877	22.1882	22.2172	21.6975	21.7736	22.0852	21.2336	22.7166	22.2731	23.4668	22.6931	23.8901	22.1949	22.6245	21.9259	22.0021	22.4035	21.6806	2	2	2	5.2	5.2	5.2	90.472	0	5.9992	134780000	14	Q8CCA6;G3UWJ0;G3UYK2;G3UWT0;G3UYY9;G3UZ13;O35700;G3UZT5;P14404	Q8CCA6;G3UWJ0;G3UYK2;G3UWT0;G3UYY9;G3UZ13;O35700;G3UZT5;P14404	MDS1 and EVI1 complex locus protein EVI1	Mecom
27.1774	26.9631	27.0424	27.2827	26.7892	27.3718	27.1011	26.682	27.5385	26.8679	27.1637	26.7111	27.6921	27.7463	27.5618	27.867	27.054	26.8809	27.1906	27.2493	27.2398	27.2212	27.0651	27.1753	26.9643	27.3916	27.6732	26.8509	26.7149	27.113	26.9106	26.7539	26.8536	26.6763	17	26	17	48.6	32.1	32.1	72.742	0	128.29	4043300000	321	Q3TTF6;H3BKU1;G3UWS4;Q7TNP2;H3BLQ0;H3BLE7;H3BIV7	Q3TTF6;H3BKU1;G3UWS4;Q7TNP2;H3BLQ0;H3BLE7;H3BIV7	Serine/threonine-protein phosphatase 2A 65 kDa regulatory subunit A beta isoform	Ppp2r1b
21.6795	22.1868	22.2157	21.9727	22.7524	22.9238	22.3314	23.9453	22.645	21.5626	22.0365	21.2844	22.7859	22.2604	22.6912	22.7091	22.8439	22.4902	23.0278	21.4054	21.3959	22.9871	21.8401	23.5453	23.5106	24.7967	24.5823	24.1239	24.8627	23.5685	24.4235	24.4032	23.4198	23.4527	9	9	9	10.4	10.4	10.4	178.17	0	21.537	279940000	21	G3UWZ0;O88379;G3UZ82	G3UWZ0;O88379	Bromodomain adjacent to zinc finger domain protein 1A	Baz1a
27.0393	26.869	26.7617	26.6301	27.1264	27.1239	27.0642	27.219	27.2072	27.0609	27.193	27.5466	26.8457	26.9988	27.0067	27.1048	27.1215	27.1183	27.0186	27.3026	27.0872	27.4273	27.1133	26.8002	26.9505	26.8294	26.7204	27.1073	27.3259	27.1607	27.4476	27.3202	27.3776	27.3169	14	18	14	54.1	48.6	48.6	59.465	0	136.42	4163300000	219	G8JL74;G3UXA6;Q8BHD7;G3UZ01;G3UY95;F7C521;G3UXZ8;G3UXZ6	G8JL74;G3UXA6;Q8BHD7;G3UZ01	Polypyrimidine tract-binding protein 3	Ptbp3
28.6131	29.2668	28.5913	28.5809	28.4453	28.8822	28.7737	28.6501	28.4435	28.3344	28.7762	28.4517	28.9195	28.9481	28.9047	28.6248	28.6535	28.6096	28.8427	28.6424	28.3694	28.8057	28.4184	29.2189	29.0049	29.2044	29.2937	28.9889	28.808	29.283	29.1115	29.0021	29.1558	28.9278	7	17	17	54.1	54.1	21.1	34.824	0	106.57	13270000000	364	G3UXL2;Q9D7G0	G3UXL2;Q9D7G0	Ribose-phosphate pyrophosphokinase 1	Prps1l3;Prps1
24.6306	21.8955	22.07	22.2983	24.4482	24.604	25.0961	24.5729	24.718	24.8858	24.8954	25.2778	24.3974	25.0193	24.1826	24.1962	24.4853	24.2318	24.3364	24.5065	24.5443	24.7196	24.5018	24.1289	24.7504	24.3149	25.0013	23.8742	22.5009	24.5049	23.6219	24.6673	24.0957	24.138	8	8	8	8.4	8.4	8.4	168.78	0	15.453	614140000	26	G3UXV6;G3UY21;G3UYX7;Q9R1B9;G3X909;G3UZ61;G3UWQ3	G3UXV6;G3UY21;G3UYX7;Q9R1B9;G3X909	Slit homolog 2 protein;Slit homolog 2 protein N-product;Slit homolog 2 protein C-product	Slit2
28.197	28.027	28.3109	27.951	28.1174	27.954	27.7916	27.5848	27.917	28.1972	27.4634	27.6451	28.5194	28.1225	28.3898	28.5162	28.3771	28.2603	27.8585	28.0378	28.157	28.0273	28.1947	28.0881	28.0305	28.2272	28.4812	28.0461	27.77	27.8737	28.3771	27.8427	27.9012	27.7203	23	23	23	47.7	47.7	47.7	58.86	0	100.72	7841200000	329	G3UXW9;Q3MIA8;Q99LD4;B1ATU4	G3UXW9;Q3MIA8;Q99LD4;B1ATU4	COP9 signalosome complex subunit 1	Gps1
28.6651	28.8607	28.4309	28.7569	28.5774	28.781	28.6247	28.4183	28.9767	28.5917	28.6581	28.2684	29.3799	29.4418	29.2969	29.349	29.0957	29.1673	29.2952	29.5284	29.2143	29.4219	29.3929	29.1611	29.4583	29.5121	29.1549	29.4201	29.0652	29.4879	28.9623	29.3082	29.4135	29.6955	18	19	18	76.9	72.3	72.3	27.411	0	223.73	16223000000	510	G3UXZ5;Q5HZK3;P97371;G3UXY0;G3X9K9;G3UWN9;G3UXR1	G3UXZ5;Q5HZK3;P97371;G3UXY0;G3X9K9;G3UWN9	Proteasome activator complex subunit 1	Psme1
26.9965	26.9745	26.9886	27.344	27.7313	27.1536	27.8364	27.4477	26.9014	27.4641	27.4799	27.3241	27.7577	27.3368	27.6804	27.3661	27.8091	27.7647	28.0414	27.8991	27.7714	27.6199	27.9305	27.8865	27.7214	27.9957	27.885	27.9351	28.3067	27.8651	27.612	27.7636	27.7676	28.0029	9	9	9	37.3	37.3	37.3	34.003	0	27.095	6167800000	157	G3UY42;Q8CCS6;D3YUB9;D3Z5F7;D3Z055;G3UWS5;G3UX74;G3UWY6;Q5XFR0	G3UY42;Q8CCS6;D3YUB9;D3Z5F7;D3Z055;G3UWS5	Polyadenylate-binding protein 2	Pabpn1;Gm20521
27.3843	26.3841	26.7907	27.0931	26.991	27.6476	27.2182	26.3843	27.0831	26.9821	26.9761	27.2454	26.9001	27.4984	26.9209	27.0701	27.0598	27.0266	26.5128	26.8226	27.2266	26.9577	27.0894	27.2018	26.9869	27.1082	27.5762	26.8208	27.8661	27.2578	27.3552	27.144	27.2839	27.1794	24	25	25	35.4	35.4	33.7	103.08	0	98.625	4282200000	251	G3UYD0;Q3UHU8;Q9ESZ8;G3UYJ6;G3UWV2;G3UYD7;G3UZU4;G3UX27;G3UY14;G3UWP6	G3UYD0;Q3UHU8;Q9ESZ8;G3UYJ6	General transcription factor II-I	Gtf2i
27.1422	28.222	27.6176	27.4196	26.8216	27.2481	27.6443	27.726	27.7025	27.0863	26.891	27.0242	27.4854	27.0551	27.0605	27.1706	27.1736	27.5005	27.3951	27.5835	27.6402	27.7332	26.7591	27.3348	27.1157	27.581	27.4479	27.4134	26.4115	27.6946	27.0107	26.7071	27.2856	27.4718	8	8	8	68.3	68.3	68.3	11.409	0	48.592	4524400000	126	G3UYF9;Q792E4;Q03958	G3UYF9;Q792E4;Q03958	Prefoldin subunit 6	Pfdn6
26.0012	26.2601	26.4419	26.3761	25.6668	26.1307	26.0172	26.1558	26.2088	25.3915	26.258	26.0083	25.8071	26.124	25.8089	26.4373	26.2858	26.2305	26.3624	26.2265	26.0597	26.2599	26.1173	26.5425	26.5918	26.7259	26.852	26.1464	26.6614	26.7011	26.4865	26.4345	26.4987	26.2952	16	16	16	24.2	24.2	24.2	148.58	0	99.742	2213700000	205	G3UYG6;Q6Y7W8;G3UWR2;G3UYR9;E9Q2M5;G3UZX7;G3UZW5	G3UYG6;Q6Y7W8;G3UWR2;G3UYR9;E9Q2M5	PERQ amino acid-rich with GYF domain-containing protein 2	Gigyf2
23.3203	22.2785	21.4077	22.759	23.5483	21.4312	23.8695	20.4037	22.6022	23.6585	22.733	21.9503	21.8314	22.4796	22.737	21.6038	21.9432	23.9387	24.0776	22.4333	24.1017	21.955	23.8429	21.9747	24.1328	21.8104	22.959	24.3344	23.3358	25.1849	23.8947	24.4205	24.246	22.2461	4	4	4	15	15	15	39.121	0.00089638	2.5536	292010000	7	G3UYU5;Q8R1F9	G3UYU5;Q8R1F9	Ribonuclease P protein subunit p40	Rpp40
26.3827	27.6211	26.4517	26.6782	26.7717	27.238	26.9516	27.1063	27.4122	27.5643	27.461	27.5508	25.1548	24.5259	25.3819	25.3069	26.0671	25.9832	25.6735	26.4359	26.3122	26.327	26.2601	24.7952	25.0641	25.0047	24.226	24.7861	24.4558	24.4887	22.4526	24.9395	24.5917	24.705	6	10	10	59.5	59.5	44	22.53	0	58.007	2081400000	56	G3UZ44;P63013;Q9CY80;A0A0A6YWN6;F6UTR6;A2AG22;A2AIK5;Q3UQX2;O88933;G3UYF8;Q8BYH0;Q62066;O35690;O09113;Q8C8B0;P70390;O70137;O35137;O08934;O35085	G3UZ44;P63013	Paired mesoderm homeobox protein 1	Prrx1
24.0324	22.9599	22.1455	24.0278	22.3705	21.6993	22.2657	20.7776	21.5631	22.3502	23.318	23.8106	21.7065	23.6812	24.241	24.0599	24.1716	24.1336	24.5017	22.2413	24.3138	24.0655	23.9422	25.2005	25.201	24.7351	25.5527	25.1014	24.6723	26.0308	25.3577	24.7467	25.2669	24.7399	9	9	9	20.1	20.1	20.1	61.479	0	23.338	673030000	18	G3UZ63;G3X961;Q921I2;G3UZG5;G3UZF2	G3UZ63;G3X961;Q921I2;G3UZG5	Kelch domain-containing protein 4	Klhdc4
29.8547	31.6464	31.0906	29.9952	29.7646	26.3833	29.1925	28.843	27.2773	26.8007	26.1938	29.37	22.5923	30.1737	30.2248	31.0231	28.6664	28.7322	28.9202	29.9084	29.643	21.7317	29.9454	30.1059	30.1198	30.2143	31.4678	28.3133	27.5445	28.4811	28.4797	29.5099	30.2486	29.1909	4	4	4	2.6	2.6	2.6	281.59	0	5.4461	23630000000	24	G3UZM1;Q69ZK6;A0A0A0MQ98;G3UYW3;G3UZX8	G3UZM1;Q69ZK6;A0A0A0MQ98;G3UYW3	Probable JmjC domain-containing histone demethylation protein 2C	Jmjd1c
26.4015	26.4967	25.5128	26.9455	26.5164	26.5463	25.9737	26.7623	27.2876	26.6653	27.1017	26.4709	26.9326	27.2997	26.9698	27.3939	27.4549	27.2429	27.5859	27.6824	27.3678	27.206	26.9132	26.7939	26.9763	27.1807	27.1153	26.4518	26.7064	27.4147	26.6468	27.0182	26.9946	26.7808	4	4	4	47.7	47.7	47.7	14.099	0	51.363	3652300000	124	G3UZY2;P97493;G3UX99;A2A439	G3UZY2;P97493	Thioredoxin, mitochondrial	Txn2
23.6055	22.6378	22.7429	24.2905	24.2233	24.1212	23.029	24.0245	24.4752	24.4456	24.1839	24.1957	23.7388	22.8191	21.644	22.7018	23.5519	23.689	23.9232	23.9152	23.6828	23.7534	22.5795	24.5702	24.3269	24.4884	24.9832	24.1207	24.85	24.7441	23.5774	24.5723	24.9264	24.8287	3	4	4	12.8	12.8	11.5	80.443	0	53.312	519840000	37	G3X8Q0;O89090;A2A708;Q5QR90;K4DI62;Q9ESX2;Q64HY3;Q8BMJ8;Q62445	G3X8Q0;O89090	Transcription factor Sp1	Sp1
29.5529	29.2179	29.0917	29.3858	28.7597	29.005	29.2617	28.7092	28.5829	28.8702	28.7194	28.8314	27.5263	27.6052	27.4635	27.4778	27.1027	27.6221	26.6432	26.883	27.1029	27.0055	26.7159	28.0688	27.5782	27.7505	28.4373	27.2868	27.2877	28.2262	27.6836	27.6608	27.8584	27.4286	11	11	11	32.8	32.8	32.8	21.447	0	32.517	8865400000	196	G3X8R0;Q60870	G3X8R0	Receptor expression-enhancing protein	Reep5
25.4946	26.1506	24.9256	25.2529	24.9451	25.4722	25.0111	25.4931	25.2572	25.0444	25.2878	25.0861	25.1211	25.7797	24.4132	25.3074	24.6259	25.8619	25.7832	25.757	25.0454	25.2324	24.9802	24.648	23.4856	24.3621	24.7642	24.8784	22.6528	25.3307	24.7691	24.5998	24.7283	24.7139	5	5	5	37.2	37.2	37.2	24.496	0	18.813	971030000	36	G3X8R2;Q80VJ2	G3X8R2;Q80VJ2	Steroid receptor RNA activator 1	Sra1
25.5841	25.7918	25.5725	25.5182	25.7803	25.6137	26.0264	25.7787	25.9838	25.5329	26.1446	25.9406	25.4666	25.784	25.9193	25.8903	26.3422	26.0895	25.9516	25.9278	25.879	26.1138	25.9415	25.9442	25.9748	25.7418	26.206	25.9943	25.7406	25.9756	25.604	25.7878	25.9734	25.4011	8	8	8	21.2	21.2	21.2	86.528	0	25.283	1701700000	122	G3X8R5;Q3UA37;Q8BUN3;A0A0A6YXZ6	G3X8R5;Q3UA37	Glutamine-rich protein 1	Qrich1
23.9852	24.3434	24.7136	24.7683	23.9292	22.4361	24.6053	24.4224	23.179	24.4218	25.3879	24.7923	22.0597	24.0031	20.7513	23.0607	24.3309	24.1755	24.3512	24.2669	24.3869	24.9476	24.773	20.8033	21.5476	23.5533	24.1178	24.2833	23.9865	22.2622	23.7651	22.3331	22.4713	24.2794	4	5	4	9.1	7.9	7.9	117.52	0	7.0027	506720000	20	Q5DTZ3;G3X8R8;P59759	Q5DTZ3;G3X8R8;P59759	MKL/myocardin-like protein 2	Mkl2
25.2106	26.0198	25.0133	25.6217	25.49	26.2774	25.4403	25.8112	25.0114	25.6591	25.3945	26.0232	24.6096	24.292	24.8347	24.7925	25.0893	25.7903	25.721	24.9838	25.6902	25.1812	25.1474	25.7011	25.6171	26.2526	26.1472	26.216	24.3576	26.9636	25.088	26.2847	26.8653	26.7732	10	10	10	15.5	15.5	15.5	106.14	0	25.878	1590700000	58	H3BIW0;G3X8T2;Q0P678;H3BKL4;H3BJN4;H3BJJ9	H3BIW0;G3X8T2;Q0P678	Zinc finger CCCH domain-containing protein 18	Zc3h18
30.1019	30.0372	30.166	30.2663	30.0266	29.8941	30.5926	30.3625	30.2157	30.4244	30.6783	30.3135	29.1586	29.1674	29.0917	29.172	29.4195	29.1201	29.2411	29.1831	29.0898	29.2741	29.2952	28.602	28.8013	29.0701	28.7293	28.7155	28.2636	28.7381	28.4134	28.8824	28.7907	28.6836	15	15	15	39.7	39.7	39.7	53.844	0	210.88	20981000000	364	Q544R6;G3X8T3;P16675;A2A5J9;A2A5J8;A2A5J6	Q544R6;G3X8T3;P16675	Carboxypeptidase;Lysosomal protective protein;Lysosomal protective protein 32 kDa chain;Lysosomal protective protein 20 kDa chain	Ctsa
26.8168	26.437	26.2087	26.7918	26.5657	26.9385	26.4577	26.6471	26.4215	26.8984	26.2664	26.6231	25.5414	25.178	25.4712	25.395	24.9829	24.4971	25.1916	25.5069	25.1584	25.3072	25.6589	20.1051	23.3291	22.7473	23.0007	21.0708	22.6986	22.3818	23.393	21.7306	22.8902	21.7157	12	12	12	49.4	49.4	49.4	38.615	0	47.097	1212500000	85	G3X8U3	G3X8U3		2210016F16Rik
24.6474	24.2769	23.6776	24.0174	23.774	24.3155	23.9663	24.173	23.7539	23.6338	23.7621	24.6508	25.0742	25.5704	25.5814	25.6432	24.631	25.4148	24.3768	24.4994	25.2702	24.842	25.6864	24.4632	24.3743	23.8695	24.7862	24.244	24.3229	23.8925	24.5575	24.3803	24.7889	24.8356	8	8	8	12.1	12.1	12.1	108.55	0	12.868	719890000	35	G3X8U8;O88622;E9Q088;E9Q7T9;E9Q954	G3X8U8;O88622;E9Q088	Poly(ADP-ribose) glycohydrolase	Parg
23.2552	21.9737	21.79	22.7823	23.6042	23.9693	23.7315	23.6301	23.5	23.7219	23.2355	23.6862	23.6562	23.3006	23.9177	24.1678	23.8061	24.0755	23.7632	23.6024	23.7425	21.0925	23.7941	23.6421	23.5422	23.52	24.4935	23.667	23.2843	23.3058	23.5341	23.6907	23.4654	23.4722	5	6	5	6.4	5.6	5.6	119.07	0	10.064	362030000	18	G3X8X0;Q05BH3	G3X8X0;Q05BH3		Dhx16
26.1408	25.8439	25.7686	25.1709	25.4639	25.5889	25.5341	25.1043	25.1609	25.8966	25.6065	25.5061	24.7517	25.3985	24.5978	25.4819	24.8405	24.5892	24.6086	24.005	24.8624	24.528	24.5634	25.0192	25.1261	25.0164	25.7325	24.8596	25.7547	24.9055	25.4544	25.18	25.2804	24.818	11	11	11	23.5	23.5	23.5	94.825	0	29.086	1158100000	111	G3X8X7;Q920Q4;A2BI90	G3X8X7;Q920Q4	Vacuolar protein sorting-associated protein 16 homolog	Vps16
28.8376	27.8188	28.1116	28.1018	28.3027	28.4002	28.402	28.4083	28.0388	28.642	28.0342	28.6691	29.4768	29.1255	29.3788	29.1525	29.1515	29.1452	28.9841	28.7577	29.1851	28.9827	28.8989	29.9935	29.9647	29.8779	30.0394	29.7921	30.1481	29.5684	29.8363	29.7192	29.9068	29.822	40	45	45	60	60	55.5	101.09	0	214.02	19515000000	578	G3X8Y3;A0A0A6YW80;Q80UM3;A0A0A6YX86;A0A0A6YXF4	G3X8Y3;A0A0A6YW80;Q80UM3	N-alpha-acetyltransferase 15, NatA auxiliary subunit	Naa15
27.355	26.8251	27.3725	26.8012	27.4193	27.4587	27.3099	27.3405	27.1398	27.3215	26.8967	27.2338	27.7705	27.5836	28.0853	27.6909	27.459	27.4726	27.1413	27.2033	27.6263	27.6141	27.7107	27.7034	27.3646	27.3307	27.2148	27.3263	27.4693	27.2226	27.2533	27.2275	27.3786	27.1596	23	23	23	35.2	35.2	35.2	99.04	0	195.14	5038100000	277	G3X914;Q9D5V5;E9PV12;E9Q6Z0;F8VQI6	G3X914;Q9D5V5;E9PV12;E9Q6Z0	Cullin-5	Cul5
21.7492	23.1006	22.9115	22.8074	21.4168	23.1964	23.1987	21.0824	21.593	23.2145	23.9496	22.2864	23.0872	25.0194	23.0097	24.5274	22.4536	23.0813	22.4617	22.7094	22.2676	22.8426	22.2951	23.2347	22.9773	23.1101	24.123	22.3217	25.4753	23.3757	24.2176	23.009	21.9112	21.9548	5	5	5	10	10	10	75.401	0	13.81	326760000	26	G3X920;Q9DBR3	G3X920;Q9DBR3	Armadillo repeat-containing protein 8	Armc8
26.6074	25.6808	25.9402	26.2474	25.8158	26.5159	26.2125	25.6207	24.4367	25.3122	25.5073	25.9029	27.1914	26.7223	27.1862	27.1993	26.922	27.3367	26.6991	26.1103	27.4649	27.0441	26.6492	27.9046	27.8425	28.0104	27.8442	27.7832	28.3937	28.0531	28.0806	27.4412	27.9426	27.7035	13	13	13	60.4	60.4	60.4	31.471	0	80.462	4620600000	172	G3X926;Q9JJ80;S4R1Y5;S4R2H5;S4R2R2	G3X926;Q9JJ80;S4R1Y5;S4R2H5	Ribosome production factor 2 homolog	Rpf2
27.3215	28.1603	28.2501	27.9958	28.1287	28.1121	28.048	28.3234	27.9588	28.1874	28.1774	28.1419	27.9721	27.7648	27.9285	27.9709	28.3275	28.0075	28.2323	28.0917	28.1797	28.153	28.2589	27.7166	27.7007	27.5816	27.8424	28.0855	28.0861	27.9707	28.3841	28.3576	27.9514	27.9578	24	25	25	33.3	33.3	32.5	110.76	0	110.9	7756100000	253	G3X928;Q6NZC7	G3X928;Q6NZC7	SEC23-interacting protein	Sec23ip
23.6969	24.2037	24.1092	23.7628	24.14	24.0655	22.1492	24.3663	23.2344	23.3624	23.7685	24.0949	23.3923	24.0795	22.153	24.5104	24.5677	24.2158	25.0559	24.5293	24.5529	24.6907	24.0366	23.8679	23.9672	24.1913	24.5305	24.6349	22.8701	21.1817	23.2166	24.365	24.2686	21.9802	6	6	6	14.9	14.9	14.9	73.06	0	12.935	523150000	36	G3X934;Q3TWF6	G3X934;Q3TWF6	WD repeat-containing protein 70	Wdr70
29.3403	28.8984	29.1672	29.2078	29.6637	29.4841	29.5617	29.5286	28.7348	29.5853	29.0547	29.5998	29.6756	29.2905	29.593	29.6858	29.392	29.5557	29.5028	29.065	29.5745	29.6683	29.441	29.6903	29.6325	29.437	29.7511	29.8357	29.648	29.6166	29.7284	29.8519	29.9171	29.9044	56	56	56	53.2	53.2	53.2	119.84	0	277.09	22557000000	718	G3X956;Q920B9	G3X956;Q920B9	FACT complex subunit SPT16	Supt16;Supt16h
24.2377	22.49	22.59	23.0106	22.5437	22.0855	22.114	21.7924	22.3107	23.6259	22.2508	22.5284	20.4334	22.7954	20.1719	20.3576	21.8055	22.0241	20.8945	21.4351	22.2209	21.917	21.3983	22.5461	22.3861	22.6402	23.9278	21.8448	22.0367	21.7934	22.1812	21.8839	22.1072	21.9291	5	5	5	10.3	10.3	10.3	80.443	0	9.0363	156740000	31	G3X960;Q9DBZ9	G3X960;Q9DBZ9	Rho GTPase-activating protein SYDE1	Syde1
26.6968	26.4103	26.8044	26.8999	26.6539	26.8913	26.6679	26.7902	25.6479	26.3896	26.2848	26.687	26.3797	26.6105	26.3469	26.3058	25.7126	25.5057	26.233	24.8558	26.0122	25.8295	25.0131	27.4143	27.3414	27.4209	27.8759	27.195	27.2946	27.4888	27.6572	27.5606	27.6717	27.7071	26	27	27	31.5	31.5	30.6	155.28	0	83.538	3740700000	194	G3X963;Q8CDM1	G3X963;Q8CDM1	ATPase family AAA domain-containing protein 2	Atad2
28.1101	27.5343	27.6876	27.8113	27.8423	27.9098	27.5652	27.481	28.0449	28.1098	27.608	27.8956	28.5058	28.5085	28.6111	28.6987	28.324	28.2767	28.1382	28.3687	28.587	28.6321	28.4693	27.4832	27.3579	27.3738	27.922	27.0832	27.4109	27.166	27.2364	27.3743	27.6146	27.1738	28	28	28	30.8	30.8	30.8	118.58	0	96.389	7037900000	326	G3X972	G3X972		Sec24c
27.2539	26.0579	26.3326	26.664	26.4062	27.0589	26.5441	25.8558	25.2566	26.3928	25.8071	26.2177	28.1956	28.0938	27.9708	27.8968	27.214	27.6521	26.7478	26.2768	27.4652	27.4378	27.1979	28.6728	28.2583	28.1554	28.8549	27.9875	28.9025	28.0244	28.7501	27.9932	28.0443	27.6133	55	55	55	35.9	35.9	35.9	242.07	0	245.42	6698600000	414	G3X9B1	G3X9B1		Heatr1
23.8877	24.5255	24.0278	24.5613	23.8464	24.1215	23.6658	22.9218	24.098	22.3433	22.7522	22.843	22.9451	23.8721	22.8549	23.3897	23.227	22.6792	22.5103	22.9649	22.1618	22.7966	21.9161	21.0911	21.0487	21.4251	23.1478	20.2947	20.9735	22.9336	22.6344	19.9577	22.8444	20.9331	3	3	3	11.9	11.9	11.9	36.589	0	23.329	197600000	48	G3X9C8;Q8BQ89	G3X9C8;Q8BQ89	LIX1-like protein	Lix1l
24.295	23.9315	23.8925	23.3665	23.4758	24.3239	23.9101	22.9346	24.3566	23.2295	22.3376	24.9449	23.7946	25.0506	23.6846	24.0333	23.6306	23.9314	23.0715	23.1346	25.2307	23.5785	23.6341	23.638	23.3748	23.9074	24.2374	22.9722	24.7109	22.7951	22.2474	24.0389	24.0402	23.4821	9	9	9	4.9	4.9	4.9	344.78	0	20.417	404160000	40	G3X9H5;P42859	G3X9H5;P42859	Huntingtin	Htt
26.9937	26.3972	27.0528	26.3714	26.9533	26.1839	26.683	26.2309	26.1416	26.4048	26.1628	26.3687	26.5365	26.3739	26.152	26.036	25.9318	26.3493	25.7507	24.9587	25.8054	25.4956	25.8429	26.0837	25.5129	22.0942	25.9532	25.1504	22.4848	23.3571	22.7415	25.0469	25.1348	24.855	7	7	7	43.1	43.1	43.1	21.486	0	20.001	1706900000	52	G3X9I1;G5E911;Q91VU0;E9Q6F0;E9Q8C5	G3X9I1;G5E911;Q91VU0	Protein FAM3C	Fam3c
21.8257	21.4741	23.1609	21.4328	21.1518	21.2144	22.5235	20.9618	20.8589	21.8079	21.077	21.1978	21.8918	22.2864	22.021	21.665	21.2423	21.5069	20.7759	20.8858	21.8896	22.0237	21.1355	21.3533	21.7528	21.2334	21.5009	21.085	21.6338	20.9808	21.5724	21.4559	21.2979	20.8172	3	7	3	4.4	1.7	1.7	208.5	0	17.662	80975000	15	G3X9K3;D3YYK9	G3X9K3;D3YYK9	Brefeldin A-inhibited guanine nucleotide-exchange protein 1	Arfgef1
22.2968	21.4252	22.3501	22.2482	22.4381	23.5967	21.9061	21.837	20.926	20.7009	22.028	22.0766	23.1403	22.4453	22.7543	23.4775	23.7872	22.3862	23.5567	22.5816	21.0219	22.6964	22.2928	21.3886	22.1411	22.7692	21.2913	22.9301	22.4653	21.718	21.0716	23.3365	23.2718	23.4432	2	2	2	4.7	4.7	4.7	100.46	0	12.244	111460000	9	G3X9K4;Q8R3Q2	G3X9K4;Q8R3Q2	Serine/threonine-protein phosphatase 6 regulatory subunit 2	Ppp6r2
25.7313	24.6328	24.7657	25.2368	25.2141	25.2492	25.5319	24.4308	25.2772	25.1763	25.2924	24.7626	26.6024	25.986	26.1841	26.3776	25.6967	25.859	25.3066	25.1487	26.297	25.724	25.9652	26.3767	25.324	25.6737	26.3696	25.4555	25.9487	25.8061	25.795	25.8127	25.9003	25.4719	11	11	11	35.9	35.9	35.9	45.287	0	42.931	1595500000	95	G3X9M0;Q9ER88;A0A0R4J1B9;G3UWZ6;G3UWM7;G3UWR5;G3UWJ4;G3UZC0;G3UYM6;G3UYP3	G3X9M0;Q9ER88;A0A0R4J1B9;G3UWZ6	28S ribosomal protein S29, mitochondrial	Dap3
22.0372	23.9635	23.4395	22.8031	22.5399	24.2556	23.4934	24.1171	24.1755	21.4848	22.3341	22.1919	21.254	21.6269	20.6087	21.6664	22.3301	22.0515	23.1765	22.2408	21.8021	21.2124	21.6931	23.1629	22.8069	23.0828	22.5372	20.0103	22.694	23.1605	23.3587	22.9346	21.6104	22.3395	4	4	4	9.2	9.2	9.2	84.113	0	9.0783	108180000	8	G3X9N1;Q8C4V1;D3Z5T4	G3X9N1;Q8C4V1;D3Z5T4	Rho GTPase-activating protein 24	Arhgap24
24.2673	24.5129	22.9957	24.1496	23.785	23.8092	24.1399	24.0002	24.1715	23.8733	24.4497	23.9932	22.8909	20.5643	22.7704	22.7129	21.9685	23.0079	23.0815	23.1515	22.0661	23.0853	23.3896	25.5477	26.2482	26.0103	25.5996	25.3674	26.6337	26.9246	26.6085	26.2031	26.7108	26.183	14	14	14	23.9	23.9	23.9	124.61	0	65.582	981820000	40	G3X9Q1;Q61738	G3X9Q1;Q61738	Integrin alpha-7;Integrin alpha-7 heavy chain;Integrin alpha-7 light chain	Itga7
25.8521	25.5883	25.506	27.0116	25.6489	26.143	25.7574	25.2514	24.7441	25.1488	26.0387	25.2554	27.6661	28.0335	27.8852	27.7821	27.2918	27.0754	27.4685	26.9945	26.7979	26.704	26.2842	28.3822	28.1281	28.362	27.9613	27.7161	28.2163	27.6851	28.0232	27.2543	26.5127	27.5694	20	20	20	34.2	34.2	34.2	79.762	0	71.181	4436200000	166	G3X9Q6;Q8BWW4;E9Q066	G3X9Q6;Q8BWW4;E9Q066	La-related protein 4	Larp4
29.5288	29.5641	29.2559	29.5998	29.3657	29.2707	29.2537	29.1841	29.6866	29.1753	29.3893	29.3008	29.1917	29.2161	29.217	29.2387	29.1434	29.1414	29.265	29.4792	28.9526	29.19	29.2197	28.695	28.5471	28.8837	28.9406	28.4768	28.5338	28.6172	28.1517	28.5036	28.5656	28.6345	2	40	40	56	56	2.1	104.1	0	302.02	15575000000	681	G3X9V2;P30999;E9Q8Z6;E9Q8Z8;E9Q8Z4;E9Q8Z9;D3Z2H2;E9Q901;E9Q904;D3Z7H6;E9Q986;E9Q907;E9Q905;D3Z2H7	G3X9V2;P30999;E9Q8Z6;E9Q8Z8;E9Q8Z4;E9Q8Z9;D3Z2H2;E9Q901;E9Q904;D3Z7H6;E9Q986;E9Q907;E9Q905;D3Z2H7	Catenin delta-1	Ctnnd1
28.1455	27.4493	27.7528	27.7684	27.8713	27.9906	28.152	27.5474	27.7024	27.985	27.9399	28.2895	28.0759	28.0184	28.1685	28.0478	27.7392	27.9837	27.7445	27.7263	28.1926	28.2486	28.1262	28.897	28.5827	28.5493	28.9011	28.6058	29.1459	28.7383	29.0545	28.7865	29.0342	28.7882	2	31	31	41.4	41.4	3	102.1	0	210.71	10179000000	442	G3XA17;F7CBP1	G3XA17;F7CBP1		Eif4g2
23.157	23.5527	22.8699	23.2206	22.4278	23.0651	23.2077	22.019	22.4999	22.737	22.7785	22.658	21.2622	21.38	22.1026	22.4305	21.9436	22.021	21.4525	21.5511	22.9461	21.4959	20.6931	23.329	23.0666	23.3625	24.5022	23.1843	23.6557	24.233	22.3753	23.7811	23.8168	22.8894	4	4	4	20.2	20.2	20.2	43.752	0	11.676	226520000	41	G3XA30;E0CY57	G3XA30;E0CY57		Nsmce4a
22.3559	24.7461	25.0302	25.4384	26.1106	25.8178	25.3731	24.9484	25.5862	25.4748	24.7954	24.9532	21.9712	20.9877	20.8991	24.5197	24.7142	24.4387	22.5764	23.4624	24.5063	22.6213	24.3097	24.9846	24.6907	25.048	22.7267	25.2185	25.2322	24.374	24.7784	21.9099	20.7116	22.3755	4	8	4	19.6	13	13	48.277	0	6.2694	688640000	18	G5E823;Q99KK9	G5E823;Q99KK9	Probable histidine--tRNA ligase, mitochondrial	Hars2
27.7519	27.1614	27.3376	27.3288	28.0002	27.7002	27.8192	27.6587	27.581	27.9708	28.0663	28.1117	27.2272	27.1504	27.2293	27.2508	27.3271	27.5051	27.2025	27.3845	27.7993	27.4984	27.7004	27.0542	26.7626	26.5082	27.7285	27.1622	27.714	27.1204	27.3456	27.2523	27.5174	27.3619	17	27	27	32.1	32.1	21.2	134.75	0	182.53	5336400000	248	G5E829;Q3UHH0;Q3UHJ3;F8WHB1;Q9R0K7;S4R1C4	G5E829	Plasma membrane calcium-transporting ATPase 1	Atp2b1
29.5163	29.6938	29.0116	28.8724	28.4728	29.3146	28.526	28.6992	30.0274	29.4185	29.7475	29.1239	27.9596	27.5738	27.4134	28.1177	27.6289	28.1256	27.8434	28.66	28.4789	28.5962	28.4946	26.4253	26.5246	26.407	27.0051	26.1016	26.2028	27.1131	25.4507	26.5403	26.9655	26.7688	8	8	8	70.4	70.4	70.4	11.142	0	34.75	9164700000	163	G5E850;Q544Z9;P56395;E0CY88	G5E850;Q544Z9;P56395	Cytochrome b5	Cyb5a
29.8383	29.0096	29.384	29.0028	29.3712	29.6559	29.38	29.0396	29.0396	29.6128	29.4433	29.5995	29.7055	29.904	29.7391	29.8173	29.4829	29.7956	29.0915	29.0513	29.4293	29.5139	29.2822	29.8727	29.8537	29.7328	30.1383	29.6635	30.2914	29.7354	30.2593	29.7585	30.0917	29.7519	59	59	59	58.1	58.1	58.1	145.83	0	323.31	24738000000	1007	G5E866;Q99NB9;A0A087WNS2	G5E866;Q99NB9	Splicing factor 3B subunit 1	Sf3b1
22.4515	22.0731	22.142	22.5902	24.7091	24.865	24.4921	24.3956	24.5706	21.2572	24.6192	24.7566	24.4847	24.371	24.4165	24.2864	24.3454	24.2313	24.2081	24.4679	24.6441	24.4805	24.4601	24.9571	24.1765	22.1788	22.5569	25.131	25.0312	24.4531	24.3416	24.2636	24.4531	24.6364	6	6	6	32.6	32.6	32.6	37.896	0	8.4595	735150000	6	G5E881;Q3TUH1;D6RGT1;G3UWL8;G3UYJ1	G5E881;Q3TUH1;D6RGT1;G3UWL8	Phosphatidate cytidylyltransferase, mitochondrial	Tamm41
24.9894	25.8341	24.8116	24.823	24.6635	25.3915	25.2861	25.1893	25.5326	23.9528	25.3657	24.6081	25.2989	25.2545	25.1743	25.8591	25.9486	25.4614	25.7872	25.4059	24.9873	25.4695	25.9258	25.8686	25.0146	25.8741	25.2422	25.7946	26.4343	26.2536	25.7803	25.4626	26.1035	25.8629	8	16	10	39.9	27	22.6	60.607	0	81.276	1292300000	60	G5E884;O88643;S4R2K7;A0A0U1RQ87	G5E884;O88643	Non-specific serine/threonine protein kinase;Serine/threonine-protein kinase PAK 1	Pak1
27.8411	27.993	27.6582	27.7679	27.4496	27.2071	27.821	27.3551	27.7958	27.623	27.9781	27.4847	26.6022	27.2212	26.5849	26.8348	26.5511	26.4668	26.5192	26.4666	26.4985	26.3786	26.2378	26.2366	25.8042	25.9954	26.2531	25.4419	26.2506	25.8359	25.8394	25.7856	26.0162	25.7078	14	14	14	32.8	32.8	32.8	57.685	0	74.8	3383000000	168	G5E897	G5E897		Kdelc2
25.7968	24.9435	24.4793	25.2093	25.564	25.6654	24.9482	25.2529	25.7011	25.6243	25.0247	24.9367	25.4727	25.4008	25.1725	25.6774	25.094	24.8505	24.9812	25.011	24.9651	25.1657	25.2203	24.9997	24.5605	24.7889	25.1082	24.9198	24.5657	24.4948	25.8683	25.0949	24.9478	25.0046	9	9	9	18.2	18.2	18.2	84.332	0	22.553	1051000000	90	G5E8A0;Q8CI95;A0A0R4J0F9;S4R296;S4R1M9	G5E8A0;Q8CI95	Oxysterol-binding protein;Oxysterol-binding protein-related protein 11	Osbpl11
24.0954	23.0982	23.0248	22.3006	22.8554	21.5525	23.2039	22.9621	22.7088	22.8289	23.0345	23.3467	22.584	22.1008	22.6086	22.5803	22.738	22.9339	21.9018	22.8045	22.6446	23.3775	22.6888	22.9346	23.6051	23.0038	23.1884	22.8996	23.017	22.3878	24.0721	23.4396	21.8186	22.9239	2	3	2	8	5.7	5.7	74.993	0	26.601	195570000	15	G5E8A7;Q80XS6	G5E8A7;Q80XS6	Protein Smaug homolog 2	Samd4b
26.0733	25.5683	25.4461	25.4153	26.0254	25.369	25.8613	25.5615	25.3554	25.7383	25.4005	25.9895	25.7659	25.6819	25.6489	26.3128	25.9362	25.8675	25.5801	25.5656	25.8394	25.7793	25.4908	26.4231	26.7793	25.8512	26.6622	26.1705	27.1498	26.4051	27.3588	26.3678	26.5996	26.296	5	5	5	23.9	23.9	23.9	40.095	0	29.838	2200600000	87	G5E8C3;Q8BHL4	G5E8C3;Q8BHL4	Retinoic acid-induced protein 3	Gprc5a
26.9628	26.2215	26.5437	26.7003	27.0686	26.8509	27.0559	26.6986	26.1848	26.8767	26.7715	27.0246	26.4033	26.2793	26.189	26.6516	26.4035	26.4255	26.0847	25.6629	26.5396	26.2614	26.294	27.0062	26.7264	26.8677	27.1299	26.8213	27.6883	26.6645	27.9248	27.1063	27.1734	26.9593	14	14	14	20.8	20.8	20.8	104.21	0	118.48	3507400000	170	G5E8C4;Q8BRH0;A0A0R4J173;D3Z2Z3	G5E8C4;Q8BRH0;A0A0R4J173	Transmembrane and TPR repeat-containing protein 3	Tmtc3
24.477	25.025	24.8737	24.69	23.9271	23.6406	24.2518	23.9016	24.925	25.5161	26.1765	25.8317	26.5996	26.4613	26.56	26.076	26.5255	26.6377	25.4942	26.9659	27.2551	27.2891	27.3706	23.6756	23.8714	23.8291	24.5217	22.8587	20.4727	22.9603	22.4159	23.7612	22.7625	21.8746	9	9	9	24.6	24.6	24.6	49.425	0	25.158	1290300000	69	Q542X5;G5E8D6;Q9WVJ9;E9Q3N9;E9Q3F3;F6Z1C2;F7AYH6;E9Q1U0;E9Q2T8;E9Q2A0	Q542X5;G5E8D6;Q9WVJ9;E9Q3N9;E9Q3F3;F6Z1C2	EGF-containing fibulin-like extracellular matrix protein 2	Efemp2
26.9195	26.9827	26.6838	27.2548	27.3371	26.8964	27.2553	27.0855	26.1417	27.1277	26.906	27.2671	26.9616	26.7958	26.8831	27.1121	27.4338	26.9216	27.3117	26.76	26.8118	27.0001	26.9796	27.3272	27.1357	27.4245	27.4168	27.3351	26.9596	27.6477	26.5769	27.1118	27.3215	27.2986	16	16	16	22.1	22.1	22.1	106.41	0	69.728	4097300000	183	G5E8I8;Q8CGZ0	G5E8I8;Q8CGZ0	Calcium homeostasis endoplasmic reticulum protein	Cherp
25.0084	25.0625	24.8849	25.1147	25.723	26.3651	26.0191	25.8112	26.7389	25.6428	26.6513	26.0208	24.7157	25.2701	24.7184	25.433	25.7791	26.577	25.8111	26.3092	26.0394	26.2589	25.8569	25.4688	25.1124	25.6089	24.4611	25.4002	25.6137	26.1577	25.2189	25.4198	25.6065	25.4517	11	11	11	7.8	7.8	7.8	265.63	0	52.291	1506000000	52	G5E8J0;O35516	G5E8J0;O35516	Neurogenic locus notch homolog protein 2;Notch 2 extracellular truncation;Notch 2 intracellular domain	Notch2
25.6166	24.326	24.5789	25.0657	25.5012	25.068	24.912	24.596	25.104	25.5923	25.1269	24.9389	24.8251	25.245	25.3798	24.9483	24.652	24.5908	24.0255	24.1843	24.8299	24.945	24.8413	25.1813	24.8856	24.5136	25.6517	24.3667	25.3607	24.4169	25.1809	25.2243	25.0711	24.5495	14	14	14	20.3	20.3	20.3	135.97	0	96.284	918300000	80	G5E8J3;Q8K1X1;A0A0U1RQ34;A0A0U1RQ40;A0A0U1RPD4	G5E8J3;Q8K1X1	WD repeat-containing protein 11	Wdr11
26.6736	26.8997	27.368	27.4558	27.1731	26.9819	26.7356	26.7356	23.3667	27.1655	27.1079	22.126	27.2054	26.9935	26.9313	27.0002	27.1411	26.6784	27.0862	26.8257	26.668	26.7354	22.0559	27.7379	27.9111	27.6723	27.9114	27.8383	27.0844	27.6821	27.5525	27.6781	27.7108	27.8451	2	2	2	2	2	2	133.53	0	4.3771	4797700000	32	G5E8J4;Q62136	G5E8J4;Q62136	Protein-tyrosine-phosphatase;Tyrosine-protein phosphatase non-receptor type 21	Ptpn21
24.4147	23.7108	23.9592	24.0822	24.3302	24.0068	23.8377	23.8288	24.3889	24.2623	23.6664	23.8784	24.3458	23.5278	24.0187	24.7237	23.7783	23.8671	24.0207	24.0493	23.7992	23.9732	24.3207	24.7498	25.0387	24.9545	24.9445	25.5896	24.6778	24.2374	24.6816	24.3647	24.8987	24.6624	5	5	5	8.4	8.4	8.4	103.19	0	13.656	617220000	39	G5E8J9;Q8CFE4;Q80UY7	G5E8J9;Q8CFE4	SCY1-like protein 2	Scyl2
25.7558	24.9214	24.4852	25.3516	25.2262	25.8165	25.3927	25.0918	26.7451	25.2547	26.2781	25.8333	25.3336	25.7584	25.3389	26.0747	25.0602	25.2228	25.6691	26.2701	25.8694	26.2626	26.2066	24.3485	24.3888	24.1958	24.7932	25.3785	24.7216	24.7488	24.4812	25.2696	25.9433	24.5044	5	10	5	46	26	26	31.58	0	35.23	1252400000	55	Q8CII5;G5E8L2;Q80ZW7;D3Z4H6;Q564E7;P52912;D3YY02;A0A0N4SUX1;A0A0N4SVR8	Q8CII5;G5E8L2;Q80ZW7;D3Z4H6;Q564E7;P52912;D3YY02;A0A0N4SUX1;A0A0N4SVR8	Nucleolysin TIA-1	Tia1
23.1152	23.1801	23.2287	23.2315	22.7799	22.9071	22.9612	22.7613	21.5846	22.8359	22.6508	21.3292	22.6509	22.7544	22.6533	22.9189	22.0593	22.757	22.6872	22.6214	22.2054	22.5213	22.2814	22.7672	22.1912	21.9833	22.98	22.7843	23.2217	22.7078	23.1182	23.2203	21.08	22.7386	2	2	2	5.2	5.2	5.2	69.683	0	11.653	170430000	34	G5E8L8;Q61083	G5E8L8;Q61083	Mitogen-activated protein kinase kinase kinase 2	Map3k2
24.8044	25.5737	25.3628	25.9026	25.5491	25.6588	25.6742	25.6667	26.246	25.2141	25.9305	25.9702	24.8333	25.0474	24.6682	25.1982	25.3154	25.0463	24.8289	25.6287	24.9988	25.2981	25.0336	25.809	25.5493	26.01	26.1034	25.6834	25.4667	26.0509	25.8579	26.3459	26.2654	26.0127	2	12	12	34.3	34.3	5.6	57.214	0	65.252	1413000000	121	G5E8N7;Q9JLV6;A0A0J9YVJ6	G5E8N7;Q9JLV6;A0A0J9YVJ6	Bifunctional polynucleotide phosphatase/kinase;Polynucleotide 3-phosphatase;Polynucleotide 5-hydroxyl-kinase	Pnkp
25.6332	25.505	25.3576	25.5688	25.5665	25.9694	25.7591	25.0965	25.1369	25.4748	25.4032	25.3365	25.654	26.2135	26.0983	26.056	25.9608	25.9033	25.767	25.7375	25.9946	25.8775	25.694	26.3963	26.2265	26.4407	26.4341	26.1625	25.9421	26.612	26.2132	26.421	26.576	26.1446	13	13	13	19	19	19	97.862	0	75.754	1924600000	115	G5E8R4;Q922D4	G5E8R4;Q922D4	Serine/threonine-protein phosphatase 6 regulatory subunit 3	Ppp6r3
24.9754	25.887	25.2198	25.9339	25.6075	26.604	25.1577	25.4671	23.8289	23.7221	25.0315	25.5596	25.6758	25.7389	26.0926	25.4671	25.4343	25.6439	25.4343	25.4012	25.5924	25.6547	25.2595	26.2813	25.9651	26.3663	25.5941	25.4853	24.7125	26.0509	25.3136	25.9955	25.8764	25.5383	8	8	8	25.8	25.8	25.8	54.812	0	22.919	1379100000	73	G5E8R8;Q6P5G6	G5E8R8;Q6P5G6	UBX domain-containing protein 7	Ubxn7
27.1107	27.7784	27.6342	27.539	27.6015	27.039	27.4493	27.7075	27.3979	27.7025	27.4665	27.5956	27.9757	27.8461	27.961	27.909	27.9755	27.7407	27.987	27.8153	27.9872	27.9409	28.091	28.0906	28.1292	28.1349	28.2211	28.1307	27.4273	28.0828	27.8748	28.1561	28.1813	28.1981	2	15	15	53.4	53.4	11	41.518	0	57.711	6575000000	176	G5E8V9;E9Q3G5	G5E8V9;E9Q3G5		Arfip1
31.0464	31.3218	31.1536	31.393	31.2839	31.375	31.4081	31.5665	31.6126	31.281	31.6761	31.4078	30.8406	31.0371	30.8928	30.8831	31.237	31.1097	31.4875	31.4971	31.0556	31.1895	31.405	31.1375	31.2395	31.3297	31.0191	31.4437	31.2879	31.57	30.9828	31.4741	31.3866	31.5248	39	39	39	81.6	81.6	81.6	66.821	0	323.31	71691000000	1057	G5E924;Q8R081;G3UY38;G3UY56;G3UYY3	G5E924;Q8R081;G3UY38	Heterogeneous nuclear ribonucleoprotein L	Hnrnpl
23.0503	23.1105	23.0864	21.7336	21.9695	21.9985	21.6698	22.3757	20.8236	21.8241	23.1336	23.392	22.0832	21.9768	21.03	22.3618	21.9552	23.5924	21.7938	21.277	21.6625	21.3772	21.7014	24.6727	22.8177	24.4588	21.6081	24.8636	24.6104	23.4665	24.3541	20.8774	22.6147	23.9145	4	4	4	14.5	14.5	14.5	45.828	0	11.154	459750000	9	G8JL51;Q8K202	G8JL51;Q8K202	DNA-directed RNA polymerase I subunit RPA49	Polr1e
23.7896	23.8306	23.9151	24.1821	24.2613	23.6564	23.895	23.8549	23.466	23.6016	21.4261	23.6361	24.5185	24.5917	24.868	24.6436	22.0572	24.7776	24.7597	24.6178	24.1901	24.3772	24.5045	24.5674	24.4047	24.5851	24.4243	24.6537	24.1284	24.0848	24.2655	24.1467	24.1939	24.7107	2	8	8	23.6	23.6	7.6	61.606	0	12.911	540890000	27	H3BJ26;H3BKT0;H3BJN3;P70403;H3BLJ7	H3BJ26;H3BKT0;H3BJN3;P70403;H3BLJ7	Protein CASP	Cux1
27.5825	27.4156	27.6778	28.3087	28.1859	28.0014	28.3083	28.3061	28.453	28.0464	28.1284	28.3014	27.9976	27.9985	27.7058	27.9888	28.2232	27.9221	28.4638	28.48	27.9707	28.182	28.3892	28.1222	28.4128	28.2247	28.235	28.0934	27.7939	28.4567	28.0981	28.3154	28.8069	28.6024	9	9	9	22.5	22.5	22.5	59.308	0	134.03	8126500000	168	H3BJ30;H3BJW3;Q6NVF9;H3BKW0;H3BLM9	H3BJ30;H3BJW3;Q6NVF9	Cleavage and polyadenylation specificity factor subunit 6	Cpsf6
24.1249	24.4288	22.7832	24.2841	23.8005	24.2071	23.7748	23.8615	24.0312	23.7773	23.7865	23.6291	23.5287	24.1489	23.6711	24.2728	23.7842	22.2235	23.9331	23.837	23.7778	23.8136	22.9358	22.9075	20.9978	22.8198	23.4605	20.5689	23.402	23.0691	21.8329	23.6338	23.3713	23.5484	3	3	3	44.9	44.9	44.9	11.288	0	6.8692	312120000	13	H3BLD0;H3BJP9;V9GX21;H3BLL2;Q811I0;H3BKR0;H3BK16	H3BLD0;H3BJP9;V9GX21;H3BLL2;Q811I0;H3BKR0	ATP synthase mitochondrial F1 complex assembly factor 1	Atpaf1
23.4636	22.1221	22.4311	22.4598	20.0806	21.8674	22.2545	21.4377	21.5446	21.5178	22.0831	21.8096	22.0577	22.5046	22.5424	21.2757	22.5245	22.226	21.9862	21.1508	22.0402	21.6073	22.0461	22.3105	22.8837	22.9022	22.8537	22.1572	22.744	23.6952	22.8328	22.2415	22.4051	20.8525	5	5	5	14.8	14.8	14.8	67.741	0	17.918	182900000	12	K3W4L1;H3BK01;Q8R2K4;A0A087WQC4;H3BJR2	K3W4L1;H3BK01;Q8R2K4;A0A087WQC4;H3BJR2	TAF6-like RNA polymerase II p300/CBP-associated factor-associated factor 65 kDa subunit 6L	Taf6l
30.1857	30.2977	30.3646	30.4319	30.2332	30.4174	30.8679	30.8258	30.3843	30.222	30.6927	30.6464	31.1999	31.3724	31.403	31.404	31.7108	31.2521	31.6267	31.674	31.3759	31.3951	31.3702	30.7828	30.5994	30.6586	30.8656	30.7909	30.5023	30.6224	30.7115	30.7881	30.6818	30.6738	18	18	18	82.4	82.4	82.4	32.829	0	173.24	56722000000	755	H3BKH6;Q9R0P3;H3BJP2;H3BLJ9;H3BJL6;H3BK43;H3BJC6;H3BL99	H3BKH6;Q9R0P3;H3BJP2;H3BLJ9;H3BJL6;H3BK43	S-formylglutathione hydrolase	Esd
28.1691	27.1799	27.4222	27.5699	27.6461	27.544	27.5716	27.4176	27.6479	28.0402	27.5988	28.0553	28.1344	28.1193	28.0348	28.1463	28.0274	28.0999	27.7236	27.4454	28.2441	28.1102	27.8979	28.7067	28.6513	28.3823	28.6801	28.5864	29.1999	28.5772	28.9653	28.7614	29.1546	28.8802	37	37	37	50.4	50.4	50.4	111.82	0	163.64	9751800000	379	H3BKH9;Q60875;H3BJU7;H3BJX8;H3BJ45;H3BJ40;H3BL15;H3BLF9;H3BJ59;H3BLJ1;H3BIX8;H3BJM4;H3BJ48	H3BKH9;Q60875;H3BJU7;H3BJX8;H3BJ45;H3BJ40	Rho guanine nucleotide exchange factor 2	Arhgef2
[truncated: 3,383 more rows]
