# Supplementary material for: Cathepsin L Regulates Metabolic Networks Controlling Rapid Cell Growth and Proliferation
Source: Mol Cell Proteomics. 2019 Apr 22;18(7):1330–44. doi: 10.1074/mcp.RA119.001392 (PMC6601214; doi:10.1074/mcp.RA119.001392)
Supplement: Up-regulated proteins in Cts B deficient MEFs vs wild types [file 143752_1_supp_311687_pplfz3.xlsx]

## Sheet: Sheet 1 - limresUp_CtsBvsWT_Fin
Genes	Majority protein IDs	logFC	t	P.Value	adj.P.Val	B
5730455P16Rik	J3KMQ6;Q9CYI0	1.04344	3.95791	0.000616384	0.00204018	-1.42764
Aatf	Q9JKX4	1.13469	7.37365	1.6e-07	1.37e-06	6.89017
Abcb1b	B2RUR3;P06795	1.119	7.77352	6.59e-08	6.59e-07	7.79295
Abhd1	Q9QZC8	1.51893	3.91457	0.000686575	0.00223834	-1.53395
Abhd6	Q8R2Y0	1.07612	2.94807	0.00717529	0.0175774	-3.81262
Acsl4	Q9QUJ7	1.45247	5.33589	1.98e-05	9.68e-05	2.0039
Adar	Q99MU3	1.1017	3.52878	0.00178026	0.00526155	-2.46798
Adsl	P54822;E9Q242;E9Q3T7	1.09161	12.2118	1.38e-11	4.48e-10	16.4405
Aebp1	Q640N1	1.33226	9.8014	1.02e-09	1.74e-08	12.0477
Akr1b10	D3Z494;G5E895	1.32832	7.98954	4.12e-08	4.38e-07	8.27198
Akr1b3;Akr1b1	Q3UDY1;P45376	1.40182	18.3746	2.53e-15	3.22e-13	25.17
Akr1b8	P45377	1.62751	13.7116	1.29e-12	6.36e-11	18.8579
Akr1c14	Q91WT7	1.29338	3.49252	0.00194538	0.00564603	-2.5544
Alcam	E9Q4G8;E9Q3Q6;Q54AJ5;Q61490;F6QH25	2.91724	10.8277	1.51e-10	3.5e-09	14.0007
Aldh1l1	Q8R0Y6	2.95435	10.6723	2e-10	4.36e-09	13.7132
Ampd2	A2AE27;Q9DBT5	1.01712	5.78973	6.51e-06	3.61e-05	3.12622
Ank;Ankh	Q3UG85;Q9JHZ2	1.74322	2.51622	0.0192212	0.0412589	-4.74009
Anxa8	O35640;Q921D0	1.01798	14.921	2.2e-13	1.32e-11	20.656
Arhgef10l	A2AWP6;A2AWP8;F6S3V7	1.73841	5.00435	4.51e-05	0.000201452	1.17717
Arpc1a	Q9R0Q6;A0A0G2JF52	1.18816	2.71132	0.0123989	0.0281622	-4.33044
Asns	Q61024	1.15503	13.2668	2.55e-12	1.1e-10	18.1639
Aspscr1	Q8VBT9;A2AC05;A2AC02;A2AC03;A2ABZ8	1.79037	7.43163	1.4e-07	1.22e-06	7.02235
Atxn10	P28658	1.14656	13.3259	2.33e-12	1.04e-10	18.257
Baiap2l1	Q9DBJ3	1.02424	7.2583	2.07e-07	1.71e-06	6.62592
Bcat1	Q3TJN1;Q8CBC8;P24288;E9Q4K3	3.62133	26.6955	6.39e-19	3.08e-16	33.3812
Bcl10	B7ZWE5;Q9Z0H7	1.7511	3.16414	0.00430371	0.011344	-3.32316
Birc6	S4R2P8;O88738;S4R1L5	1.17656	7.4601	1.32e-07	1.16e-06	7.0871
Blmh	Q8R016;E9PY26	1.47944	17.3356	8.93e-15	8.8e-13	23.8985
Bms1	Q6PGF5	1.25673	8.29236	2.16e-08	2.51e-07	8.93309
Bop1	P97452	1.33216	9.10735	4.01e-09	5.96e-08	10.6521
Bysl	O54825	1.2378	6.3772	1.59e-06	1.05e-05	4.55412
Bzw2	Q91VK1	1.40494	10.0638	6.19e-10	1.16e-08	12.5594
Cand2	Q6ZQ73	1.0775	5.27651	2.29e-05	0.00011024	1.85615
Cd34	Q64314	4.80299	20.0985	3.55e-16	5.92e-14	27.1379
Cdc42se1	Q8BHL7	1.18878	2.55579	0.0176034	0.0383174	-4.65837
Cdk6	Q0VBK8;Q64261	3.01003	10.0303	6.6e-10	1.21e-08	12.4945
Cebpz	A0A0R4J046;P53569	1.45187	8.50287	1.38e-08	1.7e-07	9.38551
Cfap36	Q8C6E0	1.97517	12.9524	4.18e-12	1.69e-10	17.6618
Cgnl1	B2RSU6;Q6AW69;D3Z3H4	1.87464	6.11639	2.96e-06	1.83e-05	3.92424
Cirh1a	Q8R2N2	1.53206	6.53543	1.1e-06	7.55e-06	4.93278
Clasp2	E9Q8N5;Q08EB6;F7DCH5;Q8BRT1	1.08218	5.58771	1.07e-05	5.57e-05	2.62833
Cluh	A0A0R4J140;Q5SW19;Z4YLI8	2.03446	9.79015	1.04e-09	1.77e-08	12.0255
Cog2	Q921L5	1.00819	3.50404	0.00189134	0.00552991	-2.52696
Col2a1	P28481	2.39074	5.48171	1.38e-05	7e-05	2.36594
Col7a1	Q63870	1.46711	2.64576	0.014386	0.0321866	-4.46993
Cox7a2l	Q3UDK5;E9PZS8;Q61387	1.00066	2.75465	0.0112307	0.0258748	-4.23727
Cp	G3X9T8;G3X8Q5;E9PZD8;Q61147	1.5677	7.92263	4.76e-08	4.98e-07	8.12426
Crlf1	Q9JM58	1.98518	12.6889	6.36e-12	2.38e-10	17.2335
Crlf3	Q9Z2L7;J3QMV5	1.79947	3.61638	0.00143588	0.00432961	-2.25811
Cryab	Q52L78;P23927	5.7705	18.1878	3.16e-15	3.8e-13	24.9464
Cryl1	A7VMV2;Q99KP3	2.24798	9.73145	1.17e-09	1.96e-08	11.9098
Csf1	P07141;D3Z090;D3YTW1;F6RNW8	2.097	7.50478	1.19e-07	1.06e-06	7.1885
Csrp2	P97314	2.59461	18.0669	3.65e-15	4.16e-13	24.8006
Cth	Q8VCN5	4.22531	28.9473	1.03e-19	1.49e-16	35.1494
Cthrc1	Q9D1D6	6.26336	20.5252	2.24e-16	4.22e-14	27.6
Ctsh	P49935;A0A087WR20	4.55687	18.0146	3.89e-15	4.32e-13	24.7372
Cyp1b1	Q64429	5.34448	16.7279	1.93e-14	1.67e-12	23.1221
Dcaf13	Q6PAC3	1.12087	6.50585	1.17e-06	8e-06	4.8622
Dclk1	A0A0G2JGQ6;Q9JLM8;Q80VB6	1.18792	12.5597	7.83e-12	2.76e-10	17.0212
Ddx10	Q80Y44	1.4199	5.62617	9.7e-06	5.12e-05	2.72335
Ddx20	Q9JJY4	1.26865	6.00172	3.9e-06	2.29e-05	3.64519
Ddx27	Q921N6	1.14591	5.21884	2.65e-05	0.000125351	1.71249
Ddx52	Q8K301	1.73437	7.99519	4.07e-08	4.34e-07	8.28443
Dhx36	Q8VHK9	1.29789	4.74824	8.54e-05	0.000358088	0.536797
Dnaaf5	B9EJR8;B2RY24	1.66812	10.8152	1.55e-10	3.54e-09	13.9776
Dnajc2	P54103;E9Q9H3;E9Q9H2	1.06056	7.86634	5.38e-08	5.52e-07	7.99954
Dnajc7	Q9QYI3;F7BTP8	1.15174	11.9911	2e-11	6.02e-10	16.0655
Dph5	Q9CWQ0;V9GXP1	1.31394	2.97006	0.00681491	0.0168373	-3.7635
Dpy30	Q99LT0	1.34606	3.14033	0.00455536	0.011942	-3.37781
Dst	S4R1P5;E9Q9X1;Q91ZU6;A0A087WSP0	1.06527	6.16161	2.66e-06	1.65e-05	4.03392
Dus3l	A0A0R4IZY9;Q91XI1	1.16654	8.95475	5.45e-09	7.75e-08	10.3369
Dync2h1	Q45VK7	1.65492	4.51105	0.000154612	0.000603961	-0.0560073
Ebna1bp2	Q9D903;A2ACZ1	1.07024	6.77952	6.2e-07	4.53e-06	5.51145
Efemp2	Q542X5;G5E8D6;Q9WVJ9;E9Q3N9;E9Q3F3;F6Z1C2	1.88805	6.82034	5.64e-07	4.15e-06	5.60754
Efnb2	Q4FJM3;P52800;F6RSU6	1.40932	3.89629	0.000718509	0.0023215	-1.57873
Ehd3	Q9QXY6	1.88811	12.0634	1.77e-11	5.53e-10	16.1888
Elac2	Q80Y81;B1ATP7	1.36933	16.7546	1.86e-14	1.65e-12	23.1568
Emilin1	Q99K41	2.23476	11.1185	8.99e-11	2.26e-09	14.5311
Eng	F7A1B4;Q3UAM9;Q63961	2.18395	9.91894	8.16e-10	1.45e-08	12.2779
Epb4.1l1;Epb41l1	A2AUK7;A2AUK8;A2AUK6;A2AUK5;Q9Z2H5;E9PV14	1.01603	4.07107	0.000464883	0.00158719	-1.14909
Eps8l2	Q99K30	3.64041	7.03873	3.41e-07	2.67e-06	6.11831
Ero1l	Q4FK57;Q8R180	1.17142	8.82927	7.04e-09	9.57e-08	10.0754
Esf1	A2APY6;Q3V1V3	1.0899	3.50237	0.00189911	0.00554515	-2.53096
F3	A0A0R4J088;P20352	1.81547	9.09157	4.13e-09	6.1e-08	10.6196
Fads2	Q9Z0R9	1.32935	7.69293	7.87e-08	7.6e-07	7.61269
Fam136a	A0A0N4SWI4;Q9CR98	1.20836	3.66416	0.0012765	0.00389781	-2.14303
Fam192a	Q91WE2	1.29063	3.88378	0.000741187	0.00238766	-1.60933
Fam213a	Q3U125;Q9CYH2;D3YYG8;D3Z398;D3Z252	3.13129	10.1088	5.69e-10	1.08e-08	12.6462
Fbln2	P37889	1.34288	10.7184	1.84e-10	4.09e-09	13.7989
Fbxo2	Q3USR5;Q80UW2	4.67693	21.8111	5.84e-17	1.58e-14	28.9379
Flnb	Q80X90	1.09651	16.3763	3.04e-14	2.47e-12	22.6613
Fndc3a	F6TLV3;Q8BX90	3.01362	22.1279	4.24e-17	1.31e-14	29.2555
Foxp1	H3BJR8;A0A0R4J282;H3BJ24;H3BL33;H3BJM1;D3Z6Q3;A0A0R4J1H9;E2S038;D3Z6Q4;H3BLF2;P58462	1.46932	5.82093	6.04e-06	3.37e-05	3.20284
Ftsj3	Q9DBE9	1.39128	8.59078	1.15e-08	1.49e-07	9.57271
Gap43	P06837	3.94619	15.0656	1.79e-13	1.13e-11	20.8626
Gbe1	F6ZHD8;Q9D6Y9;G3UW30	1.03393	3.0696	0.00538922	0.0137538	-3.53912
Gclc	Q3TEF1;P97494	1.35534	3.52745	0.00178607	0.00527189	-2.47116
Gemin4	Q6P6L6	1.21675	4.7617	8.26e-05	0.000347247	0.57046
Gemin5	A2AFQ9;E9PUU4;Q8BX17	1.77901	9.97456	7.34e-10	1.33e-08	12.3863
Gfpt1	P47856	1.28088	16.3673	3.08e-14	2.47e-12	22.6494
Ggact	E0CZ04;E0CX39;Q923B0	1.20557	6.34509	1.72e-06	1.12e-05	4.47693
Ghitm	Q91VC9	2.64768	4.73836	8.75e-05	0.000366689	0.512091
Gk;Gyk	Q64516;B1ASZ3	1.635	4.55272	0.000139289	0.0005533	0.0480562
Glmn	Q3T9A5;Q8BZM1	1.64988	10.5569	2.47e-10	5.28e-09	13.4977
Gm21992	F7BGR7;B0LM42	1.58167	4.26158	0.000288759	0.00104513	-0.677362
Gnl2	Q99LH1	1.0022	3.71837	0.00111667	0.00346343	-2.01199
Gnpnat1	Q9JK38	1.26346	14.3702	4.85e-13	2.73e-11	19.8527
Gsta4	P24472	1.49207	15.759	6.91e-14	5.35e-12	21.8305
Gstm2	P15626;D3YX76	1.56844	12.9772	4.02e-12	1.64e-10	17.7018
Guk1	Q64520;E9Q7K1;Q564G0	1.06748	3.97296	0.000593712	0.00197722	-1.39068
H2-D1;H2-L	Q792Z7;P01899;P01897	1.25251	10.934	1.25e-10	3.01e-09	14.1958
H2-K1;H2-D1	Q3TH01;Q7JJ15;P01901;G3UXW2;P04223;P14426	1.95061	5.85558	5.55e-06	3.13e-05	3.28782
Hddc2	Q3SXD3	1.78642	4.69755	9.69e-05	0.000401789	0.41003
Heatr1	G3X9B1	1.14742	5.01279	4.41e-05	0.000198281	1.19827
Heatr6	Q6P1G0	1.41611	6.10785	3.02e-06	1.85e-05	3.90349
Hgh1	Q8C3I8	1.14495	8.53245	1.3e-08	1.63e-07	9.44863
Hk2	O08528;E9Q5B5	1.85551	12.2432	1.31e-11	4.31e-10	16.4933
Hspb1	P14602;D3YZ06	1.7063	17.0517	1.28e-14	1.15e-12	23.539
Hyi	E9QLT0;Q8R1F5;Z4YKI7	1.66062	11.449	5.04e-11	1.4e-09	15.1222
Ifi204	P15092	1.14856	5.45888	1.46e-05	7.37e-05	2.30935
Ifi35	Q9D8C4	1.61875	8.17593	2.76e-08	3.09e-07	8.68033
Igfbp2	P47877	5.20647	12.2073	1.39e-11	4.48e-10	16.4328
Igfbp7	F8WH23;E9Q5D9;Q61581	1.67009	4.76269	8.24e-05	0.000346727	0.572928
Il1rl1	P14719	5.11899	10.3568	3.58e-10	7.17e-09	13.1206
Il1rn	Q3TBV5;P25085	4.01356	27.967	2.24e-19	1.82e-16	34.3985
Impact	O55091	2.55971	21.4494	8.46e-17	1.93e-14	28.5696
Impdh1	F7DEU6;P50096;E0CYE2;E0CXK0	1.33243	8.57359	1.19e-08	1.53e-07	9.5362
Ipo4	Q8VI75;Q5U4C5	1.20602	10.0433	6.44e-10	1.19e-08	12.5196
Junb	Q569U6;P09450	1.17547	3.69505	0.00118287	0.00364271	-2.06843
Klhdc4	G3UZ63;G3X961;Q921I2;G3UZG5	1.12252	2.88224	0.00836645	0.0200093	-3.95869
Klhl22	H9KV05;Q99JN2	1.26087	3.64176	0.00134893	0.00409954	-2.19703
Larp4	G3X9Q6;Q8BWW4;E9Q066	1.60906	7.02798	3.5e-07	2.73e-06	6.0933
Las1l	A2BE28	1.29823	10.5483	2.51e-10	5.34e-09	13.4817
Ldhb	P16125;D3Z7F0	4.50223	21.6449	6.92e-17	1.76e-14	28.7695
Lox	Q3TXH3;P28301	1.58135	9.08454	4.19e-09	6.16e-08	10.6052
Lrrc20	Q8CI70	1.47961	4.49193	0.000162196	0.000630748	-0.103737
Ltbp1	Q8CG19;B1B1E2	1.08168	3.25169	0.00348894	0.00940798	-3.12087
Ly75	Q60767;A2AW86	2.88018	10.0635	6.2e-10	1.16e-08	12.5588
Lyar	Q08288	1.1546	7.4895	1.23e-07	1.09e-06	7.15386
Lyplal1	Q3UFF7;E9QLB2	2.2089	7.50516	1.19e-07	1.06e-06	7.18936
Maged2	Q9ER67;A2AG47;A2AG46	3.48588	21.4619	8.35e-17	1.93e-14	28.5824
Mak16	Q8BGS0	1.06911	8.36863	1.84e-08	2.19e-07	9.0977
Mapkap1	Q8BKH7;A0A0A6YVX6;A0A0A6YW60;A2AR15	1.31283	4.21197	0.000326917	0.00116094	-0.800483
Marcksl1	P28667	1.16237	2.88491	0.00831456	0.0199182	-3.95279
Mdn1	J3QMC5;A2ANY6	1.94117	8.66415	9.9e-09	1.29e-07	9.72817
Mid1	B1AV01;O70583;B1AUZ9;Q6PD02	1.29131	2.45606	0.0219481	0.0462649	-4.86295
Mkl1	D3YUG5;D3YUI2;Q8K4J6	2.02491	7.65204	8.61e-08	8.19e-07	7.52088
Mphosph10	Q810V0	1.33768	7.39908	1.51e-07	1.3e-06	6.9482
Mrpl10	Q3TBW2	1.05383	9.8466	9.37e-10	1.62e-08	12.1364
Mrpl15	Q9CPR5	1.10802	2.74179	0.0115661	0.0265489	-4.265
Mrpl19	Q9D338	1.1075	5.98822	4.03e-06	2.35e-05	3.61226
Mrpl28	Q9D1B9	1.32325	4.54975	0.000140331	0.000556702	0.0406232
Mrpl37	Q921S7	2.02938	5.13224	3.28e-05	0.000152387	1.49654
Mrpl53	Q9D1H8	1.61553	3.61142	0.00145349	0.00437054	-2.27003
Mrpl9	Q14B21;Q99N94;Q3UK02	1.15332	2.50142	0.0198613	0.0424649	-4.77048
Msi2	Q920Q6;B1AT10;B1AT13	1.06781	2.88534	0.00830624	0.0199093	-3.95183
Murc	A2AMM0	3.22195	11.8631	2.48e-11	7.36e-10	15.8456
Mybbp1a	Q3U2W2;Q7TPV4	1.47865	9.93261	7.95e-10	1.43e-08	12.3046
Myo1b	E9QNH6;E9Q580;Q7TQD7;P46735	1.93897	13.2936	2.45e-12	1.07e-10	18.2062
Naa25	Q8BWZ3	1.24517	10.1864	4.92e-10	9.47e-09	12.7954
Nadk2	Z4YK42;Q8C5H8	1.22358	3.97444	0.000591536	0.00197246	-1.38706
Ndrg1	Q545R3;Q62433	1.36504	12.6897	6.35e-12	2.38e-10	17.2348
Ngdn	Q9DB96	1.75298	5.44754	1.5e-05	7.56e-05	2.28122
Nip7	Q9CXK8;E9Q109	1.36851	9.88938	8.63e-10	1.51e-08	12.2202
Nipsnap1	Q5SVF7;O55125;Q5SVG6	1.50121	5.15582	3.09e-05	0.000144342	1.55538
Nle1	Q8VEJ4	1.19067	3.81694	0.000874944	0.00276513	-1.77253
Nol10	Q3TUB5;Q5RJG1	1.59963	7.235	2.18e-07	1.8e-06	6.57235
Nol11	Q8BJW5	1.31077	8.05023	3.62e-08	3.93e-07	8.40545
Nol6	Q8R5K4	1.30318	10.9164	1.29e-10	3.09e-09	14.1636
Nop14	Q8R3N1	1.32106	6.16785	2.62e-06	1.63e-05	4.04905
Nop2	E9QN31;Q922K7	1.08947	8.10406	3.22e-08	3.55e-07	8.52342
Npm3	Q9CPP0	1.25188	8.53766	1.29e-08	1.61e-07	9.45973
Npr3	P70180	2.73676	9.89224	8.58e-10	1.51e-08	12.2258
Nqo1	Q542Y0;Q64669	2.16352	15.5531	9.14e-14	6.39e-12	21.547
Nt5dc2	Q91X76	1.02727	6.30693	1.88e-06	1.21e-05	4.38508
Nt5e	Q0VEE0;Q61503	3.61574	12.5299	8.22e-12	2.87e-10	16.9719
Osbpl3	F8WH20;D3Z194;D3YTT6;Q9DBS9	1.12458	9.20365	3.3e-09	5.08e-08	10.8494
P4ha2	Q5SX75;Q60716	1.35042	18.068	3.64e-15	4.16e-13	24.8019
Palld	D3Z1J5;Q9ET54	1.48831	2.92723	0.00753371	0.0183312	-3.85903
Parg	G3X8U8;O88622;E9Q088	1.09047	6.28273	1.99e-06	1.28e-05	4.32675
Parvb	Q3UGT9;Q9ES46	2.29124	9.82317	9.8e-10	1.68e-08	12.0904
Pcyt2	A2ABY3;Q3USD5;Q922E4	1.08422	2.72803	0.0119353	0.0272519	-4.29459
Pdcd11	Q6NS46	1.39603	8.09715	3.27e-08	3.58e-07	8.50831
Pdcd4	Q61823	1.35196	2.81915	0.00968284	0.022756	-4.0972
Pde12	Q3TIU4	1.583	4.65033	0.000109093	0.000445858	0.291962
Pdlim4	P70271;Q5SWV3	2.66922	20.4754	2.36e-16	4.26e-14	27.5465
Pelp1	Q9DBD5	1.13035	6.10742	3.02e-06	1.85e-05	3.90244
Pex5	D3Z600;O09012	1.84364	7.43234	1.4e-07	1.22e-06	7.02396
Pfkl	P12382	1.3339	11.6493	3.57e-11	1.04e-09	15.4745
Pfn2	Q9JJV2;D3YWS3	3.16606	13.3856	2.12e-12	9.69e-11	18.351
Pgm3	Q8BWW3;Q9CYR6	1.12451	7.05822	3.26e-07	2.57e-06	6.16361
Phldb2	Q8K1N2;D3Z069	1.01002	11.5716	4.08e-11	1.17e-09	15.3385
Pik3cb	Q8BTI9	1.14499	4.37793	0.000215794	0.00080732	-0.387977
Plod2	E9Q718;Q9R0B9	1.42279	20.9265	1.46e-16	3.01e-14	28.0262
Pno1	Q9CPS7	1.21924	3.22545	0.00371602	0.00993994	-3.18172
Polr1a	O35134	1.02111	3.40945	0.00238206	0.00675513	-2.75132
Polr1b	P70700;A2AP84	1.07018	3.66442	0.00127569	0.00389781	-2.1424
Pon3	Q62087	2.1245	12.0694	1.75e-11	5.53e-10	16.1992
Pop1	Q9D4G5;Q8K205	1.48966	7.59136	9.84e-08	9.14e-07	7.38426
Ppa1	Q4FK49;Q9D819	1.11547	12.4273	9.71e-12	3.29e-10	16.8016
Ppif	Q99KR7	1.94251	7.58418	1e-07	9.23e-07	7.36806
Ppp2ca	P63330	2.44172	4.06504	0.000471927	0.00160997	-1.16396
Ppt2	F6SPQ1;O35448;E9Q0T0;G5E8W7	1.41719	2.62984	0.0149118	0.0331691	-4.50353
Prkca	Q4VA93;P20444	1.31873	12.0529	1.8e-11	5.55e-10	16.171
Procr	Q64695;A2AUV5	2.14076	6.51257	1.16e-06	7.93e-06	4.87824
Prpsap1	B1AT82;Q9D0M1	1.0732	9.19922	3.33e-09	5.1e-08	10.8404
Psme3	Q4FK54;P61290;A2A4J1;A2A4J3	1.10135	13.5284	1.7e-12	8.12e-11	18.5743
Ptbp2	Q91Z31;A0A0G2JGW0;Q3V328	1.06867	7.43322	1.4e-07	1.22e-06	7.02597
Pter	A2AUR3;Q60866	1.08736	3.56842	0.00161541	0.00482065	-2.37319
Ptgr1	Q91YR9	1.00152	8.71928	8.83e-09	1.17e-07	9.8445
Ptgs2	Q05769	4.51816	17.3774	8.48e-15	8.55e-13	23.951
Ptk7	Q8BKG3	1.10899	9.15756	3.62e-09	5.49e-08	10.7552
Ptx3	P48759	1.12254	3.21119	0.00384535	0.0102606	-3.21471
Pus10	Q9D3U0	1.63597	4.24898	0.00029801	0.00107145	-0.708654
Pwp2	Q2M1K2;Q8BU03	1.11672	6.00119	3.9e-06	2.29e-05	3.64389
Rab11fip1	E9Q8L9;Q9D620	1.14609	4.65884	0.000106794	0.000438088	0.313235
Rab11fip5	A0A0N4SW73;Q8R361	1.10043	6.46139	1.3e-06	8.76e-06	4.75594
Rab32	Q0PD23;Q9CZE3	1.26192	4.42373	0.000192405	0.000733102	-0.273834
Rap2b	Q6ZWR0;P61226	1.03453	7.15253	2.63e-07	2.13e-06	6.38214
Rbm19	Q8R3C6;A0A0J9YUT8	1.52171	5.51189	1.28e-05	6.55e-05	2.44073
Rbp1	Q58EU7;Q00915	4.77952	19.2756	8.89e-16	1.33e-13	26.2194
Rcl1	Q9JJT0	1.34386	7.69466	7.84e-08	7.59e-07	7.61655
Ripk3	Q9QZL0;E9PZP3	1.51811	18.9897	1.23e-15	1.67e-13	25.8915
Rnf213	F7A6H4;E9Q555	1.05532	3.19485	0.00399888	0.0106245	-3.25244
Rpf2	G3X926;Q9JJ80;S4R1Y5;S4R2H5	1.14021	5.59927	1.04e-05	5.43e-05	2.65691
Rpl7l1	Q9D8M4	1.11307	3.54259	0.00172104	0.00511125	-2.43499
Rrp7a	Q9D1C9	1.46849	3.98713	0.000573119	0.00191747	-1.35585
Rrp9	Q91WM3	1.34391	10.8246	1.52e-10	3.5e-09	13.9951
Rrs1	Q9CYH6	1.10438	7.8565	5.5e-08	5.61e-07	7.97769
Sash1	F8VQK5;P59808	3.31352	10.7999	1.59e-10	3.61e-09	13.9494
Sdpr	Q63918	1.20235	7.29702	1.9e-07	1.58e-06	6.71482
Serpinb9	O08797	1.62759	11.4901	4.69e-11	1.31e-09	15.195
Serpinb9b	Q9DAV6	3.15149	12.7309	5.94e-12	2.28e-10	17.3023
Setd7	Q8VHL1	1.5251	4.01217	0.000538455	0.0018141	-1.29426
Sh3d19	Q91X43	1.69333	6.40669	1.48e-06	9.89e-06	4.62489
Sh3kbp1	Q8R550;E9Q0C1	1.53134	11.2578	7.03e-11	1.87e-09	14.7817
Sik3	F6S7W6;E9PU87;Q6P4S6;F6U8X4;F6U6U5	1.08101	11.628	3.7e-11	1.07e-09	15.4373
Slc11a2	P49282;D3Z314	1.21676	2.59203	0.0162341	0.0357496	-4.5829
Slc12a2	E9QM38;P55012	3.37437	15.4412	1.07e-13	7.22e-12	21.3915
Slc1a4	Q5SSP3;Q3UTP8;O35874	1.62895	4.93911	5.3e-05	0.000232452	1.01412
Slc1a5	Q9ESU7;P51912	1.11026	3.36708	0.00264022	0.00739536	-2.85117
Slc4a7	F8VQC9;Q8BTY2	1.2909	6.83404	5.46e-07	4.04e-06	5.63977
Slc7a1	Q3UGD6;Q09143;E9Q3N1	1.93031	5.89944	4.99e-06	2.84e-05	3.39526
Slc9a3r1	P70441	3.91024	14.4255	4.48e-13	2.55e-11	19.9346
Smpdl3b	Q3TLX9;P58242	1.53833	12.1486	1.54e-11	4.9e-10	16.3336
Sms	P97355	1.35347	5.64707	9.22e-06	4.89e-05	2.77494
Smtn	D3Z3Q3;Q921U8;D3Z525;D3YZ10	1.66966	4.33705	0.000239054	0.00088593	-0.489748
Smyd5	Q3TYX3	1.34999	3.75412	0.00102222	0.00318873	-1.92531
Snap47	Q8R570;B2FDF6	1.74847	14.2102	6.13e-13	3.28e-11	19.6146
Sod3	Q542X9;O09164	2.98853	7.70404	7.68e-08	7.5e-07	7.63757
Spats2	Q8K1N4	2.22227	7.07252	3.16e-07	2.49e-06	6.19681
Srpr	Q9DBG7	1.01502	6.63868	8.6e-07	6.12e-06	5.1784
Sssca1	Q545N1;P56873	1.30826	10.5	2.74e-10	5.75e-09	13.3911
Stard13	F8WIY7;Q923Q2;D3Z5Y1	1.65766	8.24482	2.39e-08	2.75e-07	8.8301
Stat5a	Q9JIA0;B2C3G8;P42230	1.30653	3.50656	0.00187973	0.00549966	-2.52096
Surf2	Q4VAF7;P09926	1.58877	2.44138	0.0226654	0.0474998	-4.89264
Tank	A2AR78;Q8C2D3;A2AR76;P70347	1.80778	6.70714	7.33e-07	5.3e-06	5.34057
Tars	Q9D0R2	1.40178	17.1423	1.14e-14	1.07e-12	23.6543
Tbc1d10a	Q5SPX8;P58802	1.418	8.94599	5.55e-09	7.79e-08	10.3187
Tbcd	Q8BYA0	1.46585	7.26873	2.02e-07	1.68e-06	6.64989
Tbl3	Q8C4J7	1.24232	9.88004	8.79e-10	1.53e-08	12.2019
Tbx15	O70306	1.87264	6.49642	1.2e-06	8.16e-06	4.83968
Tcaf2	Q921K8	2.75594	27.1857	4.24e-19	2.3e-16	33.7794
Tex10	Q3URQ0	1.19416	6.37585	1.6e-06	1.05e-05	4.55086
Tgm2	P21981	1.52252	13.7413	1.23e-12	6.15e-11	18.9037
Thbd	Q543W3;P15306	4.31313	16.6498	2.13e-14	1.78e-12	23.0206
Thbs1	P35441;Q80YQ1	1.784	9.71006	1.22e-09	2.02e-08	11.8675
Timm8a1	Q9WVA2	1.53641	3.27762	0.00327772	0.00890489	-3.06055
Timm8b	P62077	1.33486	3.17929	0.0041506	0.0109805	-3.2883
Tmem9	Q9CR23	1.01749	2.62726	0.0149989	0.0333001	-4.50897
Tmlhe	Q91ZE0	1.57991	11.0727	9.75e-11	2.41e-09	14.4483
Tnc	Q80YX1	1.39423	9.24451	3.04e-09	4.75e-08	10.9328
Tnfaip8	D3YWJ5;D3Z325;D3Z312;Q921Z5;J3QNA5	1.01127	3.29331	0.00315605	0.00863383	-3.02398
Trio	Q0KL02	1.1283	6.04362	3.52e-06	2.11e-05	3.74729
Trp53bp1;Tp53bp1	A2AU89;A2AU91;P70399	1.07422	6.29047	1.95e-06	1.25e-05	4.34541
Tspan6	H3BL26;Q99L96;O70401	2.42422	4.29564	0.000265165	0.000968623	-0.592734
Tsr1	Q5SWD9	1.36445	8.21517	2.54e-08	2.89e-07	8.76573
Ttc1	Q91Z38;A2AJK8	1.79603	3.52613	0.00179182	0.00528526	-2.47429
Ttc27	Q8CD92	1.44512	3.95001	0.000628633	0.00207439	-1.44705
Ttc33	D3Z767;Q9D6K7;D3Z1T8	1.31302	4.22987	0.000312605	0.00111285	-0.756087
Ttll12	Q3UDE2	1.03178	12.2397	1.32e-11	4.31e-10	16.4875
Tut1	Q8R3F9	1.02805	7.46051	1.32e-07	1.16e-06	7.08804
Uaca	A0A0R4J0S7;Q8CGB3	2.68778	3.43885	0.00221759	0.0063343	-2.68181
Ube2o	Q6ZPJ3	1.30722	9.30397	2.7e-09	4.23e-08	11.0538
Ube3a	O08759	2.18818	4.48209	0.00016624	0.000645895	-0.128274
Ubr2	Q6WKZ8	1.42515	4.35553	0.000228243	0.000849496	-0.443747
Uchl3;Uchl4	Q9JKB1;B2RTM4;P58321	1.00033	9.02519	4.73e-09	6.88e-08	10.4828
Utp14a	Q640M1	1.24515	7.85969	5.46e-08	5.59e-07	7.98478
Utp15	Q8C7V3	1.13514	8.57885	1.18e-08	1.52e-07	9.54738
Utp18	Q3U3Q3;Q5SSI6	1.63201	9.15043	3.67e-09	5.53e-08	10.7405
Utp20	E9QK83;Q5XG71	1.38754	5.09285	3.62e-05	0.000166579	1.39822
Utp23	Q9CX11;G3X989	1.19645	4.86668	6.35e-05	0.000273783	0.83301
Wdr3	Q8BHB4	1.7422	11.4165	5.33e-11	1.47e-09	15.0647
Wdr36	Q3TAQ9;Q3TA68	1.19538	7.37415	1.6e-07	1.37e-06	6.89132
Wdr43	Q6ZQL4	1.10731	8.70235	9.14e-09	1.2e-07	9.80883
Wdr46	Q9Z0H1	1.69989	4.47691	0.000168412	0.00065316	-0.141202
Wdr74	Q8VCG3	1.53326	3.90447	0.000704036	0.00228667	-1.55869
Wdr75	Q3U821	1.20927	8.34759	1.92e-08	2.27e-07	9.05236
Wdr77	Q99J09	1.03782	5.74233	7.31e-06	3.99e-05	3.00968
Xpo7	E9PUW7;Q9EPK7	1.33284	8.14558	2.95e-08	3.27e-07	8.61416
Ythdf1	A2AWN8;P59326	1.42983	2.56908	0.0170889	0.0373663	-4.63075
Zak	Q9ESL4	1.10358	12.0427	1.83e-11	5.6e-10	16.1535
Zfml;Znf638	A0A0N4SV38;A0A0N4SVI8;E9QKZ7;A0A0N4SV80;E9QML5;Q61464	1.10468	9.00366	4.94e-09	7.16e-08	10.4382
Znf622	Q91VY9	1.2915	7.01824	3.58e-07	2.78e-06	6.07063
