# Supplementary material for: Cathepsin L Regulates Metabolic Networks Controlling Rapid Cell Growth and Proliferation
Source: Mol Cell Proteomics. 2019 Apr 22;18(7):1330–44. doi: 10.1074/mcp.RA119.001392 (PMC6601214; doi:10.1074/mcp.RA119.001392)
Supplement: Up-regulated proteins in Cts L deficient MEFs vs wild types [file 143752_1_supp_311688_pplfzf.xlsx]

## Sheet: Sheet 1 - limresUp_CtsLvsWT_Fin
Genes	Majority protein IDs	logFC	t	P.Value	adj.P.Val	B
1110037F02Rik;Kiaa1429	E9PZY8;A2AIV2	1.52532	6.36388	1.63e-06	6.38e-06	4.44721
Aatf	Q9JKX4	1.51052	9.29663	2.7e-09	2e-08	10.9793
Abcb1b	B2RUR3;P06795	1.79035	14.4881	3.98e-13	9.81e-12	20.0014
Abcb7	Q61102	1.74055	7.67144	8.16e-08	4.26e-07	7.496
Abcf1	Q6P542	1.20725	9.72573	1.16e-09	9.47e-09	11.8415
Abcf2	Q99LE6	1.29553	12.3366	1.1e-11	1.65e-10	16.6097
Abhd17b	Q7M759	1.21174	4.38547	0.000211113	0.000511389	-0.451891
Acsl4	Q9QUJ7	1.32403	4.94573	5.19e-05	0.000142001	0.949879
Adar	Q99MU3	2.95937	8.31348	2.04e-08	1.23e-07	8.91371
Adarb1	Q91ZS8	1.5635	3.05684	0.00554823	0.0103209	-3.65427
Ahctf1	Q8CJF7	1.36407	4.57053	0.000132767	0.000336064	0.0104375
Aif1l	A0A0A6YWH2;Q9EQX4	1.10842	3.00843	0.00622036	0.0114577	-3.76369
Akap1	O08715	1.54451	4.81505	7.2e-05	0.000191255	0.622643
Alcam	E9Q4G8;E9Q3Q6;Q54AJ5;Q61490;F6QH25	1.38276	5.17633	2.93e-05	8.51e-05	1.5266
Amacr	O09174	1.12796	8.32639	1.98e-08	1.2e-07	8.94167
Ampd2	A2AE27;Q9DBT5	1.58354	11.4707	4.76e-11	5.79e-10	15.1145
Ampd3	O08739	2.45303	10.3387	3.64e-10	3.44e-09	13.0329
Ankle2	Q6P1H6	1.37497	2.67761	0.0133755	0.0229852	-4.48928
Ankrd52	Q8BTI7;F7BT68	1.81687	5.56349	1.13e-05	3.59e-05	2.49008
Anp32e	P97822;E9Q5H2;E9PZF5	1.24436	8.98227	5.09e-09	3.5e-08	10.3327
Antxr2	Q3TCL6;A0A0G2JE26;Q6DFX2	2.03443	2.40722	0.024407	0.0391271	-5.0487
Ap1g1	Q8CBB7;P22892	1.15074	10.3356	3.66e-10	3.45e-09	13.027
Apbb1ip	B1AYC9;Q8R5A3	1.18251	6.22799	2.25e-06	8.51e-06	4.11909
Apol9a;Apol9b	Q8VDU3;Q8C7I4	3.16735	11.9076	2.25e-11	3.11e-10	15.8789
Aprt	P08030	1.19257	8.44632	1.54e-08	9.63e-08	9.20025
Arglu1	Q3UL36	1.71573	2.95199	0.00710258	0.0129235	-3.8903
Arhgap10	Q6Y5D8	1.2362	8.56575	1.2e-08	7.68e-08	9.45588
Arhgef10l	A2AWP6;A2AWP8;F6S3V7	1.00607	2.92577	0.00755197	0.0136781	-3.94875
Arhgef2	H3BKH9;Q60875;H3BJU7;H3BJX8;H3BJ45;H3BJ40	1.12164	9.62632	1.41e-09	1.13e-08	11.6438
Ascc3	E9PZJ8	1.42616	9.58384	1.53e-09	1.21e-08	11.559
Asf1b	Q9DAP7	1.36557	5.04691	4.04e-05	0.000113131	1.2031
Atg2b	Q80XK6	2.41828	5.24261	2.48e-05	7.32e-05	1.69207
Atxn10	P28658	1.01934	9.76363	1.08e-09	8.9e-09	11.9165
Axl	Q6PE80;Q00993	1.03314	5.41563	1.62e-05	5e-05	2.12305
Baz1a	G3UWZ0;O88379	1.76798	6.76077	6.42e-07	2.78e-06	5.39422
Bcar1	Q61140	1.00131	4.69324	9.76e-05	0.000254721	0.31756
Bcat1	Q3TJN1;Q8CBC8;P24288;E9Q4K3	2.82448	19.3564	7.83e-16	5.86e-14	26.3238
Birc6	S4R2P8;O88738;S4R1L5	1.65059	10.9599	1.17e-10	1.25e-09	14.1937
Bms1	Q6PGF5	1.74503	11.8755	2.38e-11	3.26e-10	15.8234
Bop1	P97452	1.64331	12.6324	6.81e-12	1.1e-10	17.1023
Brd2	Q7JJ13;U3KLT0	1.29244	3.52001	0.00181582	0.00370687	-2.57408
Brix1	Q9DCA5;F6WEP7	1.57708	12.0429	1.8e-11	2.53e-10	16.1115
Bsg	K3W4Q8;P18572;J3QP71	1.41636	14.5567	3.61e-13	9.11e-12	20.1025
Bst2	Q8R2Q8	5.25831	21.4219	8.38e-17	9.31e-15	28.5719
Bud31	E0CX20;Q6PGH1	1.01891	7.81987	5.89e-08	3.18e-07	7.82856
Bysl	O54825	2.38642	13.4673	1.83e-12	3.52e-11	18.4462
Bzw2	Q91VK1	1.05998	8.04122	3.65e-08	2.06e-07	8.31916
Cactin	A1L013;Q9CS00	1.1663	4.93943	5.28e-05	0.000143924	0.934102
Cad	B2RQC6;E9QAI5;G3UWN2	1.30973	14.978	1.98e-13	5.87e-12	20.7156
Cand2	Q6ZQ73	1.27264	9.35999	2.38e-09	1.81e-08	11.1081
Cars	Q9ER72	1.00645	11.0022	1.08e-10	1.17e-09	14.2711
Cbl	A0A0U1RP47;A0A0U1RQ85;P22682	1.60969	2.61054	0.0155625	0.0262871	-4.63113
Ccdc86	Q9JJ89	1.76304	5.01229	4.4e-05	0.000122167	1.11648
Ccna2	P51943;D6RIK7	1.04627	2.7815	0.0105509	0.0186045	-4.26589
Ccnb1	Q3TQW9;P24860;Q68EM3;G3UY65	1.82721	7.37202	1.59e-07	7.74e-07	6.81644
Ccnh	Q3UUW5;Q61458;E9PWD3	1.13303	3.01103	0.00618233	0.0113925	-3.75783
Ccnt1	Q9QWV9	1.77913	6.29609	1.91e-06	7.38e-06	4.28376
Cd2ap	Q9JLQ0	1.80503	16.174	3.85e-14	1.44e-12	22.3791
Cd34	Q64314	4.24514	10.0814	5.89e-10	5.25e-09	12.5384
Cd3eap	Q76KJ5	1.19846	3.86787	0.000769396	0.00169345	-1.73251
Cdh2	D3YYT0;P15116	1.02146	6.56812	1.01e-06	4.14e-06	4.93674
Cdk1	P11440;D3Z2T9	1.03432	14.8727	2.29e-13	6.45e-12	20.5638
Cdk6	Q0VBK8;Q64261	3.9773	13.1682	2.91e-12	5.21e-11	17.9725
Cdk7	Q3THG5;Q03147	1.34079	4.63209	0.000113791	0.000292296	0.164486
Cdk9	Q99J95	1.53627	8.53256	1.28e-08	8.21e-08	9.38503
Cdkn2b	Q549R4;P55271	1.56274	5.89168	5.05e-06	1.75e-05	3.2993
Cebpz	A0A0R4J046;P53569	2.10567	11.3433	5.94e-11	7.09e-10	14.8876
Cep55	Q8BT07	1.47649	2.32786	0.028977	0.0455381	-5.2062
Cers2	Q924Z4;D3YTM0;D3Z0Z2;D3Z4M2	1.14302	3.29937	0.0031059	0.00606356	-3.09554
Cers5	Q9D6K9;H3BJ49;H3BJQ0	1.05186	4.52544	0.000148649	0.000373648	-0.102327
Cgnl1	B2RSU6;Q6AW69;D3Z3H4	2.59929	8.16787	2.78e-08	1.62e-07	8.59695
Chd1	P40201;Q8C7Q2;G3V014	1.34001	3.90074	0.000709022	0.00156933	-1.65201
Chka	O54804;F6S062	2.35476	3.61267	0.00144639	0.0030065	-2.35196
Chtf18	Q8BIW9;A0A0R4J0I4	1.26746	5.50666	1.29e-05	4.09e-05	2.34918
Chtop	E9PW20;Q9CY57;D3YZA1;D3Z7T7	1.04667	3.48242	0.00199071	0.00402786	-2.66368
Cirh1a	Q8R2N2	2.22584	11.408	5.3e-11	6.41e-10	15.0031
Cisd2	Q9CQB5;D3Z3X4	1.00734	5.3308	2e-05	6.04e-05	1.91192
Cks1b;Cks1brt	P61025;D3YXP1;Q3UNC9	1.25444	5.36033	1.86e-05	5.64e-05	1.98547
Cks2	Q545R9;P56390	1.03251	2.39036	0.0253181	0.0404046	-5.08242
Clns1a	Q923F1;Q61189	1.11901	6.81681	5.64e-07	2.47e-06	5.52649
Cluh	A0A0R4J140;Q5SW19;Z4YLI8	2.0322	11.1315	8.62e-11	9.68e-10	14.5063
Cmtr1	Q9DBC3	1.76871	7.60427	9.47e-08	4.87e-07	7.34456
Col18a1	E9QPX1;P39061	2.35397	14.5574	3.6e-13	9.11e-12	20.1036
Col7a1	Q63870	1.83562	3.4258	0.00228557	0.00457537	-2.79808
Col8a1	Q00780	1.79118	2.99989	0.00634677	0.0116609	-3.78292
Cotl1	Q544F6;Q9CQI6	1.15377	7.62728	9e-08	4.67e-07	7.39651
Cpsf1	Q9EPU4	1.28217	7.43054	1.39e-07	6.88e-07	6.95015
Cpsf3	Q9QXK7	1.08285	11.7779	2.81e-11	3.73e-10	15.6542
Csnk1d;Csnk1e	Q9DC28;Q3TYE1;Q9JMK2;F7A4U8	1.1227	2.32613	0.029085	0.0456765	-5.2096
Ctgf	P29268;H3BJW0	1.29084	4.91281	5.64e-05	0.000153	0.867468
Cth	Q8VCN5	3.64256	20.0644	3.56e-16	3.23e-14	27.1192
Ctr9	Q62018	1.02313	4.12696	0.000403284	0.000928645	-1.09455
Cyld	Z4YJJ5;Q80TQ2	1.81572	9.04801	4.45e-09	3.12e-08	10.469
Cyr61	Q3TX21;P18406	1.84579	17.502	7.04e-15	3.63e-13	24.1042
Dcaf13	Q6PAC3	2.3535	13.3107	2.33e-12	4.28e-11	18.1992
Ddx10	Q80Y44	1.98559	8.09312	3.26e-08	1.87e-07	8.43324
Ddx18	B2RUM8;Q8K363	1.75106	12.5155	8.23e-12	1.28e-10	16.9087
Ddx20	Q9JJY4	1.98463	10.0124	6.72e-10	5.81e-09	12.4046
Ddx21	Q9JIK5	2.17569	15.7124	7.15e-14	2.4e-12	21.7501
Ddx24	F8WJA0;Q9ESV0	2.39237	10.5383	2.51e-10	2.47e-09	13.4108
Ddx27	Q921N6	2.29873	13.5763	1.55e-12	3.09e-11	18.6167
Ddx31	Q6NZQ2	1.43865	4.85291	6.55e-05	0.000175277	0.717456
Ddx47	Q4VBG1;Q9CWX9;F6QKD2;A0A0N4SVT1	1.3154	8.05595	3.53e-08	2e-07	8.35156
Ddx49	Q4FZF3	1.42906	7.98013	4.16e-08	2.32e-07	8.1844
Ddx51	Q6P9R1	1.27976	5.82141	5.99e-06	2.03e-05	3.12672
Ddx52	Q8K301	2.23522	11.5247	4.33e-11	5.35e-10	15.21
Ddx54	Q8K4L0	2.03547	11.6474	3.51e-11	4.53e-10	15.4262
Ddx56	Q5SVX3;Q9D0R4	1.28258	10.914	1.27e-10	1.34e-09	14.1094
Ddx58	Q6Q899;A2AP29	2.50572	16.3478	3.06e-14	1.21e-12	22.6119
Dhps	Q3TXU5	1.0813	6.06775	3.3e-06	1.2e-05	3.72979
Dhx36	Q8VHK9	2.33518	9.53443	1.69e-09	1.32e-08	11.46
Dhx37	Q6NZL1	1.78338	8.76293	7.97e-09	5.28e-08	9.87379
Dido1	Q8C9B9	1.01899	2.80844	0.0099164	0.0175643	-4.20726
Dimt1	Q9D0D4	2.16078	10.0297	6.5e-10	5.65e-09	12.4382
Dis3	Q9CSH3	1.45865	10.5432	2.49e-10	2.45e-09	13.42
Dkc1	Q9ESX5;B7ZCL7	1.13539	9.29118	2.73e-09	2.02e-08	10.9682
Dnaaf5	B9EJR8;B2RY24	1.65003	9.63867	1.38e-09	1.1e-08	11.6685
Dnajc2	P54103;E9Q9H3;E9Q9H2	1.47781	11.4945	4.57e-11	5.62e-10	15.1566
Dnajc7	Q9QYI3;F7BTP8	1.07793	11.0973	9.16e-11	1.02e-09	14.4443
Dnmt1	P13864	1.01581	7.68966	7.84e-08	4.11e-07	7.53698
Dnph1	Q80VJ3	5.85061	31.6473	1.3e-20	1.13e-17	37.214
Dnttip2	Q8R2M2	1.96435	12.5954	7.23e-12	1.15e-10	17.0411
Dph2	Q9CR25	1.89347	12.8049	5.16e-12	8.61e-11	17.3856
Dpy30	Q99LT0	1.74313	4.0428	0.00049764	0.00113328	-1.30259
Dus3l	A0A0R4IZY9;Q91XI1	1.24344	8.96459	5.27e-09	3.61e-08	10.2959
Dusp9	Q7TNL7	2.05842	4.91457	5.61e-05	0.000152426	0.871868
Ebna1bp2	Q9D903;A2ACZ1	1.70704	10.5785	2.33e-10	2.31e-09	13.4864
Ecd	Q9CS74	1.66476	7.51514	1.15e-07	5.79e-07	7.14271
Ect2	Q07139	1.64878	3.61629	0.00143358	0.00298558	-2.34325
Eed	Q921E6	1.20242	6.15038	2.71e-06	9.99e-06	3.93085
Efnb2	Q4FJM3;P52800;F6RSU6	2.1547	6.28893	1.95e-06	7.46e-06	4.26648
Eif2a	Q8BJW6	1.0385	10.5032	2.68e-10	2.61e-09	13.3448
Eif2ak2	Q03963	1.89117	10.8231	1.5e-10	1.56e-09	13.942
Eif3d	O70194	1.00322	8.97407	5.17e-09	3.55e-08	10.3156
Eif4ebp1	Q60876	1.24054	2.60688	0.015691	0.0264424	-4.63882
Elac2	Q80Y81;B1ATP7	1.20089	11.1344	8.58e-11	9.66e-10	14.5115
Emg1	Q542P8;O35130	1.17528	7.11752	2.83e-07	1.32e-06	6.22987
Epha2	Q03145	2.29492	17.5297	6.8e-15	3.55e-13	24.1389
Eps8	Q08509;Q3UGL1	1.06173	8.7619	7.98e-09	5.29e-08	9.87161
Eps8l2	Q99K30	4.69449	9.11062	3.92e-09	2.79e-08	10.5982
Ercc6l	Q8BHK9	1.95436	7.9758	4.2e-08	2.34e-07	8.17483
Erlin1	A0A0R4J1G5;Q91X78	1.07652	6.5522	1.04e-06	4.28e-06	4.89875
Ermp1	Q3UVK0	1.13343	8.03599	3.69e-08	2.08e-07	8.30762
Ero1l	Q4FK57;Q8R180	1.46994	10.5957	2.26e-10	2.24e-09	13.5188
Esf1	A2APY6;Q3V1V3	2.42167	7.72194	7.31e-08	3.84e-07	7.60946
Exosc10	P56960;Q8K366;F6VYQ6	1.37811	5.95178	4.37e-06	1.54e-05	3.44654
Exosc3	Q7TQK4;F6TGV1	1.43069	4.15713	0.000373971	0.000864986	-1.01979
Exosc5	Q9CRA8	1.06367	2.56751	0.0171375	0.0285362	-4.7211
Ext2	P70428;F6WHC9;A2AIG3;E9Q1M5;V9GX32	1.16939	2.7357	0.0117186	0.0204064	-4.36491
F11r	O88792	3.91221	16.9262	1.45e-14	6.42e-13	23.3711
Fam207a	P58468	1.51969	10.2755	4.09e-10	3.8e-09	12.9122
Fam208b	Q5DTT3	1.35799	4.39164	0.000207873	0.000505518	-0.436499
Fam49b	Q921M7	1.05535	9.75082	1.11e-09	9.1e-09	11.8912
Fam83h	Q148V8	1.5959	4.63675	0.000112472	0.000289252	0.176132
Far1	Q922J9;D3Z4N9	1.93881	12.3754	1.03e-11	1.57e-10	16.6749
Fbl	P35550	1.05584	6.29348	1.93e-06	7.41e-06	4.27745
Fkbp5	Q4FJN2;Q64378	1.07581	7.66884	8.21e-08	4.28e-07	7.49015
Fpgs	P48760	1.18717	3.6187	0.00142509	0.00297077	-2.33745
Ftsj3	Q9DBE9	2.00474	14.2288	5.82e-13	1.39e-11	19.615
Gar1	D3YZ09;Q9CY66	1.28293	9.46162	1.95e-09	1.49e-08	11.3136
Gatad2a	E9QMN5;Q8CHY6	1.35909	2.64617	0.0143622	0.0244597	-4.55602
Gbe1	F6ZHD8;Q9D6Y9;G3UW30	1.64939	5.15636	3.07e-05	8.89e-05	1.47673
Gbp4	Q61107	2.82183	12.2496	1.27e-11	1.85e-10	16.4631
Gemin4	Q6P6L6	1.80856	9.60583	1.47e-09	1.17e-08	11.603
Gemin5	A2AFQ9;E9PUU4;Q8BX17	1.84701	12.5487	7.8e-12	1.23e-10	16.9638
Gfm1	Q8K0D5	1.00307	13.963	8.63e-13	1.9e-11	19.2129
Gltscr2	Q8BK35	1.9388	8.62783	1.05e-08	6.82e-08	9.588
Gm21992	F7BGR7;B0LM42	1.03989	2.47393	0.0210897	0.0343778	-4.91384
Gm8730	E9Q070	1.52698	8.75731	8.06e-09	5.3e-08	9.86194
Gmpr	Q9DCZ1;F6VY18	1.00882	3.39633	0.00245554	0.00488628	-2.86777
Gnl2	Q99LH1	2.14232	6.45382	1.32e-06	5.27e-06	4.66335
Gnl3	Q8CI11	1.22912	13.9445	8.87e-13	1.94e-11	19.1847
Gphn	A0JNY3;Q8BUV3	1.32029	5.75423	7.06e-06	2.35e-05	2.96139
Gpt2	Q8BGT5	1.34831	7.83653	5.68e-08	3.08e-07	7.8657
Grwd1	Q810D6	1.39379	8.19781	2.61e-08	1.54e-07	8.6623
Gtpbp4	Q99ME9	1.68439	11.5267	4.32e-11	5.35e-10	15.2136
Gvin1	L7N451;Q80SU7	4.49984	10.283	4.03e-10	3.75e-09	12.9265
Gys1	D3Z0Q6;Q9Z1E4	1.25737	5.21678	2.65e-05	7.76e-05	1.6276
H2-D1;H2-L	Q792Z7;P01899;P01897	2.30002	16.16	3.92e-14	1.44e-12	22.3603
H2-K1;H2-D1	Q3TH01;Q7JJ15;P01901;G3UXW2;P04223;P14426	3.53976	9.47436	1.9e-09	1.46e-08	11.3393
Haus4	Q8BFT2	1.99422	4.58235	0.000128894	0.000327406	0.0399977
Haus5	Q9D786	2.32501	9.94888	7.58e-10	6.47e-09	12.2806
Haus6	Q6NV99	1.49603	6.88619	4.8e-07	2.13e-06	5.68973
Haus7	Q8BKT8	1.0606	3.44319	0.00219076	0.00440182	-2.75688
Hddc2	Q3SXD3	1.78605	4.64153	0.000111134	0.000286489	0.188095
Heatr1	G3X9B1	1.97543	9.84481	9.25e-10	7.67e-09	12.0766
Heatr3	Q8BQM4;E9PWH6	1.33099	11.2804	6.63e-11	7.77e-10	14.775
Heatr5b	Q8C547	1.13123	6.54425	1.06e-06	4.34e-06	4.87975
Heatr6	Q6P1G0	1.21214	5.37438	1.79e-05	5.47e-05	2.02043
Hells	Q60848	2.66052	11.5914	3.86e-11	4.9e-10	15.3277
Helz2	A2AS05;A2AS03;E9QAM5	2.56269	9.14078	3.69e-09	2.67e-08	10.6603
Herc4	Q6PAV2	1.213	9.49464	1.83e-09	1.41e-08	11.3801
Hgh1	Q8C3I8	1.47291	11.857	2.45e-11	3.34e-10	15.7915
Hk2	O08528;E9Q5B5	1.97032	12.0975	1.64e-11	2.32e-10	16.2049
Hmga1	P17095	1.19799	10.5178	2.61e-10	2.55e-09	13.3722
Hnrnpab	Q544Z3;Q20BD0;Q99020;Q80XR6	1.10417	6.88359	4.83e-07	2.14e-06	5.68364
Hspbap1	Q8BK58	1.12371	3.80894	0.000890605	0.00193276	-1.87645
Hspbp1	Q99P31;A0A0U1RPF2;A0A0U1RPE7;A0A0U1RQ49	1.56669	7.78987	6.29e-08	3.35e-07	7.76159
Htra1	Q9R118	3.74116	8.104	3.19e-08	1.83e-07	8.45711
Huwe1	A2AFQ0;Q7TMY8	1.30575	8.78746	7.58e-09	5.04e-08	9.92541
Ifi204	P15092	4.11883	18.7601	1.55e-15	1.01e-13	25.6324
Ifih1	Q8R5F7	3.01961	10.2719	4.12e-10	3.81e-09	12.9052
Ifit1	Q64282	6.41783	27.1427	4.2e-19	1.82e-16	33.8302
Ifrd1	P19182	3.92357	17.3877	8.11e-15	4.06e-13	23.9604
Il1rl1	P14719	2.48798	3.69012	0.00119506	0.00253885	-2.1651
Imp3	Q921Y2	1.22557	5.52178	1.25e-05	3.95e-05	2.38666
Imp4	Q8VHZ7;F6VY64	1.88348	4.32928	0.000243034	0.000582435	-0.591966
Impdh1	F7DEU6;P50096;E0CYE2;E0CXK0	1.82378	7.81879	5.91e-08	3.18e-07	7.82616
Ints6	Q6PCM2	1.10204	3.51879	0.00182125	0.00371446	-2.57699
Ipo7	Q9EPL8	1.2891	11.5851	3.9e-11	4.94e-10	15.3166
Iqgap3	F8VQ29;Q3UQP1	1.34488	6.24535	2.16e-06	8.21e-06	4.16111
Irgm1	Q5NCB5	1.41254	13.9733	8.49e-13	1.89e-11	19.2287
Irgm1	Q60766	1.91003	6.36187	1.64e-06	6.4e-06	4.44239
Isg15	Q4FJR9;Q64339	4.67563	16.9865	1.34e-14	6.13e-13	23.4489
Itga3	Q62470	2.00971	17.1836	1.05e-14	4.99e-13	23.7016
Itga7	G3X9Q1;Q61738	2.17288	11.6847	3.29e-11	4.26e-10	15.4916
Jmjd6	G3UVU9;Q9ERI5;F6VRF7;F6VMC4	1.64767	4.71479	9.25e-05	0.000242507	0.37154
Junb	Q569U6;P09450	1.26461	3.66131	0.00128309	0.00270203	-2.23473
Kiaa0020	A0A0N4SUH4;Q8BKS9	1.77225	12.9779	3.92e-12	6.72e-11	17.6667
Kif15	Q6P9L6	1.85403	16.3165	3.19e-14	1.25e-12	22.5701
Kif2c	Q922S8;Q3TTL2	1.61802	11.7549	2.92e-11	3.86e-10	15.6142
Kif4	P33174	1.39837	9.90779	8.2e-10	6.93e-09	12.2002
Kifc1	Q9QWT9	1.30653	4.29654	0.000263805	0.000627116	-0.673483
Klhdc4	G3UZ63;G3X961;Q921I2;G3UZG5	2.53586	7.87853	5.19e-08	2.82e-07	7.9592
Kntc1	Q8C3Y4	1.15867	5.4257	1.58e-05	4.89e-05	2.14809
Kpna2	Q52L97;P52293	1.63462	12.7601	5.55e-12	9.22e-11	17.3123
Krr1	Q8BGA5;G3UZA0	1.42518	5.28276	2.25e-05	6.73e-05	1.7922
Lamb1	E9QN70;P02469	1.33736	9.08467	4.14e-09	2.91e-08	10.5447
Larp1b;Larp2	Q3TQS1;Q8R3F0;A0A0A6YXJ7	1.60094	9.46752	1.93e-09	1.47e-08	11.3255
Larp4	G3X9Q6;Q8BWW4;E9Q066	2.13883	9.34127	2.47e-09	1.86e-08	11.0701
Ldha	Q564E2;P06151;G5E8N5;D3Z736;D3YZQ9	1.03915	11.9669	2.04e-11	2.83e-10	15.981
Ldlr	P35951	2.61062	5.2725	2.31e-05	6.86e-05	1.76663
Lig3	Q3UC82;Q80ZH7;K4DI59;P97386;B1AT03	1.27954	3.79929	0.000912167	0.00197758	-1.89997
Llph	D3YXW1;Q9D945	1.98854	7.23435	2.17e-07	1.03e-06	6.50014
Lrba	A0A0A6YXL6;E9Q3Y4;Q9ESE1;A0A0A6YXX3	2.68781	9.35483	2.41e-09	1.82e-08	11.0977
Lrrc20	Q8CI70	1.19948	3.57937	0.00156982	0.00323976	-2.43199
Lrrc8c	Q8R502	1.3358	8.03112	3.73e-08	2.1e-07	8.2969
Lsg1	Q3UM18	1.03311	6.1752	2.55e-06	9.48e-06	3.99112
Ltv1	Q6NSQ7	2.87078	12.8606	4.72e-12	7.94e-11	17.4764
Luc7l	A0A0R4J047;Q9CYI4;D3Z765	1.19033	6.73294	6.85e-07	2.94e-06	5.3284
Ly75	Q60767;A2AW86	3.85154	13.39	2.06e-12	3.87e-11	18.3246
Lyar	Q08288	2.3284	15.8282	6.12e-14	2.09e-12	21.9093
Mad2l1	Q5HZH8;Q9Z1B5	1.04503	2.30788	0.0302456	0.0472936	-5.24535
Mak16	Q8BGS0	1.89638	12.8818	4.57e-12	7.74e-11	17.511
Map1b	P14873	1.16616	13.7226	1.24e-12	2.53e-11	18.8439
Mdc1	E9QK89;Q5PSV9	1.13928	7.74914	6.88e-08	3.64e-07	7.67045
Mdn1	J3QMC5;A2ANY6	2.35699	8.24249	2.37e-08	1.42e-07	8.75963
Med12	A2AGH8;A2AGH9;A2AGH6	1.14352	2.3074	0.0302766	0.047325	-5.24629
Med24	Q99K74;A6PW47	1.13256	4.67879	0.000101232	0.000262839	0.281383
Melk	Q61846;A2ALR0	1.65741	4.38154	0.000213204	0.000516165	-0.461699
Mettl1	Q9Z120;D3Z7D2	1.53883	9.96224	7.39e-10	6.33e-09	12.3067
Mettl13	Q91YR5	1.02007	7.00363	3.67e-07	1.67e-06	5.96476
Mki67	E9PVX6	2.10051	5.075	3.76e-05	0.000106386	1.27336
Mlkl	Q9D2Y4	3.97973	13.4797	1.79e-12	3.49e-11	18.4657
Morf4l2	A2AEB5;A2AEB4;A2AEB3;Q9R0Q4	1.05767	2.90654	0.00789856	0.0142508	-3.99144
Mov10	D3Z3E8;E9PW39;D3YVL0;P23249	1.23453	6.54652	1.06e-06	4.33e-06	4.88518
Mphosph10	Q810V0	1.9529	12.3437	1.09e-11	1.64e-10	16.6216
Mpp6	Q9JLB0	1.00504	4.98772	4.68e-05	0.000128694	1.05501
Mrpl13	Q9D1P0;F7CXG9	1.00436	3.86526	0.000774386	0.00170271	-1.73888
Mrpl24	Q9CQ06	1.03184	2.79808	0.010156	0.0179447	-4.22984
Mrpl3	D3Z456;Q99N95;F6W7C7	1.3126	3.47195	0.00204228	0.0041245	-2.68859
Mrpl37	Q921S7	1.89206	4.79412	7.59e-05	0.000200915	0.570219
Mrps18c	Q8R2L5;Q8BTZ9	1.02353	5.72278	7.62e-06	2.52e-05	2.88385
Mrto4	A2AMU9;Q9D0I8;A2AMV1	1.61082	11.9862	1.97e-11	2.75e-10	16.0142
Msh2	Q3TZI5;P43247	1.18381	14.4174	4.41e-13	1.06e-11	19.8965
Msh3	E9QPY6;A0A087WQ16;P13705	1.50522	7.08628	3.03e-07	1.4e-06	6.15731
Msh6	P54276	1.29859	10.9698	1.15e-10	1.23e-09	14.2117
Msln	Q61468	3.91492	19.5056	6.62e-16	5.13e-14	26.4937
Msmo1	Q9CRA4	1.0389	3.97734	0.000585903	0.00132179	-1.46389
Msto1	E9PUB7;Q2YDW2;D3YX87	1.16835	14.612	3.33e-13	8.7e-12	20.1838
Mthfd2	P18155	2.15631	10.4664	2.87e-10	2.77e-09	13.2753
Mtmr10	Q7TPM9	1.18391	3.63669	0.00136334	0.0028544	-2.29412
Murc	A2AMM0	2.98031	11.173	8.01e-11	9.11e-10	14.5815
Mybbp1a	Q3U2W2;Q7TPV4	1.80461	14.4911	3.97e-13	9.81e-12	20.0057
Myo1b	E9QNH6;E9Q580;Q7TQD7;P46735	1.11232	5.67232	8.62e-06	2.82e-05	2.7593
Naa15	G3X8Y3;A0A0A6YW80;Q80UM3	1.56502	14.6937	2.96e-13	7.92e-12	20.3035
Naa16	Q9DBB4;E9PZ53	1.28647	3.47478	0.00202821	0.004098	-2.68186
Naa25	Q8BWZ3	1.65183	15.0618	1.76e-13	5.32e-12	20.8358
Naaa	Q9D7V9;G3XA18	1.06667	4.19263	0.000342195	0.00079558	-0.931758
Nat10	Q8K224	1.19974	9.58729	1.52e-09	1.2e-08	11.5659
Ncapd2	A0A0R4J0H7;Q8K2Z4	1.19182	9.27062	2.85e-09	2.09e-08	10.9263
Ncapd3	K4DI67;Q6ZQK0;Q80W41	1.72051	7.90929	4.85e-08	2.68e-07	8.02751
Ncapg	E9PWG6	1.11657	10.8848	1.34e-10	1.41e-09	14.0558
Ncapg2	Q6DFV1	1.13839	4.43538	0.000186294	0.000457401	-0.327359
Ncl	P09405	1.38963	11.6282	3.63e-11	4.64e-10	15.3924
Ndc1	Q8VCB1;J3QPB5	1.11474	5.48053	1.38e-05	4.32e-05	2.28431
Nemf	Q8CCP0	1.5162	7.35941	1.63e-07	7.95e-07	6.78756
Nes	Q6P5H2	3.01218	19.5285	6.45e-16	5.09e-14	26.5197
Nfkb2	Q3UG25;Q9WTK5	1.28458	11.7789	2.8e-11	3.73e-10	15.6559
Ngdn	Q9DB96	2.50183	8.26666	2.25e-08	1.35e-07	8.81217
Nhp2	Q9CRB2	1.19363	12.6419	6.71e-12	1.09e-10	17.1181
Nif3l1	Q9EQ80;D3Z0G0	1.02747	6.01111	3.79e-06	1.35e-05	3.5916
Nifk	Q91VE6	1.52606	11.3045	6.36e-11	7.49e-10	14.8181
Nip7	Q9CXK8;E9Q109	1.95363	16.4677	2.62e-14	1.07e-12	22.7712
Nle1	Q8VEJ4	1.48226	5.09766	3.56e-05	0.000101282	1.33001
Nmd3	Q99L48	2.18048	11.1176	8.83e-11	9.9e-10	14.4812
Nob1	Q148S3;Q8BW10	2.57773	17.3526	8.47e-15	4.18e-13	23.9161
Noc3l	Q8VI84	2.15575	5.97289	4.15e-06	1.47e-05	3.49819
Noc4l	Q8BHY2	1.85703	11.8636	2.43e-11	3.32e-10	15.8029
Nol10	Q3TUB5;Q5RJG1	2.40273	10.7755	1.63e-10	1.68e-09	13.8538
Nol11	Q8BJW5	1.99708	13.467	1.83e-12	3.52e-11	18.4458
Nol6	Q8R5K4	1.60965	14.5346	3.72e-13	9.33e-12	20.0699
Nol7	Q9D7Z3	1.38269	4.90712	5.72e-05	0.000154802	0.853215
Nolc1	E9Q5C9	1.01436	7.8995	4.96e-08	2.73e-07	8.0058
Nop10	Q9CQS2	1.28605	5.47038	1.41e-05	4.41e-05	2.25912
Nop14	Q8R3N1	2.65772	13.5688	1.56e-12	3.1e-11	18.605
Nop16	Q9CPT5;D3Z7M5	1.6157	13.3278	2.27e-12	4.18e-11	18.2264
Nop2	E9QN31;Q922K7	1.77566	14.882	2.26e-13	6.45e-12	20.5772
Nop56	Q9D6Z1;E0CXZ0	1.19139	10.209	4.63e-10	4.21e-09	12.7847
Nop58	Q6DFW4;A0A0A0MQ76	1.0176	10.0803	5.91e-10	5.25e-09	12.5363
Nop9	Q8BMC4	1.02992	7.8927	5.03e-08	2.76e-07	7.99069
Npm3	Q9CPP0	1.5431	9.48125	1.88e-09	1.45e-08	11.3532
Nsa2	Q9CR47	1.80462	13.2063	2.74e-12	4.99e-11	18.0333
Nt5dc1	Q8C5P5;E9QN01	1.13724	3.81985	0.000866815	0.00188586	-1.84983
Nup85	Q8R480	1.19712	9.20736	3.23e-09	2.36e-08	10.797
Nvl	Q9DBY8	1.6189	8.91305	5.86e-09	3.97e-08	10.1885
Nxf1	Q99JX7;V9GXF3	1.01951	8.83374	6.89e-09	4.6e-08	10.0226
Oas1a;Oas1g	P11928;Q8K469	4.28719	20.1768	3.15e-16	2.97e-14	27.243
Oasl1	Q8VI94	3.19575	16.051	4.54e-14	1.65e-12	22.2131
Oasl2	Q9Z2F2;D3Z352;D3Z324	2.25695	4.07548	0.00045864	0.00104832	-1.22188
Otud4	A0A0R4J260;B2RRE7	3.35875	23.1963	1.43e-17	2.69e-15	30.3409
Pa2g4	P50580;D3YVH7	1.00087	14.2005	6.06e-13	1.43e-11	19.5725
Pak1ip1	Q9DCE5	1.03021	9.12488	3.81e-09	2.72e-08	10.6276
Parp1	Q921K2;P11103	1.05913	5.77753	6.67e-06	2.23e-05	3.01877
Parp10	Q8CIE4	1.50335	6.03258	3.6e-06	1.29e-05	3.64402
Parp9	Q8CAS9;H7BWY5	2.40888	8.93896	5.56e-09	3.79e-08	10.2425
Parvb	Q3UGT9;Q9ES46	3.0071	12.4852	8.65e-12	1.33e-10	16.8582
Pbk	Q9JJ78	1.07793	6.81628	5.64e-07	2.47e-06	5.52523
Pdcd11	Q6NS46	2.17767	11.7747	2.82e-11	3.74e-10	15.6487
Pdcd2	A0A0R4J0N5;P46718;A2T4N6	1.10922	3.01765	0.00608659	0.0112448	-3.74291
Pde12	Q3TIU4	2.51241	9.42018	2.12e-09	1.61e-08	11.23
Pes1	Q5SQ20;Q9EQ61	1.77937	11.5398	4.22e-11	5.25e-10	15.2368
Pfkl	P12382	2.146	19.1854	9.52e-16	6.91e-14	26.1276
Phf10	K4DI61;Q9D8M7;E9Q5L7	1.20485	3.08839	0.00514834	0.00964701	-3.58255
Phip	F8VQ93;Q8VDD9	1.86076	6.56909	1e-06	4.14e-06	4.93904
Pik3cb	Q8BTI9	1.29839	7.47909	1.25e-07	6.25e-07	7.06076
Pip5k1a	D3YUY3;F8WI18;P70182	1.46207	3.16559	0.00428344	0.00813536	-3.40581
Pir	A2AIH8;Q9D711	1.97957	9.66432	1.31e-09	1.06e-08	11.7196
Pkn2	Q8BWW9;G3UXH4;G3UZM9	1.03166	7.80311	6.11e-08	3.26e-07	7.79115
Plau	Q0VBA8;P06869	1.42423	2.93938	0.00731535	0.0132884	-3.91843
Plaur	P35456;A0A0U1RNN0	1.01073	2.71666	0.0122392	0.0211937	-4.40583
Plscr1	Q9JJ00	1.10571	5.35892	1.86e-05	5.66e-05	1.98195
Pno1	Q9CPS7	2.98926	9.20301	3.26e-09	2.38e-08	10.7881
Pola1	P33609	1.55176	10.0298	6.5e-10	5.65e-09	12.4383
Pold1	P52431;D6RFB8	1.21833	5.49509	1.33e-05	4.19e-05	2.32044
Pole	Q9WVF7	2.17015	8.42526	1.61e-08	1e-07	9.15498
Polr1a	O35134	1.52661	5.08029	3.71e-05	0.000105133	1.28658
Polr1b	P70700;A2AP84	2.04358	9.04055	4.52e-09	3.15e-08	10.4535
Polr1c	P52432;D3Z7Q8;D3Z3D6;G3UXX5	1.10395	8.35949	1.85e-08	1.13e-07	9.01322
Polr1d	Q545W2;P97304	1.13961	2.96558	0.00687983	0.0125657	-3.85992
Polr1e	G8JL51;Q8K202	1.13075	2.59803	0.016006	0.0268895	-4.65738
Pop1	Q9D4G5;Q8K205	2.44438	11.7874	2.76e-11	3.71e-10	15.6707
Ppa1	Q4FK49;Q9D819	1.29282	14.5549	3.62e-13	9.11e-12	20.0999
Ppan	Q91YU8	1.61432	13.8751	9.84e-13	2.13e-11	19.0786
Ppat	Q8CIH9	2.35047	16.4479	2.69e-14	1.09e-12	22.7449
Ppid	Q9CR16	1.09949	12.2283	1.32e-11	1.91e-10	16.427
Ppif	Q99KR7	1.1252	3.78205	0.000952001	0.0020582	-1.94197
Ppp1r10	Q80W00	1.25595	7.98826	4.09e-08	2.29e-07	8.20236
Ppp1r13l	Q3TCU2;Q5I1X5	1.14376	3.21853	0.00377329	0.00726187	-3.28361
Ppp2ca	P63330	2.11834	3.52208	0.00180664	0.00368987	-2.56913
Prim1	Q5FW94;P20664;J3QN19	1.24107	12.2743	1.22e-11	1.78e-10	16.5047
Prkci	Q62074	1.35099	11.1541	8.28e-11	9.38e-10	14.5473
Prmt3	Q922H1	1.72594	11.1912	7.76e-11	8.87e-10	14.6143
Prpf3	Q922U1	1.19948	6.49905	1.18e-06	4.8e-06	4.77169
Prpsap1	B1AT82;Q9D0M1	1.03453	11.7781	2.81e-11	3.73e-10	15.6546
Psat1	Q543K5;Q99K85;Q3U6K9	1.14542	18.093	3.42e-15	1.98e-13	24.8343
Psph	Q99LS3;A0A0J9YVH9;D3Z4T3	1.94814	16.3591	3.02e-14	1.2e-12	22.6269
Ptgs2	Q05769	4.45244	18.5797	1.92e-15	1.17e-13	25.4192
Ptpn21	G5E8J4;Q62136	1.37731	2.7779	0.0106385	0.0187437	-4.2737
Ptprk	P35822	1.42825	4.4616	0.000174442	0.000430495	-0.261865
Pus1	H7BX59;Q9WU56	1.11847	8.32081	2.01e-08	1.22e-07	8.92959
Pus7	Q91VU7;B7ZNL8	1.24963	8.23054	2.43e-08	1.45e-07	8.73363
Pwp1	Q99LL5	1.26596	10.1241	5.44e-10	4.86e-09	12.621
Pwp2	Q2M1K2;Q8BU03	2.12553	13.5412	1.63e-12	3.2e-11	18.5619
Qtrtd1	B8ZXI1;Z4YJE9	1.41946	4.44767	0.00018064	0.000444525	-0.296654
Rab11fip1	E9Q8L9;Q9D620	2.74106	11.6402	3.55e-11	4.56e-10	15.4135
Rabggta	Q9JHK4	1.28349	4.03512	0.000507265	0.00115338	-1.32152
Racgap1	Q9WVM1	1.22008	6.75672	6.48e-07	2.8e-06	5.38464
Raet1d;Raet1e;Raet1c;Raet1b;Raet1a	Q9JI58;D7F2B6;Q9CZQ6;O08604;O08603;O08602	1.22727	3.56191	0.00163854	0.00336876	-2.47384
Rangap1	P46061	1.13002	13.9022	9.45e-13	2.06e-11	19.1201
Rasal2	D3YUS5;E9PW37	1.54374	6.66676	7.99e-07	3.39e-06	5.1715
Rb1cc1	Q9ESK9;F7CC56;E9PX56	1.25479	3.50235	0.00189602	0.00385788	-2.61621
Rbm19	Q8R3C6;A0A0J9YUT8	2.83599	12.6075	7.09e-12	1.13e-10	17.0612
Rbm26	E9Q640;Q6NZN0;E9PUF4;E9PYZ7	1.10936	5.20997	2.69e-05	7.88e-05	1.61062
Rbm28	Q8CGC6	1.29931	9.1338	3.75e-09	2.69e-08	10.646
Rbm34	B2RUP0;Q8C5L7	1.21372	4.2199	0.000319617	0.000746993	-0.864049
Rbpj	Q3U6F1;E9Q7W0;A0A0J9YTV5;P31266	1.77845	14.4193	4.4e-13	1.06e-11	19.8994
Rcl1	Q9JJT0	1.95513	13.7425	1.2e-12	2.49e-11	18.8746
Ric8a	Q3TIR3	1.40641	3.93671	0.000648303	0.00144675	-1.56375
Rif1	Q6PR54	2.17581	6.65282	8.25e-07	3.49e-06	5.13839
Riok1	Q922Q2	1.04127	3.94344	0.000637523	0.0014249	-1.54721
Riok2	Q9CQS5	2.86077	12.5872	7.33e-12	1.16e-10	17.0277
Rnaseh2b	Q80ZV0	1.30201	3.40162	0.00242413	0.00483265	-2.85527
Rnf213	F7A6H4;E9Q555	3.71273	13.4207	1.96e-12	3.72e-11	18.3729
Rpap1	V9GWX3;Q80TE0	1.36451	5.39941	1.68e-05	5.17e-05	2.08272
Rpf1	Q7TND5;A0A0G2JFR7	1.63817	5.61262	9.97e-06	3.21e-05	2.61171
Rpf2	G3X926;Q9JJ80;S4R1Y5;S4R2H5	2.0924	11.2488	7.01e-11	8.12e-10	14.7181
Rpl14	Q9CR57	1.08867	6.43688	1.37e-06	5.47e-06	4.62269
Rpl22l1	Q9D7S7	2.49377	10.2742	4.1e-10	3.8e-09	12.9097
Rpl24	Q8BP67	1.00087	7.8508	5.51e-08	2.99e-07	7.8975
Rpl7l1	Q9D8M4	2.2769	8.4043	1.68e-08	1.04e-07	9.10985
Rpp30	O88796	1.2166	7.17044	2.5e-07	1.18e-06	6.3525
Rpp40	G3UYU5;Q8R1F9	1.00672	2.32455	0.0291839	0.0458152	-5.21271
Rrp1	P56183	1.16988	6.04275	3.51e-06	1.26e-05	3.66884
Rrp12	Q3UJA1;Q6P5B0	1.99497	10.6153	2.18e-10	2.18e-09	13.5553
Rrp15	Q9CYX7	1.37235	5.77079	6.78e-06	2.26e-05	3.00216
Rrp1b	Q91YK2	1.32321	4.8484	6.62e-05	0.000177047	0.706151
Rrp7a	Q9D1C9	2.14302	6.81586	5.65e-07	2.47e-06	5.52425
Rrp8	Q9DB85;E9PVA2	1.41292	3.94534	0.00063452	0.00141892	-1.54256
Rrp9	Q91WM3	1.4339	13.1114	3.18e-12	5.67e-11	17.8816
Rrs1	Q9CYH6	2.01832	16.1687	3.88e-14	1.44e-12	22.372
Rsl1d1	Q8BVY0	1.68912	12.7231	5.89e-12	9.74e-11	17.2516
Saal1	Q9D2C2	1.05989	5.8537	5.54e-06	1.89e-05	3.20608
Samd9l	E9PX59;Q69Z37	1.37646	2.60911	0.0156126	0.026331	-4.63413
Sbno1	F7CVW0;B2RRI2;Q689Z5	1.45191	5.79521	6.39e-06	2.15e-05	3.06228
Scaf11	E9PZM7	1.00597	9.89437	8.42e-10	7.03e-09	12.1739
Sdad1	A0A0J9YV20;A0A0R4J0B7;Q80UZ2	1.37272	4.56	0.000136317	0.000344446	-0.0159039
Sema3a	O08665;E9Q668	2.71998	13.6616	1.36e-12	2.74e-11	18.7495
Serpinb9b	Q9DAV6	3.09203	12.3709	1.04e-11	1.58e-10	16.6673
Shmt2	Q9CZN7	1.18037	15.5048	9.49e-14	3.07e-12	21.462
Slc16a1	Q544N9;P53986	1.05125	5.70947	7.87e-06	2.59e-05	2.851
Slc1a5	Q9ESU7;P51912	1.62919	5.30546	2.12e-05	6.38e-05	1.84879
Slc2a1	P17809	1.2507	6.39131	1.53e-06	6.02e-06	4.51323
Slc38a1	Q8K2P7	1.83412	5.11526	3.41e-05	9.75e-05	1.37402
Slc38a2	Q8CFE6	3.55115	9.47106	1.91e-09	1.47e-08	11.3326
Slc4a7	F8VQC9;Q8BTY2	1.70117	10.4747	2.83e-10	2.74e-09	13.2909
Slc7a1	Q3UGD6;Q09143;E9Q3N1	2.93204	8.9201	5.77e-09	3.92e-08	10.2032
Slc7a6os	Q7TPE5	1.20496	5.22587	2.59e-05	7.6e-05	1.65029
Slc9a3r1	P70441	3.76664	13.503	1.73e-12	3.38e-11	18.5022
Smarcad1	Q04692	1.10442	6.56214	1.02e-06	4.19e-06	4.92248
Smc4	Q8CG47;E9Q2X6	1.18919	10.9374	1.22e-10	1.29e-09	14.1523
Smc5	Q8CG46	1.13072	2.91852	0.00768095	0.0138885	-3.96486
Smchd1	Q6P5D8	1.03937	8.38077	1.77e-08	1.09e-07	9.05915
Smn1	Q549F9;P97801;B8JJX7	1.36525	2.49647	0.0200669	0.0328836	-4.86779
Sms	P97355	1.16171	4.58846	0.000126936	0.000323002	0.0552789
Soat1	Q61263;A0A087WNN8	1.94339	6.73895	6.75e-07	2.9e-06	5.34262
Spata5	A0A0G2JFY0;A0A0A0MQ80;Q3UMC0	1.09014	6.78768	6.03e-07	2.62e-06	5.45778
Spats2	Q8K1N4	1.45959	2.85504	0.00890342	0.0159131	-4.10519
Specc1	A0A0J9YUR2;A0A0J9YTU3;Q5SXY1;A0A0J9YV86;A0A0J9YUF8	1.00578	9.32253	2.57e-09	1.91e-08	11.032
Specc1l	A0A0R4J0J8;Q2KN98	1.425	2.84909	0.0090271	0.0161207	-4.11827
Srbd1	F8WGW3;Q497V5	1.45256	3.96563	0.000603248	0.0013563	-1.49269
Srpk1	Q3UB06;O70551	1.80375	10.2987	3.92e-10	3.67e-09	12.9566
Sssca1	Q545N1;P56873	1.33386	9.55553	1.62e-09	1.27e-08	11.5023
Stambpl1	Q76N33	1.1532	3.61439	0.00144029	0.00299669	-2.34783
Stard13	F8WIY7;Q923Q2;D3Z5Y1	1.91117	8.32774	1.98e-08	1.2e-07	8.94458
Stat1	Q8C3V4;A0A087WSP5;P42225;Q99K94	1.7095	20.9834	1.32e-16	1.4e-14	28.1125
Stxbp2	Q548T0;F8WGM5;Q64324	1.11669	4.80469	7.39e-05	0.000196154	0.59669
Surf2	Q4VAF7;P09926	2.14415	3.49246	0.00194246	0.00393942	-2.63978
Tapbp	Q3TCU5;Q9R233;G3UZZ2	1.87464	10.2628	4.19e-10	3.87e-09	12.8878
Tars	Q9D0R2	1.29659	17.8755	4.45e-15	2.42e-13	24.5681
Tbcd	Q8BYA0	1.19539	6.70891	7.24e-07	3.09e-06	5.27148
Tbk1	A1L361;Q9WUN2	1.19662	2.97028	0.00680435	0.0124383	-3.84939
Tbl3	Q8C4J7	2.02826	18.115	3.33e-15	1.95e-13	24.861
Tbrg4	Q91YM4;E9PUT1	1.30329	7.26027	2.04e-07	9.74e-07	6.55987
Tcf25	Q8R3L2	1.23052	5.23202	2.55e-05	7.49e-05	1.66564
Telo2	Q9DC40	1.69188	7.37884	1.56e-07	7.63e-07	6.83206
Tes	Q3ULB1;Q921W7;P47226	2.5471	19.866	4.43e-16	3.77e-14	26.899
Tfrc	Q542D9;Q62351;Q8C872	2.21693	22.3599	3.23e-17	4.67e-15	29.5243
Tgm2	P21981	2.04026	19.7814	4.86e-16	4.05e-14	26.8045
Thada	A8C756	2.12068	8.1317	3e-08	1.74e-07	8.51783
Thoc5	A0A0R4J0J6;Q8BKT7;Q5SVF9	1.02211	5.07157	3.8e-05	0.000107229	1.26477
Thumpd3	P97770	1.50714	10.6751	1.96e-10	1.97e-09	13.6671
Timeless	Q9R1X4	2.39734	10.2218	4.52e-10	4.13e-09	12.8093
Timm17a	Q545U2;Q9Z0V8	1.1425	6.46927	1.27e-06	5.12e-06	4.70038
Timm8a1	Q9WVA2	1.38722	2.89369	0.0081386	0.0146306	-4.01991
Timm8b	P62077	1.24938	2.30823	0.0302231	0.0472754	-5.24467
Timm9	Q9WV98	1.86556	4.00876	0.000541743	0.00122599	-1.38651
Tma16	Q9CR02	2.03884	6.5796	9.8e-07	4.04e-06	4.96412
Tmem263	Q9DAM7	1.44572	3.6486	0.00132392	0.00277857	-2.2654
Top2a	Q01320	1.18006	9.27825	2.8e-09	2.06e-08	10.9419
Tpd52	E9PUA7;D3Z125;D3Z7X7;F8WHQ1;Q62393;D3Z637;D3Z2U2	2.69057	12.0351	1.82e-11	2.55e-10	16.0982
Trim33	E9QME5;E9QP19;Q99PP7;A0A0G2JGY5	1.24678	7.33538	1.73e-07	8.34e-07	6.7325
Trio	Q0KL02	1.23446	7.27181	1.99e-07	9.51e-07	6.58645
Trip13	Q3UA06	1.47167	7.89184	5.04e-08	2.76e-07	7.98878
Trmt1	Q3TX08;H3BKS8;E9PWD4;A0A0R4IZW7;H3BKV3;H3BK68;D3Z413;H3BL70;H3BKB8	1.57084	8.41367	1.65e-08	1.03e-07	9.13003
Trmt11	E9QKG3;Q9CWH5	1.2037	7.7512	6.85e-08	3.63e-07	7.67506
Trrap	E9PZA7;E9QLK7;E9PWT1;F7CGG2;Q80YV3	1.17048	4.15444	0.000376495	0.000870193	-1.02646
Tsr1	Q5SWD9	2.0835	13.8157	1.08e-12	2.29e-11	18.9874
Ttc1	Q91Z38;A2AJK8	1.59726	3.64619	0.00133182	0.00279243	-2.27122
Ttc27	Q8CD92	2.24783	6.0736	3.26e-06	1.18e-05	3.74405
Ttc39b	Q8BYY4;E0CX38	1.30551	7.20923	2.29e-07	1.08e-06	6.44217
Ttf2	Q5NC05	1.29518	4.62288	0.000116446	0.000298411	0.141432
Ttk	Q3TPW2;P35761	1.12662	4.24891	0.000297233	0.000700433	-0.791982
Tut1	Q8R3F9	1.51143	9.29207	2.73e-09	2.02e-08	10.9701
Ube3a	O08759	3.0136	6.07516	3.25e-06	1.18e-05	3.74785
Ube3c	Q80U95	1.0548	5.6691	8.69e-06	2.84e-05	2.75135
Ubr2	Q6WKZ8	1.86795	5.84435	5.67e-06	1.93e-05	3.18311
Ubr5	E9Q2H1;Q80TP3	1.31893	7.03091	3.44e-07	1.57e-06	6.0284
Uck2	A0A0B4J1E5;Q543C2;Q99PM9;A0A0A6YXW7;A0A0A6YXG9;A0A0A6YVQ3	2.07967	4.21521	0.000323393	0.0007547	-0.875701
Uhrf1	Q8VDF2	1.90532	11.6111	3.73e-11	4.75e-10	15.3624
Urb1	E9PU96;Q571H0	1.90171	7.08167	3.07e-07	1.41e-06	6.14659
Urb2	E9Q7L1;G3UX45	1.70393	8.15837	2.84e-08	1.65e-07	8.57617
Usp10	P52479	1.48323	12.4962	8.5e-12	1.32e-10	16.8765
Usp15	Q8R5H1	1.23019	10.0032	6.84e-10	5.89e-09	12.3866
Usp24	E9PV45;B1AY13	1.02148	3.66691	0.00126551	0.00267149	-2.22122
Utp11l	Q9CZJ1	1.44383	5.2466	2.46e-05	7.26e-05	1.70203
Utp14a	Q640M1	1.82041	11.1741	7.99e-11	9.11e-10	14.5834
Utp15	Q8C7V3	2.00984	14.6777	3.03e-13	8.01e-12	20.2801
Utp18	Q3U3Q3;Q5SSI6	2.67507	12.6627	6.49e-12	1.06e-10	17.1524
Utp20	E9QK83;Q5XG71	2.8439	10.7815	1.61e-10	1.67e-09	13.8649
Utp23	Q9CX11;G3X989	1.82472	6.408	1.47e-06	5.81e-06	4.55336
Utp3	Q9JI13	1.47005	9.09611	4.04e-09	2.86e-08	10.5683
Utp6	Q8VCY6	1.80569	6.47546	1.25e-06	5.05e-06	4.71522
Vars	Q790I0;Q9Z1Q9;G3UY93	1.33298	11.1443	8.43e-11	9.51e-10	14.5295
Vcam1	Q3UPN1;P29533;Q544V4	2.23124	10.9702	1.15e-10	1.23e-09	14.2125
Vcpip1	A0A0R4J0M9;Q8CDG3	2.09373	5.10022	3.53e-05	0.000100771	1.33642
Vrk1	Q80X41	1.21574	6.22234	2.28e-06	8.58e-06	4.1054
Wdhd1	A0A0R4J1F8;E9QPB3;P59328	1.01033	6.65644	8.18e-07	3.46e-06	5.147
Wdr12	Q4V9X1;Q9JJA4	1.02436	13.0247	3.64e-12	6.32e-11	17.7422
Wdr3	Q8BHB4	2.62781	16.5691	2.3e-14	9.76e-13	22.9051
Wdr36	Q3TAQ9;Q3TA68	2.19603	14.7839	2.6e-13	7.1e-12	20.435
Wdr43	Q6ZQL4	1.80884	19.8635	4.44e-16	3.77e-14	26.8962
Wdr46	Q9Z0H1	3.01813	7.91633	4.78e-08	2.64e-07	8.04314
Wdr74	Q8VCG3	1.58325	3.25772	0.003434	0.00665021	-3.19264
Wdr75	Q3U821	2.25211	13.6489	1.38e-12	2.78e-11	18.7298
Wdr77	Q99J09	1.3348	7.34616	1.68e-07	8.16e-07	6.75721
Wiz	O88286;G5E8J8;F6ZBR8	1.43917	5.18975	2.83e-05	8.25e-05	1.56013
Xpo4	A0A0R4J254;Q9ESJ0	1.56434	5.50484	1.3e-05	4.1e-05	2.34466
Xpo5	Q924C1	1.80953	14.5235	3.78e-13	9.43e-12	20.0536
Xpot	Q9CRT8	1.16923	9.1508	3.62e-09	2.62e-08	10.6809
Zak	Q9ESL4	1.31986	14.4547	4.18e-13	1.02e-11	19.9519
Zc3hav1	D3Z5I1;G3X9X5	2.11521	12.5246	8.11e-12	1.27e-10	16.9238
Zfr	O88532	1.00387	6.46263	1.29e-06	5.19e-06	4.68446
Znf622	Q91VY9	1.98083	9.59389	1.5e-09	1.19e-08	11.5791
Zwint	Q9CQU5	1.8694	14.9355	2.1e-13	6.1e-12	20.6544
