# Supplementary material for: Cathepsin L Regulates Metabolic Networks Controlling Rapid Cell Growth and Proliferation
Source: Mol Cell Proteomics. 2019 Apr 22;18(7):1330–44. doi: 10.1074/mcp.RA119.001392 (PMC6601214; doi:10.1074/mcp.RA119.001392)
Supplement: Up-regulated proteins in Cts L vs Cts B deficient MEFs [file 143752_1_supp_311689_pplfzn.xlsx]

## Sheet: Sheet 1 - limresUp_CtsLvsCtsB_F
Genes	Majority protein IDs	logFC	AveExpr	t	P.Value	adj.P.Val	B
1110037F02Rik;Kiaa1429	E9PZY8;A2AIV2	1.10101	24.2237	4.13349	0.00043214	0.0012018	-1.22241
1700037H04Rik	F8WIU1;Q9D1K7;H7BXB9	2.3188	23.4802	4.52537	0.000165569	0.000523258	-0.266
Abcb7	Q61102	1.17625	24.2276	6.81165	7.46e-07	4.31e-06	5.20413
Abhd17b	Q7M759	1.17981	22.877	4.25063	0.000324416	0.000939659	-0.93729
Adar	Q99MU3	1.85767	24.8003	6.3605	2.07e-06	1.08e-05	4.16084
Adh7	Q9D748;Q64437	2.25046	25.7008	18.5659	5.71e-15	3.69e-13	24.3427
Ahctf1	Q8CJF7	1.35836	26.6102	4.92867	6.19e-05	0.000217793	0.721401
Ahnak2	E9PYB0;F7DBB3	1.89256	25.5289	8.11977	4.46e-08	3.55e-07	8.08566
Aif1l	A0A0A6YWH2;Q9EQX4	1.39375	23.758	4.298	0.000288888	0.000845222	-0.821768
Akap1	O08715	1.367	23.3529	4.23289	0.000338822	0.000974873	-0.980537
Ampd3	O08739	1.61761	23.8949	9.83052	1.57e-09	1.86e-08	11.5168
Ankhd1	E9Q1M6;E9PUR0	1.84454	24.4318	4.10061	0.000468327	0.00129013	-1.30225
Ankrd52	Q8BTI7;F7BT68	1.10015	24.4499	2.60454	0.0161473	0.0301787	-4.73709
Anln	Q8K298	1.91163	27.0717	17.483	1.99e-14	1.08e-12	23.0743
Antxr2	Q3TCL6;A0A0G2JE26;Q6DFX2	2.25198	24.5663	2.63287	0.0151618	0.0286091	-4.67804
Apol9a;Apol9b	Q8VDU3;Q8C7I4	3.50348	23.8988	15.4181	2.61e-13	9.12e-12	20.4463
Aprt	P08030	1.24076	29.2333	11.5102	8.33e-11	1.46e-09	14.5346
Arhgef17	Q80U35	1.02391	23.299	3.00257	0.00653435	0.0136085	-3.87928
Asah1	Q78P93;Q9WV54	1.33848	28.0193	16.599	5.78e-14	2.58e-12	21.9849
Ascc3	E9PZJ8	1.15164	25.7496	7.13032	3.68e-07	2.34e-06	5.92632
Asf1b	Q9DAP7	1.6703	24.1382	7.1545	3.49e-07	2.22e-06	5.98062
Atad2	G3X963;Q8CDM1	1.62025	26.7015	9.04023	7.04e-09	7e-08	9.97879
Aurka	P97477	1.20657	22.838	6.39684	1.91e-06	1.01e-05	4.24575
Aurkb	O70126	1.54674	24.0237	9.54244	2.69e-09	2.99e-08	10.9653
Axl	Q6PE80;Q00993	1.69754	24.4699	8.05375	5.11e-08	4.04e-07	7.94557
Baz1a	G3UWZ0;O88379	1.65929	23.233	6.8656	6.61e-07	3.89e-06	5.32728
Baz1b	Q9Z277	1.33038	28.3974	8.02064	5.48e-08	4.29e-07	7.87512
Bcar1	Q61140	1.07748	25.1342	5.40845	1.94e-05	7.72e-05	1.89043
Birc5	O70201	1.42245	23.0025	7.28132	2.64e-07	1.74e-06	6.26409
Bst2	Q8R2Q8	6.08844	24.9118	19.1666	2.94e-15	2.05e-13	25.0171
Bysl	O54825	1.14862	26.7018	9.23079	4.87e-09	5.05e-08	10.3569
Cactin	A1L013;Q9CS00	1.61323	23.6023	10.6221	3.79e-10	5.31e-09	12.9798
Casp7	Q4FJQ4;P97864	1.26544	24.259	9.00658	7.52e-09	7.42e-08	9.91153
Cbx5	Q61686	1.04121	28.755	7.84236	7.95e-08	6.02e-07	7.4932
Ccdc86	Q9JJ89	1.13349	24.9004	3.92805	0.000713823	0.00187584	-1.71979
Ccnb1	Q3TQW9;P24860;Q68EM3;G3UY65	2.65936	24.4318	7.55534	1.46e-07	1.03e-06	6.86953
Ccnt1	Q9QWV9	1.14444	24.3114	3.84226	0.000879776	0.00225589	-1.92626
Cd2ap	Q9JLQ0	1.0968	26.3232	8.86314	9.96e-09	9.51e-08	9.62318
Cd44	Q3U8S1;A2APM5;A2APM3;A2APM4;E9QKM8;Q80X37;A2APM1;A2APM2;P15379	1.01146	28.78	6.97851	5.14e-07	3.13e-06	5.58384
Cdc73	Q8JZM7	1.12924	25.5651	7.24211	2.88e-07	1.89e-06	6.17666
Cdk1	P11440;D3Z2T9	1.43995	29.7593	19.8948	1.34e-15	1.08e-13	25.8085
Cdk13	Q69ZA1	1.36243	23.0757	5.01748	4.99e-05	0.000180367	0.938528
Cdk2	P97377	1.68371	26.656	13.431	4.15e-12	1.03e-10	17.6135
Cdk7	Q3THG5;Q03147	1.03895	23.6376	3.53627	0.00184583	0.00440722	-2.65439
Cdkn2a	P51480;Q64364	1.49142	25.4975	8.82072	1.08e-08	1.02e-07	9.5374
Cdkn2b	Q549R4;P55271	1.43105	23.6403	4.69191	0.000110193	0.000363067	0.141816
Cdt1	Q8R4E9	1.26332	22.8596	5.25281	2.82e-05	0.000107854	1.51242
Celf2	S4R1S7;A0A0R4J2B0;S4R2U7;E9QA47;A3KGT0	1.43519	25.0174	12.3544	2.13e-11	4.45e-10	15.9331
Cenpv	Q9CXS4	1.99646	23.6741	7.64216	1.21e-07	8.72e-07	7.05931
Chaf1a	Q9QWF0	1.58662	25.8176	13.5606	3.43e-12	8.73e-11	17.8085
Chaf1b	Q9D0N7	1.91698	25.1807	14.7641	6.27e-13	1.98e-11	19.5496
Chd1	P40201;Q8C7Q2;G3V014	1.26505	23.8238	2.72326	0.0123823	0.0240008	-4.48741
Chmp2a	Q9DB34	1.15771	24.5903	2.38676	0.0259828	0.0457786	-5.17926
Chtf18	Q8BIW9;A0A0R4J0I4	1.29087	24.3923	6.81267	7.44e-07	4.31e-06	5.20645
Chtop	E9PW20;Q9CY57;D3YZA1;D3Z7T7	1.11801	26.903	3.32877	0.00303356	0.0068651	-3.13873
Cit	F6SBR5;D3Z1U0;E9QL53;D3YU89;P49025	2.08409	23.6311	3.38416	0.00265826	0.00613097	-3.01031
Ckap2	Q3V1H1	2.97711	23.8245	8.99804	7.64e-09	7.53e-08	9.89444
Cks1b;Cks1brt	P61025;D3YXP1;Q3UNC9	1.51639	26.4158	5.69074	9.91e-06	4.24e-05	2.57191
Cks2	Q545R9;P56390	1.89632	25.0006	5.28626	2.6e-05	0.00010039	1.59378
Cmtr1	Q9DBC3	1.68565	26.1027	9.49632	2.94e-09	3.21e-08	10.876
Cnot3	Q8K0V4;F6YBV1	1.07495	25.1228	2.65275	0.0145043	0.0274752	-4.6364
Col18a1	E9QPX1;P39061	1.68359	25.8509	10.5168	4.56e-10	6.23e-09	12.7895
Col4a1	P02463	1.27621	24.3956	4.57649	0.000146105	0.000465474	-0.140841
Cotl1	Q544F6;Q9CQI6	1.14409	28.1061	7.68406	1.11e-07	8.11e-07	7.15056
Cpsf1	Q9EPU4	1.06546	25.594	6.87626	6.45e-07	3.82e-06	5.35157
Crabp2	P22935	1.2939	22.585	3.84376	0.000876564	0.00224898	-1.92265
Crip2	Q4FJU3;Q9DCT8;A0A0G2JF37	1.77828	27.4251	14.8378	5.67e-13	1.81e-11	19.6524
Crnkl1	P63154	1.03831	26.342	7.15257	3.5e-07	2.23e-06	5.97627
Ctbp2	Q91YZ2;P56546;E9PWQ9;E9Q0T4	1.09579	26.3976	8.47497	2.16e-08	1.88e-07	8.82941
Ctdp1	Q7TSG2	1.54922	25.2192	5.5664	1.33e-05	5.48e-05	2.27246
Ctgf	P29268;H3BJW0	1.51133	26.9027	5.92881	5.65e-06	2.59e-05	3.14163
Ctr9	Q62018	1.06868	24.9004	3.22266	0.00390165	0.00860068	-3.3827
Ctsb	P10605	7.29122	26.0717	26.7231	2.55e-18	8.17e-16	32.0975
Cwf19l1	Q8CI33	1.01955	25.0792	7.95174	6.32e-08	4.89e-07	7.72801
Cyr61	Q3TX21;P18406	1.14804	29.1067	10.2321	7.57e-10	9.89e-09	12.2684
Dcaf13	Q6PAC3	1.23263	26.1828	6.47403	1.6e-06	8.62e-06	4.4256
Ddx21	Q9JIK5	1.49389	30.9449	12.1413	2.99e-11	5.85e-10	15.587
Ddx24	F8WJA0;Q9ESV0	1.75997	25.8052	7.82003	8.33e-08	6.26e-07	7.44505
Ddx27	Q921N6	1.15282	26.9783	5.67384	1.03e-05	4.39e-05	2.53127
Ddx31	Q6NZQ2	1.20209	23.6581	4.14955	0.000415487	0.00116154	-1.18337
Ddx54	Q8K4L0	1.05819	25.6018	4.57426	0.000146907	0.000467685	-0.146321
Ddx58	Q6Q899;A2AP29	1.63794	27.4715	10.8351	2.61e-10	3.88e-09	13.3609
Dhfr	Q544T5;P00375	1.53789	28.5705	15.7395	1.71e-13	6.3e-12	20.8749
Dhx36	Q8VHK9	1.03729	26.8838	4.75576	9.43e-05	0.000316445	0.298173
Diap1;Diaph1	Q6NS79;D3Z074;E9PXV7;E9PV41;O08808	1.15794	25.8611	6.72081	9.14e-07	5.18e-06	4.99598
Dido1	Q8C9B9	1.35372	24.2944	3.86607	0.000830217	0.00214403	-1.86903
Dimt1	Q9D0D4	1.84696	26.0577	8.48657	2.11e-08	1.84e-07	8.85341
Dnajc9	Q91WN1	1.23874	26.0446	7.96658	6.13e-08	4.76e-07	7.75975
Dnase2a;Dnase2	D3Z512;Q3UM14;P56542	1.1164	22.8458	2.83964	0.00950931	0.0189661	-4.23736
Dnmt1	P13864	1.45438	29.0403	9.66271	2.15e-09	2.46e-08	11.1968
Dnph1	Q80VJ3	6.13791	25.1804	23.8814	2.82e-17	4.9e-15	29.7005
Dnttip2	Q8R2M2	1.15422	26.2041	9.45709	3.16e-09	3.4e-08	10.7999
Dph2	Q9CR25	1.12623	25.073	5.92547	5.7e-06	2.61e-05	3.13369
Dpysl3	E9PWE8;Q3TT92	1.17549	30.543	16.6737	5.27e-14	2.43e-12	22.0789
Dusp9	Q7TNL7	1.76247	23.3411	4.03434	0.000550691	0.00149144	-1.46294
Dut	Q9CQ43;Q8VCG1	1.22046	28.529	7.91126	6.88e-08	5.27e-07	7.64129
Ect2	Q07139	2.71575	24.0625	9.17502	5.42e-09	5.58e-08	10.2467
Eed	Q921E6	1.60588	24.4034	5.76961	8.22e-06	3.6e-05	2.76121
Eif2ak2	Q03963	1.79287	26.3585	9.04434	6.98e-09	6.96e-08	9.987
Eif2s3y	Q9Z0N2	3.33939	23.9347	9.55295	2.64e-09	2.94e-08	10.9856
Eno3	P21550;Q5SX59	1.4215	23.9824	7.23825	2.9e-07	1.9e-06	6.16805
Enpp1	G3X9S2;A0A0R4J1Q7;P06802	1.15607	24.4265	7.5994	1.33e-07	9.47e-07	6.96597
Ep400	Q8CHI8	1.54502	23.9357	2.43942	0.0231931	0.0414873	-5.07435
Epha2	Q03145	1.41934	27.6448	10.7487	3.04e-10	4.43e-09	13.207
Eppk1	Q8R0W0	2.5262	24.2123	13.642	3.05e-12	8.05e-11	17.9302
Eps8l2	Q99K30	1.05408	27.0605	10.9002	2.34e-10	3.59e-09	13.4763
Ercc6l	Q8BHK9	2.33985	25.1577	14.6955	6.88e-13	2.13e-11	19.4537
Eri1	A0A0R4J0C8;Q7TMF2	1.16373	24.298	2.92885	0.00774921	0.015812	-4.04239
Erlin1	A0A0R4J1G5;Q91X78	1.98275	25.7207	18.151	9.13e-15	5.65e-13	23.865
Ermp1	Q3UVK0	1.75869	25.5562	10.1376	8.98e-10	1.14e-08	12.0933
Esf1	A2APY6;Q3V1V3	1.33177	25.4044	7.52399	1.56e-07	1.09e-06	6.80075
Esyt1	Q3U7R1	1.16881	28.6287	13.2316	5.57e-12	1.34e-10	17.3105
Ext2	P70428;F6WHC9;A2AIG3;E9Q1M5;V9GX32	1.22885	23.003	2.87889	0.00869245	0.0174979	-4.15191
F11r	O88792	4.17458	24.1825	18.3104	7.61e-15	4.78e-13	24.0497
Fam111a	D3YYD2;Q9D2L9	1.28981	23.2494	4.84075	7.66e-05	0.000261682	0.506267
Fam208b	Q5DTT3	1.2059	21.946	4.05692	0.00052112	0.00141933	-1.40822
Far1	Q922J9;D3Z4N9	1.73212	26.2919	7.66851	1.15e-07	8.32e-07	7.11673
Fbxo30	Q8BJL1	1.02946	24.731	9.68806	2.05e-09	2.36e-08	11.2453
Fdps	Q4FJN9;Q920E5;A0A0G2JEB3	1.396	29.7133	19.1286	3.06e-15	2.11e-13	24.9751
Fen1	Q91Z50;P39749	1.57209	28.8316	20.7121	5.77e-16	5.69e-14	26.6646
Filip1l	E0CYM1;E0CYH7;Q6P6L0	1.72002	25.5663	11.8398	4.85e-11	9e-10	15.0894
Fkbp5	Q4FJN2;Q64378	1.48957	26.2918	8.20614	3.73e-08	3.05e-07	8.26805
Gbp4	Q61107	2.38095	23.9385	8.80297	1.12e-08	1.04e-07	9.50142
Gins1	Q9CZ15	1.13915	22.7465	3.02982	0.00613341	0.0128974	-3.81857
Gins3	Q9CY94	1.40027	24.4197	9.06036	6.77e-09	6.78e-08	10.019
Gins4	Q99LZ3	1.2596	24.5238	8.93612	8.63e-09	8.39e-08	9.77023
Gltscr2	Q8BK35	1.54964	24.7809	6.24163	2.73e-06	1.38e-05	3.88211
Gm8730	E9Q070	4.94075	24.4354	19.5667	1.91e-15	1.42e-13	25.4554
Gnb4	P29387	1.44001	24.286	3.98667	0.000618693	0.00165392	-1.57828
Gng5	Q3UKC8;Q80SZ7	1.22408	25.5223	2.42576	0.0238889	0.0425389	-5.10169
Gnl2	Q99LH1	1.14012	24.8892	3.43897	0.00233166	0.00545605	-2.88259
Gphn	A0JNY3;Q8BUV3	1.52976	25.3193	7.09225	4e-07	2.49e-06	5.84072
Gvin1	L7N451;Q80SU7	6.22946	25.325	14.702	6.82e-13	2.13e-11	19.4627
Gys1	D3Z0Q6;Q9Z1E4	1.03097	25.7601	4.54849	0.000156463	0.000496059	-0.209399
H2-D1;H2-L	Q792Z7;P01899;P01897	1.04751	28.0811	9.10556	6.2e-09	6.27e-08	10.1089
H2-K1;H2-D1	Q3TH01;Q7JJ15;P01901;G3UXW2;P04223;P14426	1.58915	26.3059	6.27655	2.52e-06	1.28e-05	3.96415
Haus4	Q8BFT2	1.25863	25.3214	4.23822	0.000334428	0.000964789	-0.967544
Haus5	Q9D786	2.3465	24.3672	10.5726	4.13e-10	5.74e-09	12.8905
Haus6	Q6NV99	1.42577	24.1567	5.91827	5.79e-06	2.64e-05	3.11654
Hells	Q60848	4.32784	25.7623	14.8877	5.3e-13	1.72e-11	19.7217
Helz2	A2AS05;A2AS03;E9QAM5	2.36609	23.0232	6.22434	2.84e-06	1.42e-05	3.84145
Hirip3	Q8BLH7	2.27236	23.3028	6.31939	2.28e-06	1.17e-05	4.06462
Hist1h1a	P43275	1.06347	29.9291	5.43724	1.81e-05	7.24e-05	1.9602
Hist1h1c	Q5SZA3;P15864	1.03138	32.2198	6.4931	1.53e-06	8.29e-06	4.46992
Hist1h1d	Q149Z9;P43277	1.18247	27.3981	3.81561	0.000938705	0.00238863	-1.9902
Hist1h1e	P43274	1.02816	30.0017	4.24642	0.000327777	0.000946863	-0.947549
Hmga1	P17095	1.60947	26.5256	8.16761	4.04e-08	3.27e-07	8.1868
Hmgb2	P30681	1.38894	30.5322	17.1365	3e-14	1.51e-12	22.6533
Hpcal1	P62748	1.07641	26.2298	11.5565	7.72e-11	1.36e-09	14.6131
Hsd17b7	O88736;Q8C5N9	1.05955	24.2685	7.76033	9.45e-08	6.99e-07	7.31606
Hspa4l	P48722;E0CY23	1.06826	28.9579	14.4871	9.17e-13	2.73e-11	19.1597
Hspbap1	Q8BK58	1.14615	24.1447	3.33089	0.00301832	0.00684489	-3.13383
Hspbp1	Q99P31;A0A0U1RPF2;A0A0U1RPE7;A0A0U1RQ49	1.17306	25.8334	5.99799	4.81e-06	2.26e-05	3.30624
Htra1	Q9R118	4.04704	26.2699	17.7876	1.39e-14	8.14e-13	23.4382
Idi1	P58044;G3XA48	1.12885	28.472	10.9952	1.98e-10	3.13e-09	13.6438
Ifi204	P15092	2.97027	25.8871	13.0538	7.27e-12	1.69e-10	17.0373
Ifi30	Q9ESY9	1.03627	26.112	7.0464	4.42e-07	2.72e-06	5.73738
Ifi47	Q61635	1.13745	21.6459	8.94488	8.48e-09	8.28e-08	9.78782
Ifih1	Q8R5F7	3.37593	23.6458	14.2555	1.27e-12	3.66e-11	18.8288
Ifit1	Q64282	5.67861	25.5101	21.5657	2.46e-16	2.78e-14	27.5249
Ifit2	Q6GTM0;Q64112	1.0946	22.4924	2.73502	0.0120584	0.0234253	-4.46238
Ifitm3	Q9CQW9	1.44795	28.0347	8.89641	9.33e-09	8.99e-08	9.6903
Ifrd1	P19182	3.54916	24.4391	14.0375	1.72e-12	4.76e-11	18.5132
Imp3	Q921Y2	1.03655	23.859	2.95421	0.00730865	0.0150262	-3.98647
Imp4	Q8VHZ7;F6VY64	1.86775	23.4854	3.71068	0.00121112	0.00299909	-2.24109
Incenp	Q9WU62	3.94416	27.152	3.28385	0.00337533	0.00755182	-3.24234
Ints6	Q6PCM2	1.28754	22.967	5.45254	1.75e-05	7.02e-05	1.99725
Iqgap1	Q9JKF1	1.02508	31.6338	10.2849	6.89e-10	9.02e-09	12.3659
Iqgap3	F8VQ29;Q3UQP1	1.65814	25.339	10.4346	5.27e-10	7.06e-09	12.6401
Irf2bp2	E9Q1P8	1.14648	26.2478	5.68478	1e-05	4.29e-05	2.5576
Irgm1	Q5NCB5	1.48868	27.418	16.2944	8.45e-14	3.56e-12	21.5975
Irgm1	Q60766	2.00562	23.4424	8.41193	2.45e-08	2.1e-07	8.69861
Isg15	Q4FJR9;Q64339	6.43328	26.4198	38.7179	8.33e-22	9.43e-19	39.8818
Itga3	Q62470	1.37838	26.8386	10.8557	2.52e-10	3.77e-09	13.3975
Itga6	F6VSK8;Q61739	1.12456	22.8039	2.51958	0.0194755	0.0356461	-4.91214
Itga7	G3X9Q1;Q61738	3.57709	24.3966	12.8858	9.38e-12	2.11e-10	16.7764
Iws1	Q8C1D8	1.04793	25.2378	8.13845	4.29e-08	3.43e-07	8.12519
Jund	P15066	1.72405	23.9814	4.41545	0.000216685	0.000661055	-0.534898
Kiaa0020	A0A0N4SUH4;Q8BKS9	1.07838	27.929	9.89915	1.39e-09	1.65e-08	11.6466
Kif11	Q6P9P6	2.19947	26.238	19.7944	1.5e-15	1.14e-13	25.701
Kif15	Q6P9L6	2.34757	23.722	19.017	3.46e-15	2.34e-13	24.8511
Kif20a	P97329	1.11323	24.1278	4.79977	8.47e-05	0.000286454	0.405953
Kif22	Q3V300;A0A0U1RPH8	1.83547	22.9283	12.4102	1.96e-11	4.12e-10	16.0228
Kif23	E9Q5G3	2.0658	25.3036	15.493	2.36e-13	8.4e-12	20.5468
Kif2c	Q922S8;Q3TTL2	1.9764	24.5511	11.8427	4.83e-11	8.99e-10	15.0942
Kif4	P33174	1.95354	26.6449	17.0589	3.3e-14	1.61e-12	22.5581
Kifc1	Q9QWT9	2.17697	24.2294	6.60704	1.18e-06	6.54e-06	4.7339
Klhdc4	G3UZ63;G3X961;Q921I2;G3UZG5	1.41334	24.4392	4.91184	6.45e-05	0.000224191	0.680233
Kntc1	Q8C3Y4	1.69779	23.4383	6.36214	2.07e-06	1.08e-05	4.16468
Lama5	Q61001	2.52736	24.0941	8.84801	1.03e-08	9.71e-08	9.59261
Larp1b;Larp2	Q3TQS1;Q8R3F0;A0A0A6YXJ7	1.67375	22.7566	9.13561	5.85e-09	5.96e-08	10.1686
Larp7	Q05CL8	1.15244	27.326	6.76078	8.36e-07	4.77e-06	5.08769
Lbr	Q3U9G9	1.18765	27.1532	5.38922	2.03e-05	8.04e-05	1.84382
Ldha	Q564E2;P06151;G5E8N5;D3Z736;D3YZQ9	1.05075	32.6921	11.6192	6.96e-11	1.25e-09	14.7193
Ldlr	P35951	1.58615	24.8493	3.3044	0.00321454	0.00722387	-3.19499
Leo1	Q5XJE5	1.01244	23.5699	2.42347	0.0240071	0.0426793	-5.10626
Lgals3bp	Q07797	1.40696	27.35	14.1664	1.44e-12	4.04e-11	18.7002
Lgals9	B1AQR8;G3X9T7;O08573	1.16365	25.0964	4.71649	0.000103776	0.000344279	0.201994
Lig1	Q3U4X8;P37913	2.12051	28.2576	31.9124	5.56e-20	2.93e-17	35.8576
Llph	D3YXW1;Q9D945	1.22835	24.7301	6.0996	3.79e-06	1.84e-05	3.54713
Lrba	A0A0A6YXL6;E9Q3Y4;Q9ESE1;A0A0A6YXX3	1.78325	23.7348	6.96944	5.25e-07	3.18e-06	5.56331
Lrrc8c	Q8R502	1.26033	24.8207	4.27979	0.000302061	0.000880199	-0.86619
Lrrfip1	Q3UZ39	1.07154	27.7899	7.69511	1.09e-07	7.96e-07	7.17458
Ltv1	Q6NSQ7	2.21991	24.9852	14.9176	5.09e-13	1.68e-11	19.7631
Lyar	Q08288	1.1738	27.544	8.62965	1.58e-08	1.41e-07	9.14809
Mad2l1	Q5HZH8;Q9Z1B5	1.27269	25.9236	7.96564	6.14e-08	4.76e-07	7.75774
Map1b	P14873	2.12361	27.3032	20.2967	8.84e-16	7.82e-14	26.2336
Map1lc3b	Q9CQV6;M0QWC2	1.6035	25.3444	4.55649	0.000153431	0.000487382	-0.189815
Mcm2	P97310	1.33863	29.8645	21.5225	2.57e-16	2.78e-14	27.4821
Mcm3	Q3UI57;P25206	1.29347	30.4141	22.0285	1.57e-16	1.89e-14	27.9776
Mcm4	Q542F4;P49717	1.27541	30.082	19.2923	2.56e-15	1.82e-13	25.1557
Mcm5	Q52KC3;P49718	1.30523	30.2375	13.3729	4.52e-12	1.11e-10	17.5256
Mcm6	Q542I2;P97311;Q3ULG5	1.30615	30.3396	20.8216	5.16e-16	5.21e-14	26.7769
Mcm7	Q3U4T8;Q61881	1.3371	30.2155	22.5415	9.64e-17	1.19e-14	28.4685
Mcmbp	Q8R3C0;H9KV04	1.70411	26.195	12.2441	2.54e-11	5.15e-10	15.7545
Mdc1	E9QK89;Q5PSV9	1.55467	24.653	10.4399	5.22e-10	7.01e-09	12.6496
Melk	Q61846;A2ALR0	1.26142	23.9189	2.83446	0.00962223	0.0191385	-4.24857
Mki67	E9PVX6	4.01655	26.0611	11.7049	6.05e-11	1.1e-09	14.8637
Mlkl	Q9D2Y4	4.36821	25.7283	20.5816	6.59e-16	5.95e-14	26.5302
Mllt4	E9Q852;E9Q9C3;Q9QZQ1;E9PYX7	1.13228	26.822	8.14708	4.21e-08	3.39e-07	8.14344
Mrto4	A2AMU9;Q9D0I8;A2AMV1	1.04085	28.0044	9.9902	1.17e-09	1.43e-08	11.818
Msh2	Q3TZI5;P43247	1.54186	28.0681	21.4293	2.81e-16	2.98e-14	27.3896
Msh3	E9QPY6;A0A087WQ16;P13705	1.09739	22.4882	3.83392	0.000897807	0.00229805	-1.94627
Msh6	P54276	1.70985	27.7607	11.9795	3.87e-11	7.4e-10	15.3212
Msln	Q61468	3.27028	24.3897	17.5998	1.73e-14	9.74e-13	23.2146
Msmo1	Q9CRA4	2.42583	25.293	5.93586	5.56e-06	2.56e-05	3.15845
Mthfd2	P18155	1.21715	26.6172	4.5491	0.00015623	0.00049591	-0.207907
Mvd	Q3UYC1;Q99JF5	1.68083	25.4647	9.67001	2.12e-09	2.43e-08	11.2108
Myo7a	P97479;A0A0R4J113;Q5MJ56;A0A0U1RPX7	1.72395	25.6936	8.87378	9.75e-09	9.33e-08	9.64466
Ncapd2	A0A0R4J0H7;Q8K2Z4	1.29555	28.0176	10.4506	5.12e-10	6.92e-09	12.6692
Ncapd3	K4DI67;Q6ZQK0;Q80W41	2.8153	24.4599	12.2874	2.37e-11	4.85e-10	15.8248
Ncapg	E9PWG6	1.3834	27.1811	13.2572	5.36e-12	1.29e-10	17.3497
Ncapg2	Q6DFV1	2.53741	23.6873	10.0316	1.09e-09	1.34e-08	11.8956
Ncaph	Q8C156	1.45165	26.312	6.76369	8.3e-07	4.74e-06	5.09436
Ncaph2	Q8BSP2;E9PY48	1.55609	23.711	7.45347	1.82e-07	1.25e-06	6.64559
Nedd1	P33215	1.12472	24.8817	7.47751	1.73e-07	1.19e-06	6.69855
Nemf	Q8CCP0	1.01348	24.2831	4.97236	5.56e-05	0.000198759	0.828243
Nes	Q6P5H2	3.29851	29.9322	20.6023	6.45e-16	5.95e-14	26.5516
Nfic	P70255	1.01645	25.3307	2.45114	0.0226115	0.0405138	-5.05083
Nfkb2	Q3UG25;Q9WTK5	1.39239	27.4128	12.4648	1.8e-11	3.82e-10	16.1105
Nmd3	Q99L48	1.24028	26.5678	7.50853	1.62e-07	1.12e-06	6.76678
Nob1	Q148S3;Q8BW10	1.65886	26.5955	8.36971	2.67e-08	2.26e-07	8.61073
Noc3l	Q8VI84	1.46973	23.7602	3.86745	0.000827444	0.00213814	-1.86573
Noc4l	Q8BHY2	1.01775	26.0749	7.38697	2.1e-07	1.42e-06	6.49866
Nop14	Q8R3N1	1.33666	26.3743	6.87523	6.47e-07	3.82e-06	5.34922
Nsa2	Q9CR47	1.02735	26.2416	8.27409	3.25e-08	2.68e-07	8.41083
Nsmce1	A0A0R4J0C0;Q9D720;F6VZ99	1.32917	23.9802	5.00004	5.2e-05	0.00018707	0.895921
Nsmce2	Q91VT1	1.20308	22.8184	2.97058	0.00703724	0.0145095	-3.95027
Nsmce4a	G3XA30;E0CY57	1.71975	22.6125	6.82429	7.25e-07	4.21e-06	5.23301
Nt5dc1	Q8C5P5;E9QN01	1.00259	23.2538	3.25118	0.00364715	0.00810562	-3.3174
Nup85	Q8R480	1.15657	26.1069	4.5256	0.000165476	0.000523258	-0.265434
Nvl	Q9DBY8	2.37538	25.4517	13.7229	2.71e-12	7.29e-11	18.0506
Oas1a;Oas1g	P11928;Q8K469	4.22154	24.4373	25.9336	4.85e-18	1.21e-15	31.4587
Oasl1	Q8VI94	3.25865	23.8432	17.2139	2.73e-14	1.45e-12	22.748
Oasl2	Q9Z2F2;D3Z352;D3Z324	2.58004	23.5024	4.47518	0.000187206	0.000582298	-0.388806
Otud4	A0A0R4J260;B2RRE7	3.01013	25.1359	26.3972	3.32e-18	9.59e-16	31.8363
Paf	Q9CQX4	1.34197	24.2732	5.09539	4.13e-05	0.000151735	1.12879
Pak1ip1	Q9DCE5	1.04175	25.966	8.58878	1.72e-08	1.53e-07	9.06419
Parp10	Q8CIE4	1.05925	23.3916	6.56856	1.29e-06	7.09e-06	4.64491
Parp9	Q8CAS9;H7BWY5	2.26999	24.2354	6.49561	1.52e-06	8.27e-06	4.47575
Patl1	Q3TC46	1.01612	23.7704	5.54212	1.41e-05	5.79e-05	2.21386
Pbk	Q9JJ78	1.02211	24.7174	6.33158	2.22e-06	1.15e-05	4.09317
Pcna	Q542J9;P17918	1.30128	31.1472	12.7502	1.15e-11	2.51e-10	16.5637
Pds5b	F8WHU5;Q4VA53	1.02007	27.9212	7.2865	2.61e-07	1.73e-06	6.27561
Pgam5	A0A0G2JG95;Q8BX10	1.23688	24.8266	2.37231	0.0268007	0.0469906	-5.20781
Phf10	K4DI61;Q9D8M7;E9Q5L7	1.10967	23.0744	3.24635	0.00368907	0.00819458	-3.32847
Phip	F8VQ93;Q8VDD9	1.62827	23.6732	5.84456	6.89e-06	3.06e-05	2.94059
Pir	A2AIH8;Q9D711	1.19468	23.6575	4.41248	0.000218265	0.000664605	-0.542153
Plk1	Q3TPZ2;Q07832	1.22605	23.9606	5.13057	3.79e-05	0.000140664	1.21462
Pml	Q60953;D3Z3A6;D3YXR5;F7BTZ2	2.30069	24.7025	8.8219	1.08e-08	1.02e-07	9.53979
Pno1	Q9CPS7	1.77002	25.3538	5.964	5.2e-06	2.43e-05	3.22543
Pola1	P33609	1.9643	25.3766	14.8406	5.65e-13	1.81e-11	19.6562
Pola2	P33611;Q8C2T6	1.13298	25.1317	5.84324	6.91e-06	3.06e-05	2.93745
Pold1	P52431;D6RFB8	2.26084	25.6294	13.8386	2.29e-12	6.21e-11	18.2216
Pold2	O35654	1.6648	24.1734	6.20644	2.96e-06	1.48e-05	3.79932
Pole	Q9WVF7	2.75896	24.4018	8.50572	2.03e-08	1.79e-07	8.893
Polr1e	G8JL51;Q8K202	1.58611	22.685	3.65968	0.00137034	0.00335316	-2.36245
Pom121	Q3U425;Q8K3Z9	1.39929	23.5938	3.45507	0.00224342	0.0052838	-2.84497
Ppat	Q8CIH9	1.36962	26.3397	10.8605	2.5e-10	3.75e-09	13.4059
Ppil4	Q9CXG3	1.02167	24.4839	4.23516	0.000336938	0.000970741	-0.974988
Ppp1r13l	Q3TCU2;Q5I1X5	1.17635	22.6829	3.63855	0.00144219	0.00351114	-2.41261
Ppp2r5e	Q61151	1.1346	23.93	3.55027	0.00178464	0.00427524	-2.6214
Prc1	G3XA79;G3UY19;G3UW86;G3UWQ7;Q99K43;G3UXT4	1.40167	24.976	9.46178	3.14e-09	3.38e-08	10.809
Prim1	Q5FW94;P20664;J3QN19	1.75295	25.921	15.515	2.3e-13	8.23e-12	20.5763
Prim2	P33610	1.30771	25.3714	11.6159	7e-11	1.25e-09	14.7137
Prmt3	Q922H1	1.37054	24.7797	11.2205	1.35e-10	2.24e-09	14.0371
Prpf3	Q922U1	1.20219	27.5154	6.84583	6.91e-07	4.04e-06	5.28219
Prpf38a	Q4FK66	1.40463	24.6334	3.33246	0.00300701	0.00682281	-3.13018
Prps2	Q9CS42	1.52959	25.224	3.94561	0.000683894	0.00180305	-1.67743
Psph	Q99LS3;A0A0J9YVH9;D3Z4T3	1.06794	29.1134	9.39268	3.57e-09	3.77e-08	10.6745
Ptpn2	D3Z6W2;Q06180	1.15931	24.8442	4.02597	0.000562062	0.00151561	-1.48319
Ptpn21	G5E8J4;Q62136	1.20935	27.0884	2.80281	0.0103418	0.0204571	-4.31702
Pwp1	Q99LL5	1.12324	26.7177	10.9041	2.32e-10	3.58e-09	13.4831
Pwp2	Q2M1K2;Q8BU03	1.00881	25.7998	6.06381	4.12e-06	1.98e-05	3.4624
Qtrtd1	B8ZXI1;Z4YJE9	1.26445	23.5837	4.06141	0.000515439	0.00140562	-1.39735
Rab11fip1	E9Q8L9;Q9D620	1.59496	23.6946	7.6027	1.32e-07	9.42e-07	6.97319
Rabgef1	Q9JM13	1.12117	22.9824	2.76011	0.0113938	0.0222739	-4.40879
Racgap1	Q9WVM1	2.10709	25.8428	9.77576	1.74e-09	2.05e-08	11.4127
Raet1d;Raet1e;Raet1c;Raet1b;Raet1a	Q9JI58;D7F2B6;Q9CZQ6;O08604;O08603;O08602	1.26431	22.8539	3.24596	0.0036925	0.00819799	-3.32937
Rasa3	Q60790	1.50763	25.2029	9.50742	2.88e-09	3.16e-08	10.8975
Rasal2	D3YUS5;E9PW37	1.09207	24.2603	5.36923	2.13e-05	8.38e-05	1.79531
Rbm19	Q8R3C6;A0A0J9YUT8	1.31427	26.2215	5.45309	1.75e-05	7.01e-05	1.99859
Rbm34	B2RUP0;Q8C5L7	1.64297	23.8876	5.66755	1.05e-05	4.45e-05	2.51616
Rbm42	D3YYW8;Q91V81	1.18474	23.6711	5.00694	5.12e-05	0.000184116	0.912783
Rbpj	Q3U6F1;E9Q7W0;A0A0J9YTV5;P31266	2.79205	26.6147	8.28047	3.2e-08	2.65e-07	8.4242
Rfc1	A0A0N5E9G7;G3X8Z6;Q5U4B1;G3UWX1;P35601	1.24763	26.0266	6.88217	6.37e-07	3.77e-06	5.36503
Rfc3	Q3TKD1;Q8R323	1.13365	26.8875	9.51723	2.82e-09	3.12e-08	10.9165
Rif1	Q6PR54	1.66456	24.1119	5.01561	5.01e-05	0.000180886	0.933955
Riok1	Q922Q2	1.19629	23.225	3.5534	0.00177125	0.00424588	-2.61403
Riok2	Q9CQS5	2.12999	24.1459	9.4221	3.38e-09	3.58e-08	10.7318
Rnaseh2b	Q80ZV0	1.0176	24.3298	3.94553	0.000684043	0.00180305	-1.67765
Rnf213	F7A6H4;E9Q555	2.65741	29.0195	11.1799	1.45e-10	2.39e-09	13.9666
Rpap1	V9GWX3;Q80TE0	1.3356	23.3075	4.42863	0.000209804	0.000642905	-0.502672
Rpl22l1	Q9D7S7	3.20977	26.7644	17.5295	1.88e-14	1.03e-12	23.1302
Rpl7l1	Q9D8M4	1.16384	26.6047	4.06423	0.000511898	0.00139949	-1.39051
Rrm1	P07742	2.00308	29.3732	22.7695	7.79e-17	1.06e-14	28.6832
Rrm2	P11157	1.65923	25.8426	5.66018	1.07e-05	4.51e-05	2.49844
Rrp12	Q3UJA1;Q6P5B0	1.025	27.994	6.57251	1.28e-06	7.04e-06	4.65405
Saal1	Q9D2C2	1.39847	24.4519	6.54485	1.36e-06	7.46e-06	4.58999
Samd9l	E9PX59;Q69Z37	4.03986	25.1484	9.14273	5.77e-09	5.89e-08	10.1827
Sbno1	F7CVW0;B2RRI2;Q689Z5	1.63974	24.8578	6.22453	2.84e-06	1.42e-05	3.8419
Sema3a	O08665;E9Q668	3.56593	24.0699	10.5699	4.15e-10	5.75e-09	12.8857
Shmt1	P50431;G3UYY1	1.25312	28.3226	15.6579	1.91e-13	6.94e-12	20.7668
Slc2a1	P17809	1.52277	26.0921	7.77498	9.16e-08	6.82e-07	7.34774
Slc38a1	Q8K2P7	1.56162	23.6086	4.47476	0.000187401	0.000582489	-0.389851
Slc38a2	Q8CFE6	3.73394	25.642	21.5218	2.57e-16	2.78e-14	27.4815
Slc7a1	Q3UGD6;Q09143;E9Q3N1	1.00173	26.1891	6.10605	3.74e-06	1.81e-05	3.56241
Smarca5	Q91ZW3	1.13474	29.0495	10.8803	2.42e-10	3.68e-09	13.4411
Smc2	Q8CG48	1.25308	28.826	12.1902	2.77e-11	5.5e-10	15.6668
Smc4	Q8CG47;E9Q2X6	1.50964	28.9321	12.3586	2.12e-11	4.44e-10	15.9399
Smc5	Q8CG46	1.57655	23.5867	6.35947	2.08e-06	1.08e-05	4.15844
Smc6	Q924W5	1.74255	23.5684	5.22708	3e-05	0.000114152	1.4498
Soat1	Q61263;A0A087WNN8	1.04875	25.2969	4.18054	0.000385143	0.00109149	-1.108
Sorcs2	Q9EPR5	1.07377	24.9946	3.67354	0.00132514	0.00325542	-2.32952
Sp1	G3X8Q0;O89090	1.27178	23.9085	5.19556	3.24e-05	0.000122419	1.37305
Spc25	Q3UA16;A2AUT4	1.32699	23.0395	5.33413	2.32e-05	9.03e-05	1.71011
Srbd1	F8WGW3;Q497V5	1.12732	23.9036	3.23953	0.00374911	0.00831091	-3.3441
Srpk1	Q3UB06;O70551	1.20325	26.8635	7.04729	4.41e-07	2.72e-06	5.73939
Stat1	Q8C3V4;A0A087WSP5;P42225;Q99K94	2.20442	27.7744	22.6467	8.73e-17	1.11e-14	28.5678
Stmn1	Q545B6;P54227;D3Z5N2;D3Z1Z8	1.27166	27.8414	7.42191	1.95e-07	1.33e-06	6.57594
Tapbp	Q3TCU5;Q9R233;G3UZZ2	1.58057	25.7215	3.88595	0.000790969	0.00205614	-1.82121
Tcirg1	Q9JHF5	1.24805	26.7603	8.42483	2.39e-08	2.06e-07	8.72543
Telo2	Q9DC40	2.14586	23.0688	6.95111	5.46e-07	3.3e-06	5.52174
Tes	Q3ULB1;Q921W7;P47226	2.11889	26.7736	13.1796	6.02e-12	1.43e-10	17.2309
Tfrc	Q542D9;Q62351;Q8C872	1.35047	29.1988	16.7513	4.79e-14	2.23e-12	22.1763
Thada	A8C756	1.40606	24.4456	6.18166	3.13e-06	1.56e-05	3.74093
Timeless	Q9R1X4	3.14857	24.5743	15.9895	1.24e-13	4.77e-12	21.2032
Timm17a	Q545U2;Q9Z0V8	1.33939	23.724	7.82978	8.16e-08	6.15e-07	7.46607
Tjp1	B9EHJ3;P39447;A0A0U1RPW2	1.01816	28.1926	10.441	5.21e-10	7.01e-09	12.6518
Tjp2	Q9Z0U1	1.18377	25.633	9.17465	5.43e-09	5.58e-08	10.246
Tk1	P04184	1.12284	22.7653	3.37114	0.00274219	0.00628575	-3.04056
Tma16	Q9CR02	1.75422	24.1946	4.91178	6.45e-05	0.000224191	0.680101
Tmem173	Q3TBT3	1.13599	22.6385	3.38098	0.00267857	0.00617123	-3.01772
Tmem209	Q8BRG8;Q8C214;F8WGT2	1.16109	22.9649	3.14201	0.00471826	0.0102037	-3.56625
Top2a	Q01320	1.3186	28.9763	10.9605	2.11e-10	3.28e-09	13.5826
Tor1aip2	Q9ER81	1.19195	24.0535	4.32797	0.000268445	0.000793442	-0.748618
Tor3a	Q9ER38;M0QWH2	1.00595	23.2129	6.05496	4.21e-06	2.02e-05	3.44143
Tpd52	E9PUA7;D3Z125;D3Z7X7;F8WHQ1;Q62393;D3Z637;D3Z2U2	1.89133	27.6179	13.5933	3.27e-12	8.47e-11	17.8575
Tpx2	A2APB8	2.08344	26.0172	12.9874	8.04e-12	1.84e-10	16.9345
Trip13	Q3UA06	1.05956	25.4489	5.03376	4.79e-05	0.000173963	0.978302
Trmt11	E9QKG3;Q9CWH5	1.0396	24.2785	5.18843	3.3e-05	0.000124331	1.35566
Trrap	E9PZA7;E9QLK7;E9PWT1;F7CGG2;Q80YV3	1.16818	24.5533	4.68198	0.000112898	0.000370459	0.117493
Ttk	Q3TPW2;P35761	1.44677	22.6668	4.64507	0.000123552	0.000400989	0.0270976
Tyms	Q544L2;P07607;A0A0G2JF31	1.91315	27.0988	23.4274	4.25e-17	6.82e-15	29.2909
Ube2c	A2A4Z0;Q9D1C1;A2A4Z1	1.76332	26.2495	4.73145	0.000100053	0.000333203	0.238648
Ube2s	A0A0U1RQ37;Q921J4;A0A0U1RQ22	1.60908	23.0794	3.20419	0.00407565	0.0089343	-3.42489
Uck2	A0A0B4J1E5;Q543C2;Q99PM9;A0A0A6YXW7;A0A0A6YXG9;A0A0A6YVQ3	1.85404	23.9015	3.16194	0.00450222	0.00979017	-3.52104
Uhrf1	Q8VDF2	2.52457	27.3053	9.24064	4.78e-09	4.97e-08	10.3763
Uhrf2	Q7TMI3	1.16054	21.2045	4.06772	0.000507549	0.00138935	-1.38205
Urb1	E9PU96;Q571H0	1.43005	24.5312	5.16187	3.52e-05	0.000131424	1.29095
Urb2	E9Q7L1;G3UX45	1.18329	22.9212	5.85364	6.74e-06	3.01e-05	2.9623
Usp10	P52479	1.14685	26.392	8.03963	5.26e-08	4.13e-07	7.91554
Usp15	Q8R5H1	1.01507	27.7301	6.77109	8.17e-07	4.67e-06	5.11132
Utp18	Q3U3Q3;Q5SSI6	1.04305	26.3974	5.16033	3.53e-05	0.000131802	1.28718
Utp20	E9QK83;Q5XG71	1.45636	27.5905	8.18569	3.89e-08	3.15e-07	8.22495
Utp6	Q8VCY6	1.17037	24.9635	3.14074	0.00473229	0.0102238	-3.56912
Vcam1	Q3UPN1;P29533;Q544V4	3.2688	25.0937	16.2065	9.44e-14	3.82e-12	21.4845
Vcpip1	A0A0R4J0M9;Q8CDG3	1.22165	23.7799	3.80253	0.000969042	0.0024543	-2.02156
Vrk1	Q80X41	1.35792	25.665	6.02216	4.54e-06	2.16e-05	3.36364
Wbscr16	Q548B0;Q9CYF5	2.70215	25.1561	2.78861	0.0106809	0.0210799	-4.34761
Wdhd1	A0A0R4J1F8;E9QPB3;P59328	1.41927	25.4859	10.1676	8.5e-10	1.09e-08	12.1491
Wdr36	Q3TAQ9;Q3TA68	1.00065	27.0163	6.85244	6.81e-07	3.99e-06	5.29726
Wdr46	Q9Z0H1	1.31824	25.1158	6.31572	2.3e-06	1.18e-05	4.05601
Wdr75	Q3U821	1.04285	25.6797	6.02566	4.51e-06	2.14e-05	3.37193
Wiz	O88286;G5E8J8;F6ZBR8	1.33621	23.3371	4.67921	0.000113667	0.000372531	0.110692
Xpo4	A0A0R4J254;Q9ESJ0	1.0694	23.4316	5.66623	1.05e-05	4.45e-05	2.51298
Xpo5	Q924C1	1.24773	28.0095	11.4062	9.91e-11	1.7e-09	14.3569
Zc3h11a	Q3UL31;Q6NZF1	1.18673	24.1415	3.69523	0.00125732	0.00310464	-2.2779
Zc3hav1	D3Z5I1;G3X9X5	2.11175	26.2651	13.1989	5.85e-12	1.39e-10	17.2605
Znf598	Q80YR4	1.22538	22.5292	5.90823	5.93e-06	2.69e-05	3.09259
Zwint	Q9CQU5	1.19035	26.1213	10.3979	5.63e-10	7.48e-09	12.5731
